# Supplementary material for: FAP106 is an interaction hub for assembling microtubule inner proteins at the cilium inner junction
Source: Nat Commun. 2023 Aug 26;14:5225. doi: 10.1038/s41467-023-40230-z (PMC10460401; doi:10.1038/s41467-023-40230-z)
Supplement: Supplementary file 5 — Dataset 1 [file 41467_2023_40230_MOESM5_ESM.xlsx]

## Sheet: FAP106 KD
Protein	Comparison	log2FC	SE	DF	pvalue	adj.pvalue	issue
Tb927.11.4880	FAP106-2913	-4.58595	0.131799	4.65778	8.26959e-07	0.00107009	NA	FAP106
Tb927.11.4920	FAP106-2913	-3.78047	0.0698408	4.65778	1.06046e-07	0.000274446	NA	MC5
Tb927.8.4580	FAP106-2913	-1.98217	0.0801462	4.65778	4.02547e-06	0.00347264	NA	FAP45
Tb09.v4.0071	FAP106-2913	0.167589	0.0748269	4.65778	0.079176	0.427782	NA
Tb10.NT.100_2	FAP106-2913	0.110808	0.074719	4.65778	0.202353	0.557335	NA
Tb10.NT.144_1	FAP106-2913	-0.0430376	0.0656236	4.65778	0.542936	0.792062	NA
Tb10.NT.145_2	FAP106-2913	0.110647	0.171019	4.65778	0.54816	0.795646	NA
Tb10.v4.0033;Tb927.10.4430	FAP106-2913	0.0713897	0.0648644	4.65778	0.324671	0.658502	NA
Tb10.v4.0033;Tb927.10.4430;Tb11.v5.0767	FAP106-2913	0.0827983	0.0901408	4.65778	0.403395	0.706855	NA
Tb10.v4.0133	FAP106-2913	0.164953	0.14903	4.65778	0.322222	0.65714	NA
Tb10.v4.0133;Tb10.v4.0252;Tb927.9.310	FAP106-2913	-0.262855	0.269073	4.65778	0.376592	0.687989	NA
Tb11.01.2730	FAP106-2913	0.127097	0.150712	4.65778	0.440201	0.734994	NA
Tb11.02.5105b;Tb11.02.5105	FAP106-2913	0.167249	0.0891871	4.65778	0.123862	0.489555	NA
Tb11.0400	FAP106-2913	-0.188442	0.0744434	4.65778	0.0559703	0.383068	NA
Tb11.0400;Tb927.11.7700;Tb11.0300	FAP106-2913	-0.104909	0.108295	4.65778	0.380251	0.687989	NA
Tb11.0840;Tb927.11.720	FAP106-2913	0.213404	0.149801	4.65778	0.217686	0.565067	NA
Tb11.1220;Tb11.v5.0996	FAP106-2913	0.0586761	0.105262	4.65778	0.602954	0.830004	NA
Tb11.1220;Tb11.v5.0996;Tb927.10.15250	FAP106-2913	0.0545765	0.0725713	4.65778	0.488261	0.762595	NA
Tb11.1370;Tb11.1420;Tb927.11.1850	FAP106-2913	0.0290882	0.0735122	4.65778	0.709801	0.874317	NA
Tb11.1780	FAP106-2913	0.175862	0.0839335	4.65778	0.0943907	0.45154	NA
Tb11.1790	FAP106-2913	0.114212	0.150848	4.65778	0.485481	0.760548	NA
Tb11.NT.133_1	FAP106-2913	-0.0863649	0.0674515	4.65778	0.260455	0.608884	NA
Tb11.NT.138_2;Tb11.NT.135_2	FAP106-2913	0.112651	0.0848955	4.65778	0.245853	0.593145	NA
Tb11.NT.155_1;Tb11.NT.154_1	FAP106-2913	0.220362	0.384806	4.65778	0.593403	0.823194	NA
Tb11.NT.155_1;Tb11.NT.154_1;Tb11.v5.0537;Tb927.11.9920;Tb11.01.1680.v5	FAP106-2913	0.0159056	0.0739267	4.65778	0.838748	0.942338	NA
Tb11.NT.189_1	FAP106-2913	-0.0820993	0.414112	4.65778	0.851206	0.947085	NA
Tb11.NT.191_2	FAP106-2913	0.0994187	0.105182	4.65778	0.390961	0.698864	NA
Tb11.NT.29_1	FAP106-2913	0.0579168	0.0761344	4.65778	0.483531	0.760548	NA
Tb11.NT.57_3;Tb927.11.4650	FAP106-2913	0.149719	0.0926427	4.65778	0.171263	0.535964	NA
Tb11.v5.0194;Tb927.10.6000	FAP106-2913	0.0949853	0.171753	4.65778	0.605725	0.831229	NA
Tb11.v5.0195;Tb927.10.6010	FAP106-2913	0.0333497	0.086628	4.65778	0.717201	0.87926	NA
Tb11.v5.0201;Tb927.10.6090	FAP106-2913	0.0779397	0.0756181	4.65778	0.353198	0.680622	NA
Tb11.v5.0214;Tb927.5.295b	FAP106-2913	0.0915294	0.158088	4.65778	0.589466	0.823194	NA
Tb11.v5.0214;Tb927.5.295b;Tb11.v5.0326	FAP106-2913	0.0156202	0.0807965	4.65778	0.854847	0.949097	NA
Tb11.v5.0260	FAP106-2913	-0.00899349	0.192994	4.65778	0.964763	0.989226	NA
Tb11.v5.0260;Tb927.11.7220	FAP106-2913	0.219951	0.208119	4.65778	0.342283	0.670707	NA
Tb11.v5.0365	FAP106-2913	-0.0493053	0.115382	4.65778	0.688174	0.867499	NA
Tb11.v5.0365;Tb927.11.12870	FAP106-2913	0.301051	0.202127	4.65778	0.200733	0.557335	NA
Tb11.v5.0366	FAP106-2913	0.0187585	0.0876395	4.65778	0.839566	0.942645	NA
Tb11.v5.0394	FAP106-2913	0.058274	0.0800466	4.65778	0.50154	0.770028	NA
Tb11.v5.0399	FAP106-2913	0.202369	0.0794018	4.65778	0.0548492	0.383068	NA
Tb11.v5.0468	FAP106-2913	0.501953	0.335597	4.65778	0.199157	0.557335	NA
Tb11.v5.0477	FAP106-2913	0.0766063	0.268202	4.65778	0.787425	0.917544	NA
Tb11.v5.0501;Tb927.10.3940	FAP106-2913	0.000537192	0.150721	4.65778	0.997304	0.999652	NA
Tb11.v5.0501;Tb927.10.3940;Tb927.10.3930	FAP106-2913	0.0237295	0.0715634	4.65778	0.754595	0.898295	NA
Tb11.v5.0546;Tb927.6.190	FAP106-2913	0.354307	0.377371	4.65778	0.393881	0.700089	NA
Tb11.v5.0592	FAP106-2913	0.368598	0.344751	4.65778	0.337241	0.665928	NA
Tb11.v5.0616	FAP106-2913	-0.100208	0.0661143	4.65778	0.194235	0.553786	NA
Tb11.v5.0619;Tb927.1.3450	FAP106-2913	-0.115093	0.0682361	4.65778	0.156759	0.522591	NA
Tb11.v5.0624	FAP106-2913	0.0862229	0.122919	4.65778	0.516496	0.779962	NA
Tb11.v5.0652	FAP106-2913	-0.0107146	0.117164	4.65778	0.930936	0.979774	NA
Tb11.v5.0652;Tb927.7.3210	FAP106-2913	-0.150917	0.0923802	4.65778	0.167534	0.533305	NA
Tb11.v5.0674;Tb927.10.11360	FAP106-2913	0.00604278	0.0934568	4.65778	0.951128	0.98225	NA
Tb927.10.7120	FAP106-2913	-1.78409	0.0806525	4.65778	6.74375e-06	0.00436321	NA	MC3
Tb11.v5.0713	FAP106-2913	0.15021	0.0824955	4.65778	0.132553	0.495925	NA
Tb11.v5.0718;Tb927.10.13780	FAP106-2913	-0.0580534	0.0650566	4.65778	0.41592	0.712848	NA
Tb11.v5.0718;Tb927.10.13780;Tb927.7.2420	FAP106-2913	-0.17827	0.0827619	4.65778	0.0878523	0.442338	NA
Tb927.11.8890	FAP106-2913	-1.5798	0.0788779	4.65778	1.06687e-05	0.00552214	NA	RPC19 (nuclear)
Tb927.11.2770	FAP106-2913	-1.4889	0.0930221	4.65778	2.99274e-05	0.0110646	NA	MC8
Tb927.9.9940	FAP106-2913	-1.46872	0.145769	4.65778	0.000245026	0.0576479	NA	PACRG-B
Tb11.v5.0782;Tb927.2.3180	FAP106-2913	0.157457	0.09789	4.65778	0.1729	0.536102	NA
Tb11.v5.0800;Tb927.2.1100	FAP106-2913	-0.0531607	0.149847	4.65778	0.738258	0.889483	NA
Tb11.v5.0807;Tb927.9.13510	FAP106-2913	0.010056	0.149983	4.65778	0.949326	0.98194	NA
Tb927.3.3200	FAP106-2913	-0.967002	0.0707046	4.65778	6.14515e-05	0.0176707	NA	MC15
Tb11.v5.0895;Tb927.9.12340	FAP106-2913	0.0860615	0.102971	4.65778	0.444022	0.736183	NA
Tb11.v5.1011	FAP106-2913	0.124796	0.0690433	4.65778	0.134774	0.498794	NA
Tb927.10.15230	FAP106-2913	-0.804075	0.126257	4.65778	0.00182879	0.201605	NA
Tb927.11.6370	FAP106-2913	-0.641992	0.0726964	4.65778	0.000441143	0.0878214	NA
Tb927.5.1940	FAP106-2913	-0.638389	0.0676967	4.65778	0.00032947	0.0710556	NA
Tb3.NT.27_2	FAP106-2913	0.106508	0.0709432	4.65778	0.197762	0.556312	NA
Tb3.NT.51_1	FAP106-2913	0.0178099	0.125305	4.65778	0.892917	0.963263	NA
Tb5.NT.83_2	FAP106-2913	0.145559	0.0837211	4.65778	0.146892	0.509593	NA
Tb7.NT.66_2	FAP106-2913	0.184698	0.0940364	4.65778	0.110932	0.469286	NA
Tb927.9.3010	FAP106-2913	-0.566928	0.112247	4.65778	0.00478846	0.210043	NA
Tb927.1.1020	FAP106-2913	0.059241	0.0983561	4.65778	0.575077	0.813806	NA
Tb927.1.1100	FAP106-2913	0.154878	0.0710028	4.65778	0.0849828	0.435635	NA
Tb927.1.1120	FAP106-2913	0.137645	0.089449	4.65778	0.188688	0.551728	NA
Tb927.1.1140	FAP106-2913	0.0367956	0.138244	4.65778	0.801489	0.923533	NA
Tb927.1.120	FAP106-2913	-0.00398585	0.0871551	4.65778	0.965418	0.989506	NA
Tb927.1.1240;Tb11.v5.0356	FAP106-2913	0.157611	0.0649597	4.65778	0.0633331	0.399771	NA
Tb927.1.1350	FAP106-2913	0.181942	0.128052	4.65778	0.218707	0.567148	NA
Tb927.1.1370;Tb11.v5.0391	FAP106-2913	-0.00650515	0.12348	4.65778	0.960169	0.988039	NA
Tb927.1.1580	FAP106-2913	0.067452	0.0972548	4.65778	0.521009	0.780112	NA
Tb927.1.1620	FAP106-2913	0.132658	0.119299	4.65778	0.320223	0.655855	NA
Tb927.1.1620;Tb11.v5.0529	FAP106-2913	0.0126673	0.0661595	4.65778	0.856224	0.949482	NA
Tb927.2.2880	FAP106-2913	-0.521528	0.0666457	4.65778	0.000751598	0.129676	NA
Tb927.1.1700	FAP106-2913	-0.0506586	0.078281	4.65778	0.548071	0.795646	NA
Tb927.1.1720	FAP106-2913	-0.177372	0.193091	4.65778	0.403374	0.706855	NA
Tb927.1.1790	FAP106-2913	-0.0106372	0.0884522	4.65778	0.909291	0.968688	NA
Tb927.1.1880	FAP106-2913	-0.266582	0.112545	4.65778	0.0678198	0.408181	NA
Tb927.1.190	FAP106-2913	0.225366	0.195703	4.65778	0.305156	0.64556	NA
Tb927.1.1920	FAP106-2913	0.130732	0.0825811	4.65778	0.178501	0.542693	NA
Tb927.1.2100	FAP106-2913	0.0380409	0.0677966	4.65778	0.600639	0.828159	NA
Tb927.1.2120	FAP106-2913	0.201237	0.141741	4.65778	0.219006	0.567355	NA
Tb927.1.2230	FAP106-2913	-0.0446288	0.0696557	4.65778	0.551894	0.799721	NA
Tb927.1.2260	FAP106-2913	0.0161935	0.0713099	4.65778	0.829983	0.939877	NA
Tb927.1.2390;Tb927.1.2370;Tb927.1.2350;Tb927.1.2330;Tb11.v5.0469	FAP106-2913	-0.227953	0.110671	4.65778	0.0985948	0.458103	NA
Tb927.11.13690.1;Tb927.11.13690.2	FAP106-2913	-0.491686	0.0797012	4.65778	0.00209268	0.201605	NA
Tb927.1.2400;Tb927.1.2380;Tb927.1.2360;Tb927.1.2340	FAP106-2913	-0.22379	0.0920391	4.65778	0.0629462	0.3983	NA
Tb927.1.2550;Tb927.1.2530;Tb927.1.2510;Tb927.1.2490;Tb927.1.2470;Tb927.1.2450;Tb927.1.2430	FAP106-2913	0.434107	0.203656	4.65778	0.0902899	0.446299	NA
Tb927.10.15400	FAP106-2913	-0.491152	0.0744804	4.65778	0.00157644	0.201605	NA
Tb927.1.2640	FAP106-2913	-0.0609307	0.077865	4.65778	0.471797	0.751854	NA
Tb927.1.2670	FAP106-2913	-0.138186	0.0827604	4.65778	0.160131	0.526415	NA
Tb927.1.2770	FAP106-2913	0.0566151	0.0678215	4.65778	0.44454	0.736183	NA
Tb927.1.3070	FAP106-2913	0.0333599	0.118805	4.65778	0.790909	0.919301	NA
Tb927.1.3180	FAP106-2913	0.0697929	0.0833042	4.65778	0.442991	0.736183	NA
Tb927.1.3250	FAP106-2913	-0.109811	0.0716592	4.65778	0.190208	0.551728	NA
Tb927.1.3290	FAP106-2913	0.214982	0.10919	4.65778	0.110281	0.469286	NA
Tb927.1.3310	FAP106-2913	0.0770357	0.112119	4.65778	0.524726	0.781708	NA
Tb927.1.3560	FAP106-2913	-0.019918	0.0740474	4.65778	0.799442	0.922221	NA
Tb927.1.3910	FAP106-2913	-0.11176	0.0696903	4.65778	0.173952	0.536471	NA
Tb927.1.3990	FAP106-2913	0.627053	0.629877	4.65778	0.368351	0.686562	NA
Tb927.1.410	FAP106-2913	0.111178	0.217686	4.65778	0.632812	0.845492	NA
Tb927.1.4100	FAP106-2913	-0.0180351	0.0833669	4.65778	0.83788	0.942338	NA
Tb927.1.4180	FAP106-2913	-0.182793	0.0713005	4.65778	0.0538974	0.383068	NA
Tb927.1.420	FAP106-2913	-0.0927164	0.0867119	4.65778	0.337211	0.665928	NA
Tb927.1.420;Tb927.6.140;Tb11.v5.0567	FAP106-2913	0.00189603	0.138883	4.65778	0.989673	0.995829	NA
Tb927.1.4230	FAP106-2913	0.111622	0.071823	4.65778	0.185098	0.549194	NA
Tb927.1.4280	FAP106-2913	-0.077096	0.0850007	4.65778	0.408876	0.707457	NA
Tb927.1.4310	FAP106-2913	0.0677522	0.0788097	4.65778	0.431969	0.730379	NA
Tb927.1.4340	FAP106-2913	0.0976064	0.078529	4.65778	0.272794	0.615932	NA
Tb927.3.2890	FAP106-2913	-0.444748	0.0740076	4.65778	0.00233713	0.201605	NA
Tb927.1.4420	FAP106-2913	0.00453451	0.0723126	4.65778	0.952601	0.982886	NA
Tb927.1.4470	FAP106-2913	0.101743	0.126751	4.65778	0.461123	0.745132	NA
Tb927.1.4490	FAP106-2913	0.104392	0.100462	4.65778	0.349651	0.676306	NA
Tb927.1.4500	FAP106-2913	0.17206	0.135198	4.65778	0.262962	0.60923	NA
Tb927.1.4690	FAP106-2913	0.0421997	0.0825033	4.65778	0.632317	0.845267	NA
Tb927.1.4740	FAP106-2913	0.136977	0.237591	4.65778	0.590993	0.823194	NA
Tb927.1.4800	FAP106-2913	0.174254	0.0961815	4.65778	0.134068	0.497801	NA
Tb927.1.5030	FAP106-2913	-0.103446	0.0710805	4.65778	0.20948	0.558268	NA
Tb927.1.560	FAP106-2913	-0.11796	0.148092	4.65778	0.464364	0.74598	NA
Tb927.11.4480	FAP106-2913	-0.438965	0.0797946	4.65778	0.00337747	0.201605	NA
Tb927.1.690	FAP106-2913	-0.150692	0.0927592	4.65778	0.169456	0.535379	NA
Tb927.7.6910	FAP106-2913	-0.436238	0.0680742	4.65778	0.0017811	0.201605	NA
Tb927.1.710;Tb927.1.700	FAP106-2913	0.215731	0.0988516	4.65778	0.0848714	0.435635	NA
Tb927.1.750	FAP106-2913	0.0697649	0.083794	4.65778	0.445657	0.736183	NA
Tb927.1.780;Tb11.v5.0523	FAP106-2913	-0.0862204	0.0651801	4.65778	0.247117	0.594919	NA
Tb927.1.880	FAP106-2913	0.308475	0.33457	4.65778	0.401764	0.706855	NA
Tb927.1.90	FAP106-2913	0.12214	0.222112	4.65778	0.607707	0.831229	NA
Tb927.4.1890	FAP106-2913	-0.436083	0.104811	4.65778	0.0102624	0.248216	NA
Tb927.10.1000	FAP106-2913	-0.306938	0.121705	4.65778	0.0565867	0.383068	NA
Tb927.10.10010	FAP106-2913	0.139925	0.0780011	4.65778	0.137085	0.501095	NA
Tb927.10.10080	FAP106-2913	-0.160669	0.115236	4.65778	0.226085	0.57646	NA
Tb927.10.10090	FAP106-2913	0.0575349	0.0737742	4.65778	0.473206	0.752407	NA
Tb927.10.10140	FAP106-2913	-0.0256129	0.0817993	4.65778	0.767721	0.906325	NA
Tb927.6.1400;Tb927.6.1380;Tb927.6.1360;Tb927.6.1320	FAP106-2913	-0.431867	0.163112	4.65778	0.0489039	0.372467	NA
Tb927.10.10200	FAP106-2913	0.154674	0.100399	4.65778	0.188266	0.551728	NA
Tb927.10.10280	FAP106-2913	0.153791	0.0924535	4.65778	0.161393	0.526415	NA
Tb927.10.10330	FAP106-2913	-0.0432506	0.141765	4.65778	0.773457	0.909324	NA
Tb927.10.10340	FAP106-2913	-0.0278244	0.0727384	4.65778	0.718898	0.880505	NA
Tb927.10.10340;Tb11.v5.0811	FAP106-2913	-0.194588	0.106509	4.65778	0.131544	0.495925	NA
Tb927.10.10350	FAP106-2913	0.0799301	0.0688621	4.65778	0.301765	0.642265	NA
Tb927.10.10360	FAP106-2913	0.226827	0.152039	4.65778	0.200107	0.557335	NA
Tb927.10.10370	FAP106-2913	-0.0419366	0.100315	4.65778	0.694478	0.86829	NA
Tb927.10.10370;Tb927.10.10290	FAP106-2913	-0.21375	0.082134	4.65778	0.0515251	0.379708	NA
Tb927.10.10380	FAP106-2913	-0.132241	0.0884558	4.65778	0.199334	0.557335	NA
Tb927.10.10410	FAP106-2913	0.0533379	0.109975	4.65778	0.649617	0.851657	NA
Tb927.10.10410;Tb11.v5.0535	FAP106-2913	0.15065	0.216584	4.65778	0.519856	0.779962	NA
Tb927.10.10590;Tb927.10.10580;Tb927.10.10570;Tb927.10.10560;Tb927.10.10550;Tb927.10.10540;Tb927.10.10530;Tb927.10.10520;Tb927.10.10510;Tb927.10.10500;Tb927.10.10490;Tb927.10.10480;Tb927.10.10470;Tb927.10.10460	FAP106-2913	0.281715	0.178562	4.65778	0.179711	0.542693	NA
Tb927.7.7090	FAP106-2913	-0.42169	0.106781	4.65778	0.0124974	0.261566	NA
Tb927.9.2980	FAP106-2913	-0.420214	0.142314	4.65778	0.0346694	0.345543	NA
Tb927.10.10630	FAP106-2913	-0.0194829	0.0886089	4.65778	0.835276	0.941364	NA
Tb927.10.10690	FAP106-2913	0.168297	0.0889073	4.65778	0.121167	0.484669	NA
Tb927.10.1070	FAP106-2913	0.107762	0.0717429	4.65778	0.197579	0.556312	NA
Tb927.10.10730	FAP106-2913	0.13531	0.212539	4.65778	0.55432	0.800961	NA
Tb927.10.10800	FAP106-2913	-0.20301	0.408099	4.65778	0.641454	0.847413	NA
Tb927.11.15130	FAP106-2913	-0.419172	0.0724942	4.65778	0.00274679	0.201605	NA
Tb927.10.1090;Tb927.10.1080	FAP106-2913	-0.0185707	0.0860121	4.65778	0.838193	0.942338	NA
Tb927.10.10970;Tb927.10.10960;Tb927.10.10950;Tb927.10.10940;Tb927.10.10920;Tb927.10.10910;Tb927.10.10900;Tb927.10.10890;Tb11.v5.0543;Tb927.10.10930	FAP106-2913	0.3016	0.185208	4.65778	0.168632	0.534828	NA
Tb927.11.2540	FAP106-2913	-0.417597	0.0705653	4.65778	0.00249279	0.201605	NA
Tb927.5.2850	FAP106-2913	-0.413646	0.102567	4.65778	0.0115495	0.256203	NA
Tb927.10.1100	FAP106-2913	0.172721	0.0736857	4.65778	0.0698443	0.41458	NA
Tb927.9.1880	FAP106-2913	-0.410096	0.0727774	4.65778	0.00305787	0.201605	NA
Tb927.10.11070	FAP106-2913	-0.0788193	0.089307	4.65778	0.420679	0.718625	NA
Tb927.10.11080	FAP106-2913	-0.144831	0.0774325	4.65778	0.124612	0.489555	NA
Tb927.10.11150	FAP106-2913	-0.148788	0.142907	4.65778	0.3488	0.676087	NA
Tb927.10.11180	FAP106-2913	0.0586499	0.170236	4.65778	0.74546	0.893	NA
Tb927.10.1120	FAP106-2913	-0.0132173	0.108296	4.65778	0.90795	0.96858	NA
Tb927.10.11230	FAP106-2913	0.225769	0.172864	4.65778	0.252308	0.599627	NA
Tb927.10.11250	FAP106-2913	-0.119563	0.0742608	4.65778	0.172568	0.536102	NA
Tb927.10.11250;Tb11.v5.0575	FAP106-2913	-0.18485	0.101763	4.65778	0.133275	0.496998	NA
Tb927.10.11270	FAP106-2913	0.135861	0.0713648	4.65778	0.119553	0.481935	NA
Tb927.10.1130;Tb11.0520	FAP106-2913	-0.0699674	0.0767702	4.65778	0.406787	0.707457	NA
Tb927.10.11300	FAP106-2913	0.0839043	0.0665094	4.65778	0.266601	0.61084	NA
Tb927.10.11310	FAP106-2913	0.173824	0.0753729	4.65778	0.0730825	0.425028	NA
Tb927.10.11330	FAP106-2913	-0.048552	0.0681764	4.65778	0.510434	0.777518	NA
Tb927.10.11380	FAP106-2913	-0.0676512	0.0896916	4.65778	0.487045	0.761155	NA
Tb927.10.11390	FAP106-2913	0.175848	0.131661	4.65778	0.243216	0.591582	NA
Tb927.10.1140;Tb11.0530	FAP106-2913	-0.0468518	0.0660353	4.65778	0.511936	0.778431	NA
Tb927.10.11410	FAP106-2913	-0.0561237	0.172562	4.65778	0.759098	0.901272	NA
Tb927.10.11450	FAP106-2913	0.101048	0.110575	4.65778	0.405623	0.707457	NA
Tb927.10.1150;Tb11.0540	FAP106-2913	0.0798555	0.0686841	4.65778	0.301057	0.642265	NA
Tb927.10.11550	FAP106-2913	0.0410458	0.0908056	4.65778	0.671521	0.859813	NA
Tb927.10.11570	FAP106-2913	-0.0512962	0.117092	4.65778	0.68089	0.863372	NA
Tb927.10.11580	FAP106-2913	-0.0504658	0.0731802	4.65778	0.523275	0.78144	NA
Tb927.10.11600	FAP106-2913	0.0391716	0.129812	4.65778	0.775841	0.910189	NA
Tb927.10.11600;Tb11.v5.0856	FAP106-2913	-0.0842419	0.138849	4.65778	0.572386	0.812135	NA
Tb927.11.3770	FAP106-2913	-0.409952	0.0678615	4.65778	0.00228627	0.201605	NA
Tb927.10.14490;Tb11.v5.0420	FAP106-2913	-0.400852	0.0931483	4.65778	0.00901758	0.236963	NA
Tb927.8.6230	FAP106-2913	-0.386835	0.0749787	4.65778	0.00439294	0.210043	NA
Tb927.10.11760	FAP106-2913	-0.0508253	0.0712857	4.65778	0.509967	0.777518	NA
Tb927.10.11780	FAP106-2913	0.0105404	0.0735702	4.65778	0.892066	0.963241	NA
Tb927.10.11800	FAP106-2913	-0.176534	0.0973639	4.65778	0.13383	0.497634	NA
Tb927.10.11820	FAP106-2913	0.178178	0.170828	4.65778	0.348017	0.676087	NA
Tb927.10.11840	FAP106-2913	0.106462	0.0789144	4.65778	0.239177	0.589533	NA
Tb927.10.11850	FAP106-2913	0.104707	0.0692009	4.65778	0.194868	0.554527	NA
Tb927.10.11860	FAP106-2913	0.0499421	0.0812793	4.65778	0.567681	0.808117	NA
Tb927.10.11880	FAP106-2913	0.085538	0.0827545	4.65778	0.351959	0.679754	NA
Tb927.10.11900	FAP106-2913	0.0969365	0.0875381	4.65778	0.32202	0.65714	NA
Tb927.10.11920	FAP106-2913	0.138816	0.226121	4.65778	0.568015	0.808149	NA
Tb927.10.11930	FAP106-2913	0.0430552	0.0733862	4.65778	0.584684	0.820587	NA
Tb927.10.11990	FAP106-2913	-0.0271039	0.102278	4.65778	0.802331	0.924086	NA
Tb927.10.12000	FAP106-2913	0.174205	0.104508	4.65778	0.160693	0.526415	NA
Tb927.10.12030	FAP106-2913	0.00907446	0.129942	4.65778	0.947223	0.980958	NA
Tb927.10.12090	FAP106-2913	0.0566565	0.170136	4.65778	0.753591	0.898295	NA
Tb927.10.1210	FAP106-2913	-0.184106	0.113823	4.65778	0.170968	0.535964	NA
Tb927.10.1210;Tb11.v5.0486	FAP106-2913	-0.0937548	0.143093	4.65778	0.543304	0.792152	NA
Tb927.10.12130	FAP106-2913	0.0841575	0.0867918	4.65778	0.379837	0.687989	NA
Tb927.10.12240	FAP106-2913	0.176207	0.102012	4.65778	0.148985	0.512733	NA
Tb927.10.12250	FAP106-2913	-0.0884887	0.126494	4.65778	0.517587	0.779962	NA
Tb927.11.1150	FAP106-2913	-0.386627	0.068842	4.65778	0.00310051	0.201605	NA
Tb927.8.7420	FAP106-2913	-0.383653	0.0807725	4.65778	0.00612593	0.228368	NA
Tb927.10.12290	FAP106-2913	-0.102853	0.0701588	4.65778	0.206701	0.557335	NA
Tb927.10.12320	FAP106-2913	0.0989817	0.079671	4.65778	0.272981	0.615932	NA
Tb927.10.12330	FAP106-2913	0.187804	0.0890027	4.65778	0.0926918	0.450021	NA
Tb927.10.12390	FAP106-2913	0.0897233	0.0710296	4.65778	0.26606	0.610428	NA
Tb927.3.3690	FAP106-2913	-0.3764	0.0854769	4.65778	0.00824925	0.236963	NA
Tb927.10.12430	FAP106-2913	0.0980605	0.130806	4.65778	0.489562	0.762944	NA
Tb927.10.12490	FAP106-2913	0.0973449	0.088077	4.65778	0.322856	0.657396	NA
Tb927.10.12500;Tb927.10.12510	FAP106-2913	0.362879	0.261912	4.65778	0.228569	0.576921	NA
Tb927.10.12660	FAP106-2913	-0.0277333	0.072203	4.65778	0.717807	0.879585	NA
Tb927.10.12700	FAP106-2913	0.0969051	0.0663568	4.65778	0.208165	0.557335	NA
Tb927.7.4460	FAP106-2913	-0.373832	0.0750249	4.65778	0.00505747	0.212296	NA
Tb927.10.12720	FAP106-2913	0.0481955	0.104796	4.65778	0.666251	0.85784	NA
Tb927.10.12840	FAP106-2913	0.128072	0.0743993	4.65778	0.150089	0.513305	NA
Tb927.10.12850	FAP106-2913	0.00981425	0.111299	4.65778	0.933399	0.980008	NA
Tb927.10.650	FAP106-2913	-0.371249	0.0734844	4.65778	0.00478324	0.210043	NA
Tb927.10.12890	FAP106-2913	0.194398	0.120291	4.65778	0.171268	0.535964	NA
Tb927.10.12920	FAP106-2913	0.0984028	0.101243	4.65778	0.378804	0.687989	NA
Tb927.10.12930	FAP106-2913	0.0344874	0.116953	4.65778	0.78077	0.913341	NA
Tb927.10.12950	FAP106-2913	0.0716692	0.10828	4.65778	0.539372	0.790875	NA
Tb927.10.12990	FAP106-2913	0.399386	0.179322	4.65778	0.0803804	0.428839	NA
Tb927.10.13000	FAP106-2913	0.133654	0.145384	4.65778	0.40303	0.706855	NA
Tb927.10.13010;Tb11.v5.0671	FAP106-2913	-0.0396501	0.0809151	4.65778	0.646319	0.849936	NA
Tb927.10.13030	FAP106-2913	0.0180158	0.0810125	4.65778	0.833434	0.941026	NA
Tb927.10.1310	FAP106-2913	-0.0241503	0.064839	4.65778	0.725887	0.884184	NA
Tb927.10.13100	FAP106-2913	0.0436123	0.0649046	4.65778	0.533494	0.784801	NA
Tb927.10.13110	FAP106-2913	-0.0373108	0.0778575	4.65778	0.653429	0.853218	NA
Tb927.10.13140	FAP106-2913	-0.0455083	0.0865026	4.65778	0.622895	0.840539	NA
Tb927.10.13150	FAP106-2913	0.0107696	0.0754921	4.65778	0.892524	0.963241	NA
Tb927.10.13180	FAP106-2913	-0.00742553	0.0986738	4.65778	0.943137	0.980587	NA
Tb927.10.1320	FAP106-2913	0.252181	0.190972	4.65778	0.247822	0.595987	NA
Tb927.10.13270;Tb11.v5.0563	FAP106-2913	-0.0348417	0.0689519	4.65778	0.636335	0.845708	NA
Tb927.10.13280	FAP106-2913	0.0331153	0.102693	4.65778	0.761064	0.902674	NA
Tb927.10.13320	FAP106-2913	0.00661462	0.0687967	4.65778	0.927402	0.978042	NA
Tb927.10.13330	FAP106-2913	0.176444	0.0739039	4.65778	0.0663187	0.405751	NA
Tb927.10.13350	FAP106-2913	0.00297206	0.140723	4.65778	0.984025	0.992461	NA
Tb927.10.13360	FAP106-2913	0.246429	0.0967384	4.65778	0.0549322	0.383068	NA
Tb927.10.13450	FAP106-2913	0.134919	0.0893652	4.65778	0.195685	0.5553	NA
Tb927.10.13480	FAP106-2913	0.0584683	0.0871883	4.65778	0.534278	0.785186	NA
Tb927.10.13550	FAP106-2913	-0.0644234	0.08844	4.65778	0.501294	0.770028	NA
Tb927.10.13620	FAP106-2913	0.118845	0.0773275	4.65778	0.189137	0.551728	NA
Tb927.10.13730	FAP106-2913	0.167278	0.0918438	4.65778	0.132469	0.495925	NA
Tb927.10.13740	FAP106-2913	0.151381	0.115273	4.65778	0.250069	0.596546	NA
Tb927.10.13800	FAP106-2913	0.24488	0.100071	4.65778	0.0617973	0.394598	NA
Tb927.10.13840	FAP106-2913	-0.086054	0.0677132	4.65778	0.263546	0.60923	NA
Tb927.10.13880	FAP106-2913	0.230675	0.114946	4.65778	0.105232	0.466077	NA
Tb927.10.13960	FAP106-2913	-0.0389626	0.0666747	4.65778	0.586122	0.821269	NA
Tb927.8.2120	FAP106-2913	-0.360377	0.100962	4.65778	0.0180996	0.27358	NA
Tb927.10.14010	FAP106-2913	0.160801	0.0725594	4.65778	0.0814656	0.430886	NA
Tb927.10.14040	FAP106-2913	0.122853	0.0696432	4.65778	0.142295	0.505987	NA
Tb927.10.14110	FAP106-2913	0.0088036	0.0702464	4.65778	0.905494	0.967555	NA
Tb927.10.5630	FAP106-2913	-0.358395	0.0659699	4.65778	0.00355644	0.202459	NA
Tb927.8.5940	FAP106-2913	-0.357835	0.0701138	4.65778	0.0045906	0.210043	NA
Tb927.10.14180	FAP106-2913	0.124876	0.0654923	4.65778	0.119111	0.481656	NA
Tb927.10.14220	FAP106-2913	0.0266355	0.088895	4.65778	0.777366	0.911152	NA
Tb927.10.14230	FAP106-2913	-0.171894	0.128504	4.65778	0.242597	0.591187	NA
Tb927.10.14300	FAP106-2913	-0.0939309	0.0956106	4.65778	0.374124	0.687989	NA
Tb927.10.14320	FAP106-2913	0.0389357	0.0654917	4.65778	0.579861	0.81781	NA
Tb927.10.14330	FAP106-2913	0.0824825	0.0693809	4.65778	0.29156	0.634695	NA
Tb927.10.14340	FAP106-2913	-0.134392	0.0698907	4.65778	0.116747	0.47996	NA
Tb927.10.14340;Tb11.v5.0843	FAP106-2913	-0.0450706	0.0733048	4.65778	0.567445	0.808117	NA
Tb927.4.1680	FAP106-2913	-0.350615	0.0681171	4.65778	0.00443484	0.210043	NA
Tb927.10.14390	FAP106-2913	-0.0354635	0.231536	4.65778	0.884679	0.960112	NA
Tb927.10.14410	FAP106-2913	0.110918	0.0768057	4.65778	0.212433	0.562449	NA
Tb927.10.14440	FAP106-2913	0.127735	0.0968216	4.65778	0.248201	0.595987	NA
Tb927.10.14460	FAP106-2913	0.0475045	0.0694973	4.65778	0.526769	0.782144	NA
Tb927.10.14480	FAP106-2913	0.252776	0.100007	4.65778	0.0562176	0.383068	NA
Tb927.6.1400	FAP106-2913	-0.338082	0.0667758	4.65778	0.00474184	0.210043	NA
Tb927.10.1450	FAP106-2913	0.234366	0.15998	4.65778	0.206968	0.557335	NA
Tb927.10.14500	FAP106-2913	-0.128722	0.0744815	4.65778	0.14881	0.512733	NA
Tb927.10.14520	FAP106-2913	0.110294	0.107206	4.65778	0.354004	0.680655	NA
Tb927.10.14550	FAP106-2913	0.00333625	0.0658332	4.65778	0.961683	0.988847	NA
Tb927.10.14560	FAP106-2913	-0.0270055	0.0851618	4.65778	0.764878	0.90471	NA
Tb927.11.12360	FAP106-2913	-0.337677	0.0688411	4.65778	0.00538693	0.21566	NA
Tb927.10.14610	FAP106-2913	-0.170902	0.0786374	4.65778	0.0858139	0.436319	NA
Tb927.10.14680	FAP106-2913	0.0658206	0.0825472	4.65778	0.463924	0.74598	NA
Tb927.10.1470;Tb927.10.1400	FAP106-2913	0.181394	0.201144	4.65778	0.411362	0.707849	NA
Tb927.10.14700	FAP106-2913	-0.0131684	0.102174	4.65778	0.902829	0.966303	NA
Tb927.10.14710;Tb927.10.14600	FAP106-2913	0.0248132	0.0868936	4.65778	0.787476	0.917544	NA
Tb927.10.14730	FAP106-2913	0.0883959	0.0691863	4.65778	0.261342	0.608884	NA
Tb927.10.14730;Tb11.v5.1062	FAP106-2913	-0.0129292	0.348602	4.65778	0.971951	0.989576	NA
Tb927.10.14750	FAP106-2913	0.140302	0.170566	4.65778	0.450795	0.738609	NA
Tb927.10.14750;Tb927.10.14630	FAP106-2913	0.0685199	0.0681688	4.65778	0.364149	0.686273	NA
Tb927.10.14770	FAP106-2913	-0.0507856	0.177476	4.65778	0.787046	0.917544	NA
Tb927.10.14780	FAP106-2913	0.0824033	0.0660973	4.65778	0.271531	0.615343	NA
Tb927.10.14790	FAP106-2913	0.409975	0.159786	4.65778	0.0537668	0.383068	NA
Tb927.10.4750	FAP106-2913	-0.333316	0.0771674	4.65778	0.00888921	0.236963	NA
Tb927.10.14840;Tb927.10.14830;Tb927.10.14820	FAP106-2913	-0.126568	0.0842345	4.65778	0.197452	0.556312	NA
Tb927.10.14860	FAP106-2913	0.0711257	0.0716934	4.65778	0.369859	0.687147	NA
Tb927.10.14870	FAP106-2913	0.175788	0.0835958	4.65778	0.0935183	0.450021	NA
Tb927.10.14880	FAP106-2913	0.0984628	0.0709001	4.65778	0.227644	0.576921	NA
Tb927.10.1490	FAP106-2913	0.132223	0.100349	4.65778	0.248712	0.595987	NA
Tb927.10.1490;Tb11.v5.0875	FAP106-2913	0.22027	0.0969053	4.65778	0.0760538	0.426653	NA
Tb927.5.1850	FAP106-2913	-0.331667	0.0920963	4.65778	0.0175303	0.27358	NA
Tb927.10.1500	FAP106-2913	0.318217	0.126474	4.65778	0.0569789	0.383068	NA
Tb927.10.15000	FAP106-2913	-0.0948812	0.0824907	4.65778	0.305667	0.64556	NA
Tb927.10.15080	FAP106-2913	0.0321113	0.0793398	4.65778	0.703586	0.871234	NA
Tb927.7.760	FAP106-2913	-0.328459	0.0658932	4.65778	0.00504953	0.212296	NA
Tb927.10.15170	FAP106-2913	0.132763	0.0892246	4.65778	0.201096	0.557335	NA
Tb927.8.810	FAP106-2913	-0.327003	0.0728371	4.65778	0.00765033	0.236963	NA
Tb927.10.15190	FAP106-2913	0.0934998	0.068709	4.65778	0.23571	0.585992	NA
Tb927.7.3890	FAP106-2913	-0.326988	0.0970277	4.65778	0.0221836	0.287588	NA
Tb927.10.15280	FAP106-2913	-0.0510826	0.115949	4.65778	0.679219	0.86269	NA
Tb927.10.15280;Tb11.v5.0999	FAP106-2913	-0.129819	0.0789313	4.65778	0.165227	0.529217	NA
Tb927.10.15290	FAP106-2913	0.0337886	0.0700083	4.65778	0.651175	0.851657	NA
Tb927.10.15290;Tb11.v5.0628	FAP106-2913	0.115389	0.0820924	4.65778	0.22291	0.572882	NA
Tb927.10.15310	FAP106-2913	-0.0672031	0.0701777	4.65778	0.38528	0.692038	NA
Tb927.10.15330	FAP106-2913	-0.0740952	0.155424	4.65778	0.655075	0.854107	NA
Tb927.10.15330;Tb11.v5.0348	FAP106-2913	-0.0171456	0.0934252	4.65778	0.862107	0.950706	NA
Tb927.9.9230	FAP106-2913	-0.325244	0.0749178	4.65778	0.00871681	0.236963	NA
Tb927.10.15360	FAP106-2913	0.0441851	0.0668615	4.65778	0.539983	0.791064	NA
Tb927.10.15370;Tb11.v5.0480	FAP106-2913	0.125434	0.098685	4.65778	0.263482	0.60923	NA
Tb927.10.15380;Tb11.v5.0481	FAP106-2913	0.172873	0.1137	4.65778	0.193082	0.553786	NA
Tb927.10.15390;Tb11.v5.0434	FAP106-2913	0.0400869	0.0667247	4.65778	0.576014	0.813806	NA
Tb927.9.13300	FAP106-2913	-0.323044	0.0727696	4.65778	0.00799381	0.236963	NA
Tb927.9.10890	FAP106-2913	-0.32047	0.0921583	4.65778	0.0198663	0.285515	NA
Tb927.10.15440	FAP106-2913	0.182293	0.0771938	4.65778	0.0684031	0.409785	NA
Tb927.10.15450	FAP106-2913	0.0627454	0.10901	4.65778	0.591573	0.823194	NA
Tb927.10.1550	FAP106-2913	0.16733	0.0762254	4.65778	0.0835593	0.435114	NA
Tb927.10.15530	FAP106-2913	0.0106794	0.0816078	4.65778	0.901347	0.965915	NA
Tb927.10.15530;Tb11.v5.0748	FAP106-2913	0.106476	0.0761316	4.65778	0.224873	0.574502	NA
Tb927.10.15580	FAP106-2913	-0.209501	0.0876052	4.65778	0.0660081	0.405751	NA
Tb927.10.1560	FAP106-2913	0.039973	0.0692438	4.65778	0.590523	0.823194	NA
Tb927.10.15640	FAP106-2913	-0.0199736	0.0655227	4.65778	0.773638	0.909324	NA
Tb927.10.15660	FAP106-2913	0.0211637	0.0755624	4.65778	0.791423	0.919301	NA
Tb927.10.15700	FAP106-2913	-0.0147266	0.0787726	4.65778	0.859566	0.950029	NA
Tb927.10.15710	FAP106-2913	0.00419584	0.106717	4.65778	0.970266	0.989576	NA
Tb927.10.15720	FAP106-2913	0.126982	0.0866163	4.65778	0.206693	0.557335	NA
Tb927.10.15730	FAP106-2913	-0.122689	0.0749966	4.65778	0.167056	0.532892	NA
Tb927.10.15730;Tb11.v5.0440	FAP106-2913	-0.0876973	0.0650325	4.65778	0.239345	0.589533	NA
Tb927.10.15750	FAP106-2913	0.154098	0.145074	4.65778	0.340084	0.667783	NA
Tb927.10.15760	FAP106-2913	0.0779743	0.102979	4.65778	0.485452	0.760548	NA
Tb927.10.15770	FAP106-2913	0.106297	0.0740375	4.65778	0.214678	0.563984	NA
Tb927.10.1580	FAP106-2913	0.171355	0.123513	4.65778	0.228043	0.576921	NA
Tb927.10.15810	FAP106-2913	0.21865	0.129051	4.65778	0.155275	0.521621	NA
Tb927.10.15840	FAP106-2913	-0.0666969	0.0809885	4.65778	0.450296	0.738609	NA
Tb927.10.15870	FAP106-2913	0.00884582	0.159874	4.65778	0.95817	0.986374	NA
Tb927.10.820	FAP106-2913	-0.318669	0.110058	4.65778	0.0369397	0.349872	NA
Tb927.3.5010	FAP106-2913	-0.316182	0.0734595	4.65778	0.00901115	0.236963	NA
Tb927.10.16110;Tb11.v5.0527	FAP106-2913	0.0509331	0.112422	4.65778	0.670828	0.859813	NA
Tb927.10.16120	FAP106-2913	0.0644561	0.0682018	4.65778	0.391018	0.698864	NA
Tb927.10.170	FAP106-2913	0.0975952	0.0866585	4.65778	0.314735	0.653194	NA
Tb927.10.1720	FAP106-2913	0.0201084	0.0887913	4.65778	0.830437	0.939877	NA
Tb927.10.1890	FAP106-2913	-0.0625374	0.0653124	4.65778	0.385327	0.692038	NA
Tb927.10.190	FAP106-2913	0.0710266	0.103436	4.65778	0.524964	0.781708	NA
Tb927.10.3860	FAP106-2913	-0.315379	0.080093	4.65778	0.0126336	0.261566	NA
Tb927.10.1960	FAP106-2913	0.0615403	0.136867	4.65778	0.673118	0.860261	NA
Tb927.9.9100	FAP106-2913	-0.313876	0.0908879	4.65778	0.0203581	0.287077	NA
Tb927.10.1980	FAP106-2913	-0.0184764	0.0686738	4.65778	0.799401	0.922221	NA
Tb927.10.1980;Tb11.v5.0642	FAP106-2913	-0.072643	0.0662235	4.65778	0.326115	0.659879	NA
Tb927.10.2070	FAP106-2913	-0.132214	0.169691	4.65778	0.473598	0.752407	NA
Tb927.10.2110;Tb927.10.2100;Tb11.v5.1046	FAP106-2913	0.104263	0.0769091	4.65778	0.237223	0.588624	NA
Tb927.10.2110;Tb927.10.2100;Tb11.v5.1046;Tb927.10.2090	FAP106-2913	0.0345507	0.0714746	4.65778	0.650674	0.851657	NA
Tb927.10.2190	FAP106-2913	-0.1663	0.0679531	4.65778	0.0617807	0.394598	NA
Tb927.10.2240	FAP106-2913	0.00403765	0.0805518	4.65778	0.962101	0.988847	NA
Tb927.10.2290	FAP106-2913	-0.0087753	0.0668843	4.65778	0.901093	0.965915	NA
Tb927.10.2310	FAP106-2913	-0.0031141	0.11579	4.65778	0.979658	0.992363	NA
Tb927.10.2320	FAP106-2913	0.0276485	0.0710142	4.65778	0.714185	0.876807	NA
Tb927.8.7970	FAP106-2913	-0.311712	0.0850438	4.65778	0.0164489	0.27358	NA
Tb927.10.2380	FAP106-2913	-0.108104	0.0751296	4.65778	0.213827	0.563529	NA
Tb927.10.240	FAP106-2913	0.0836274	0.18568	4.65778	0.672615	0.860044	NA
Tb927.10.250	FAP106-2913	0.1705	0.0672612	4.65778	0.0557388	0.383068	NA
Tb927.10.2520	FAP106-2913	-0.194337	0.166482	4.65778	0.299344	0.64078	NA
Tb927.9.5840;Tb927.9.5750	FAP106-2913	-0.2986	0.0833094	4.65778	0.0178327	0.27358	NA
Tb927.10.2580	FAP106-2913	0.294359	0.14684	4.65778	0.105516	0.466077	NA
Tb927.10.2640	FAP106-2913	0.0383533	0.142387	4.65778	0.799174	0.922221	NA
Tb927.11.7560	FAP106-2913	-0.298168	0.0670652	4.65778	0.00794717	0.236963	NA
Tb927.10.2650	FAP106-2913	0.0887616	0.0945541	4.65778	0.393947	0.700089	NA
Tb927.10.2670	FAP106-2913	0.11764	0.0712146	4.65778	0.163742	0.526415	NA
Tb927.10.2700	FAP106-2913	0.00271075	0.067472	4.65778	0.969617	0.989576	NA
Tb927.10.2770;Tb11.v5.0684	FAP106-2913	0.0357456	0.0675216	4.65778	0.620775	0.840034	NA
Tb927.10.280	FAP106-2913	-0.081837	0.0786544	4.65778	0.349089	0.676087	NA
Tb927.10.2800	FAP106-2913	0.0199061	0.0727506	4.65778	0.796091	0.921713	NA
Tb927.10.2810	FAP106-2913	0.0840512	0.0657474	4.65778	0.261101	0.608884	NA
Tb927.10.2860	FAP106-2913	0.022843	0.0745629	4.65778	0.772548	0.909324	NA
Tb927.10.2880	FAP106-2913	0.209755	0.0825558	4.65778	0.0553573	0.383068	NA
Tb927.5.3970	FAP106-2913	-0.294344	0.0717614	4.65778	0.0108344	0.250925	NA
Tb927.10.2900	FAP106-2913	0.160082	0.0758655	4.65778	0.0926933	0.450021	NA
Tb927.10.2900;Tb11.v5.0837	FAP106-2913	-0.0257867	0.0735821	4.65778	0.741289	0.891476	NA
Tb927.10.2910	FAP106-2913	0.186884	0.104668	4.65778	0.13853	0.503651	NA
Tb927.10.2920	FAP106-2913	0.180172	0.110458	4.65778	0.168064	0.533682	NA
Tb927.10.2950	FAP106-2913	-0.0843149	0.0734528	4.65778	0.306535	0.64556	NA
Tb927.10.3000	FAP106-2913	0.0264768	0.0666811	4.65778	0.708854	0.874317	NA
Tb927.10.3000;Tb11.v5.0467	FAP106-2913	-0.0156907	0.123626	4.65778	0.904298	0.966919	NA
Tb927.10.3010	FAP106-2913	0.0993734	0.0776043	4.65778	0.260418	0.608884	NA
Tb927.10.3020	FAP106-2913	-0.0246576	0.0671018	4.65778	0.729373	0.884184	NA
Tb927.10.3030;Tb927.10.2980	FAP106-2913	0.0698349	0.0855704	4.65778	0.454131	0.739642	NA
Tb927.10.3070	FAP106-2913	-0.0158232	0.0989798	4.65778	0.879688	0.959557	NA
Tb927.10.3080	FAP106-2913	0.0209103	0.1022	4.65778	0.846521	0.94475	NA
Tb927.10.3090	FAP106-2913	0.0401642	0.108085	4.65778	0.726491	0.884184	NA
Tb927.10.3120	FAP106-2913	-0.0713325	0.108355	4.65778	0.541464	0.792062	NA
Tb927.10.3130	FAP106-2913	0.0586619	0.129138	4.65778	0.67002	0.859813	NA
Tb927.10.3140	FAP106-2913	0.049824	0.136834	4.65778	0.731709	0.885717	NA
Tb927.10.3150	FAP106-2913	-0.079129	0.0705114	4.65778	0.316265	0.65397	NA
Tb927.10.3160	FAP106-2913	-0.0766395	0.0904561	4.65778	0.438206	0.734351	NA
Tb927.10.3170	FAP106-2913	0.0719728	0.0763698	4.65778	0.392242	0.69912	NA
Tb927.10.3170;Tb11.v5.0791	FAP106-2913	-0.023515	0.0675034	4.65778	0.742763	0.892005	NA
Tb927.10.320	FAP106-2913	-0.11762	0.0803969	4.65778	0.207483	0.557335	NA
Tb927.10.3200	FAP106-2913	0.416268	0.227534	4.65778	0.13113	0.495925	NA
Tb927.9.15870;Tb09.v4.0109;Tb09.v4.0015	FAP106-2913	-0.287219	0.106328	4.65778	0.045987	0.372343	NA
Tb927.10.3280	FAP106-2913	-0.0715587	0.115376	4.65778	0.564185	0.805801	NA
Tb927.10.3280;Tb927.9.2020	FAP106-2913	0.122263	0.134683	4.65778	0.408505	0.707457	NA
Tb927.10.3300	FAP106-2913	-0.103772	0.0773511	4.65778	0.24142	0.591187	NA
Tb927.10.3310	FAP106-2913	-0.0573705	0.0668349	4.65778	0.432618	0.730379	NA
Tb927.10.3380;Tb927.10.3370	FAP106-2913	0.0686201	0.096887	4.65778	0.512642	0.778646	NA
Tb927.3.4970	FAP106-2913	-0.284937	0.0792331	4.65778	0.0176204	0.27358	NA
Tb927.10.3560	FAP106-2913	0.0327382	0.0920127	4.65778	0.737532	0.889023	NA
Tb927.10.360	FAP106-2913	-0.101329	0.0694205	4.65778	0.208353	0.557335	NA
Tb927.10.3640	FAP106-2913	0.29602	0.163847	4.65778	0.134913	0.498794	NA
Tb927.7.5700	FAP106-2913	-0.280381	0.0840454	4.65778	0.0229808	0.290119	NA
Tb927.10.3780	FAP106-2913	-0.0471522	0.0686228	4.65778	0.524707	0.781708	NA
Tb927.9.3440	FAP106-2913	-0.27999	0.0720169	4.65778	0.0132473	0.267843	NA
Tb927.10.3790;Tb11.v5.0583	FAP106-2913	0.100804	0.0726875	4.65778	0.228195	0.576921	NA
Tb927.10.380;Tb11.v5.0637	FAP106-2913	0.107648	0.0968862	4.65778	0.320573	0.655855	NA
Tb927.10.3810	FAP106-2913	0.14269	0.0753259	4.65778	0.120964	0.484606	NA
Tb927.10.3820	FAP106-2913	-0.0369799	0.06524	4.65778	0.597047	0.825404	NA
Tb927.6.3020	FAP106-2913	-0.279043	0.100181	4.65778	0.0417934	0.36868	NA
Tb927.10.3870	FAP106-2913	-0.051626	0.0671994	4.65778	0.479452	0.757522	NA
Tb927.10.3920;Tb11.v5.0502	FAP106-2913	-0.0180421	0.0686676	4.65778	0.803968	0.924086	NA
Tb927.7.6280	FAP106-2913	-0.277062	0.0937558	4.65778	0.0345766	0.345543	NA
Tb927.10.4000	FAP106-2913	-0.0911532	0.113972	4.65778	0.462652	0.74598	NA
Tb927.10.4060	FAP106-2913	-0.0148778	0.0792739	4.65778	0.859029	0.950029	NA
Tb927.10.4070	FAP106-2913	0.127829	0.122502	4.65778	0.347825	0.676087	NA
Tb927.10.4080	FAP106-2913	-0.1523	0.100268	4.65778	0.193447	0.553786	NA
Tb927.10.4120;Tb927.10.4110	FAP106-2913	0.161872	0.0770062	4.65778	0.0936074	0.450021	NA
Tb927.10.4170	FAP106-2913	0.139379	0.0973687	4.65778	0.215827	0.563984	NA
Tb927.10.4200	FAP106-2913	0.0615354	0.080013	4.65778	0.479011	0.757288	NA
Tb927.10.4220	FAP106-2913	-0.033357	0.138328	4.65778	0.819696	0.933292	NA
Tb927.10.4240	FAP106-2913	0.0260408	0.0859658	4.65778	0.775008	0.909914	NA
Tb927.10.4280	FAP106-2913	-0.162133	0.103433	4.65778	0.182018	0.544581	NA
Tb927.10.4290	FAP106-2913	0.00697056	0.0683312	4.65778	0.922992	0.976575	NA
Tb927.10.430	FAP106-2913	-0.105337	0.110399	4.65778	0.386859	0.693825	NA
Tb927.10.4310;Tb10.v4.0045	FAP106-2913	0.148444	0.131592	4.65778	0.314026	0.652421	NA
Tb927.10.4320;Tb10.v4.0044	FAP106-2913	-0.0460953	0.0838287	4.65778	0.607724	0.831229	NA
Tb927.10.4490;Tb10.v4.0039	FAP106-2913	-0.0656041	0.0974512	4.65778	0.532764	0.784801	NA
Tb927.10.12410	FAP106-2913	-0.266982	0.0664966	4.65778	0.0117454	0.256203	NA
Tb927.10.4600;Tb11.v5.0422	FAP106-2913	-0.0627243	0.0678489	4.65778	0.400604	0.706498	NA
Tb927.10.4610	FAP106-2913	-0.029258	0.064852	4.65778	0.672103	0.859813	NA
Tb927.10.4690	FAP106-2913	-0.0739895	0.0786606	4.65778	0.393078	0.700089	NA
Tb927.10.470	FAP106-2913	0.0569278	0.0826629	4.65778	0.523814	0.781708	NA
Tb927.10.4720	FAP106-2913	0.126341	0.0851572	4.65778	0.202193	0.557335	NA
Tb927.10.1970	FAP106-2913	-0.265204	0.0655902	4.65778	0.0114378	0.256203	NA
Tb927.10.4820	FAP106-2913	0.0907244	0.0771966	4.65778	0.296457	0.637745	NA
Tb927.10.4850	FAP106-2913	-0.144929	0.0899411	4.65778	0.172279	0.536102	NA
Tb927.10.4860	FAP106-2913	0.177654	0.101674	4.65778	0.145306	0.505987	NA
Tb927.10.4880	FAP106-2913	0.140736	0.075557	4.65778	0.125822	0.489555	NA
Tb927.10.4890	FAP106-2913	-0.0372639	0.081138	4.65778	0.666675	0.857959	NA
Tb927.10.4900	FAP106-2913	0.0559693	0.0707532	4.65778	0.467262	0.747868	NA
Tb927.10.4920	FAP106-2913	-0.0231966	0.0919074	4.65778	0.811495	0.929847	NA
Tb927.10.4940;Tb11.v5.0596	FAP106-2913	-0.124084	0.0951668	4.65778	0.252996	0.599834	NA
Tb927.10.4950	FAP106-2913	0.285298	0.182814	4.65778	0.183605	0.545816	NA
Tb927.10.4990	FAP106-2913	-0.0335126	0.118515	4.65778	0.789484	0.918698	NA
Tb927.10.5000	FAP106-2913	-0.00821453	0.0665827	4.65778	0.906956	0.967926	NA
Tb927.10.5020	FAP106-2913	0.558777	0.567986	4.65778	0.373523	0.687989	NA
Tb927.10.5030;Tb927.7.3680	FAP106-2913	0.0499568	0.0886998	4.65778	0.599314	0.826884	NA
Tb927.10.510;Tb11.v5.0374	FAP106-2913	0.0707167	0.216453	4.65778	0.758055	0.900839	NA
Tb927.10.5140	FAP106-2913	0.0135602	0.0939899	4.65778	0.891317	0.963153	NA
Tb927.10.5230	FAP106-2913	-0.122277	0.124356	4.65778	0.37375	0.687989	NA
Tb927.10.5230;Tb11.v5.0234	FAP106-2913	0.0176032	0.129405	4.65778	0.897478	0.96457	NA
Tb927.10.5240;Tb11.v5.0233	FAP106-2913	0.0169655	0.0893094	4.65778	0.857336	0.949823	NA
Tb927.10.5260	FAP106-2913	0.176481	0.28617	4.65778	0.566316	0.807063	NA
Tb927.10.5260;Tb11.v5.0497	FAP106-2913	0.233214	0.130841	4.65778	0.139062	0.503651	NA
Tb927.10.5300;Tb11.v5.0246	FAP106-2913	0.106815	0.098997	4.65778	0.333277	0.665928	NA
Tb927.10.5310;Tb11.v5.0245	FAP106-2913	0.0920388	0.0674885	4.65778	0.234843	0.584522	NA
Tb927.10.5340;Tb927.10.5330;Tb11.v5.1060;Tb11.v5.0243	FAP106-2913	0.115531	0.0787951	4.65778	0.206644	0.557335	NA
Tb927.10.5350	FAP106-2913	-0.22382	0.0983855	4.65778	0.0758813	0.426653	NA
Tb927.10.5350;Tb11.v5.0241	FAP106-2913	-0.123683	0.0706805	4.65778	0.144836	0.505987	NA
Tb927.10.5350;Tb11.v5.0242	FAP106-2913	-0.128194	0.0897383	4.65778	0.216615	0.563984	NA
Tb927.10.5370;Tb927.10.5360	FAP106-2913	0.0935265	0.0806483	4.65778	0.302149	0.642265	NA
Tb927.8.1540	FAP106-2913	-0.257226	0.068635	4.65778	0.0151682	0.270726	NA
Tb927.10.5430	FAP106-2913	-0.00290901	0.0719423	4.65778	0.969421	0.989576	NA
Tb927.10.5480;Tb927.10.5460	FAP106-2913	0.193033	0.169507	4.65778	0.309951	0.647943	NA
Tb927.10.5520	FAP106-2913	0.4958	0.246892	4.65778	0.105056	0.466077	NA
Tb927.10.5560	FAP106-2913	0.166428	0.0979401	4.65778	0.154306	0.520658	NA
Tb927.10.5580	FAP106-2913	0.0349143	0.08508	4.65778	0.699723	0.870146	NA
Tb927.10.560	FAP106-2913	0.0758032	0.0786605	4.65778	0.38253	0.690369	NA
Tb927.6.990;Tb927.6.1060;Tb927.6.1050;Tb927.6.1000;Tb927.6.980;Tb927.6.970;Tb927.6.960;Tb927.6.1020;Tb927.6.1010	FAP106-2913	-0.251756	0.0893277	4.65778	0.0402691	0.368256	NA
Tb927.8.8070	FAP106-2913	-0.249624	0.0907564	4.65778	0.0434792	0.36868	NA
Tb927.10.5640	FAP106-2913	0.15278	0.0678013	4.65778	0.0778813	0.426653	NA
Tb927.9.3130	FAP106-2913	-0.246398	0.0735893	4.65778	0.0226905	0.287858	NA
Tb927.10.5760	FAP106-2913	0.227132	0.0879344	4.65778	0.0527026	0.381975	NA
Tb927.10.5860	FAP106-2913	-0.243605	0.091367	4.65778	0.0478714	0.372467	NA
Tb927.10.5790	FAP106-2913	-0.0666361	0.0653611	4.65778	0.357961	0.682049	NA
Tb927.10.14570	FAP106-2913	-0.236288	0.0653481	4.65778	0.0172779	0.27358	NA
Tb927.10.12870	FAP106-2913	-0.234917	0.0694952	4.65778	0.0219484	0.287588	NA
Tb927.10.5870	FAP106-2913	-0.00756956	0.0864277	4.65778	0.933848	0.980008	NA
Tb927.10.5880	FAP106-2913	-0.122749	0.0685784	4.65778	0.137767	0.502879	NA
Tb927.10.5890	FAP106-2913	-0.0262454	0.0692766	4.65778	0.721449	0.881544	NA
Tb927.10.5910	FAP106-2913	0.0963977	0.071537	4.65778	0.23964	0.589533	NA
Tb927.10.5920	FAP106-2913	0.0325707	0.164047	4.65778	0.850991	0.947085	NA
Tb927.10.5930;Tb927.10.5940	FAP106-2913	-0.130024	0.0881337	4.65778	0.204311	0.557335	NA
Tb927.10.5930;Tb927.10.5940;Tb927.10.5950;Tb11.v5.0190	FAP106-2913	0.0189447	0.10079	4.65778	0.858818	0.950029	NA
Tb927.10.5980	FAP106-2913	-0.170712	0.0748441	4.65778	0.0753374	0.426653	NA
Tb927.10.5990;Tb11.v5.0193	FAP106-2913	0.0615245	0.0725632	4.65778	0.437894	0.734351	NA
Tb927.5.780	FAP106-2913	-0.23365	0.0782659	4.65778	0.0334465	0.343491	NA
Tb927.10.6050;Tb11.v5.0197	FAP106-2913	0.0477124	0.0652714	4.65778	0.499878	0.769592	NA
Tb927.10.6050;Tb11.v5.0198	FAP106-2913	-0.0178841	0.0740297	4.65778	0.819376	0.933292	NA
Tb927.10.8710	FAP106-2913	-0.232459	0.0677079	4.65778	0.0207835	0.287588	NA
Tb927.1.2390;Tb927.1.2370;Tb927.1.2350;Tb927.1.2330;Tb11.v5.0469;Tb927.1.2410	FAP106-2913	-0.231187	0.076398	4.65778	0.0319865	0.336508	NA
Tb927.10.6110;Tb11.v5.0203	FAP106-2913	0.0413543	0.0786158	4.65778	0.622934	0.840539	NA
Tb927.10.6160	FAP106-2913	-0.0424015	0.112621	4.65778	0.723083	0.882291	NA
Tb927.10.6190	FAP106-2913	0.0990165	0.150602	4.65778	0.541966	0.792062	NA
Tb927.10.620	FAP106-2913	0.0548285	0.102648	4.65778	0.617735	0.838686	NA
Tb927.10.6210	FAP106-2913	0.0732919	0.116367	4.65778	0.558395	0.803741	NA
Tb927.10.6220	FAP106-2913	0.161492	0.0906969	4.65778	0.139386	0.503651	NA
Tb927.10.6230	FAP106-2913	-0.0745223	0.0649265	4.65778	0.306566	0.64556	NA
Tb927.10.6260	FAP106-2913	0.16091	0.176814	4.65778	0.407422	0.707457	NA
Tb927.10.6260;Tb11.v5.0279	FAP106-2913	0.0935991	0.177366	4.65778	0.621851	0.840501	NA
Tb927.10.6290;Tb11.v5.0277	FAP106-2913	0.115734	0.0816555	4.65778	0.219663	0.568487	NA
Tb927.10.630	FAP106-2913	-0.0108889	0.0712984	4.65778	0.88501	0.960112	NA
Tb927.10.6320;Tb11.v5.0274	FAP106-2913	0.0474972	0.102997	4.65778	0.665418	0.85784	NA
Tb927.10.6330;Tb11.v5.0273	FAP106-2913	0.0807584	0.0999733	4.65778	0.458454	0.742943	NA
Tb927.10.6340;Tb11.v5.0272	FAP106-2913	0.0010702	0.08624	4.65778	0.990613	0.995843	NA
Tb927.10.6350;Tb11.v5.0271	FAP106-2913	-0.068157	0.0684176	4.65778	0.368055	0.686562	NA
Tb927.10.6360	FAP106-2913	0.144158	0.0716018	4.65778	0.104389	0.466077	NA
Tb927.10.6370;Tb927.10.220	FAP106-2913	0.195607	0.136801	4.65778	0.216256	0.563984	NA
Tb927.10.6450	FAP106-2913	0.0939075	0.100302	4.65778	0.395101	0.700837	NA
Tb927.10.15890;Tb11.v5.0407	FAP106-2913	-0.229254	0.0739286	4.65778	0.0294876	0.326023	NA
Tb927.11.12040	FAP106-2913	-0.227346	0.0810941	4.65778	0.0409483	0.36868	NA
Tb927.3.5060	FAP106-2913	-0.226097	0.0681751	4.65778	0.0234567	0.291855	NA
Tb927.10.6570;Tb11.v5.0809	FAP106-2913	-0.0679557	0.0703907	4.65778	0.381747	0.689918	NA
Tb927.10.6580	FAP106-2913	-0.184972	0.115725	4.65778	0.17511	0.537537	NA
Tb927.10.6630	FAP106-2913	-0.0552563	0.0679267	4.65778	0.455502	0.740012	NA
Tb927.10.6670	FAP106-2913	-0.10041	0.0734635	4.65778	0.233956	0.584117	NA
Tb927.10.6700	FAP106-2913	-0.0569918	0.10445	4.65778	0.610412	0.831481	NA
Tb927.10.6700;Tb11.v5.0902	FAP106-2913	0.12056	0.0729298	4.65778	0.163499	0.526415	NA
Tb927.10.6710	FAP106-2913	-0.0487869	0.136392	4.65778	0.736204	0.888249	NA
Tb927.10.6870	FAP106-2913	0.0136574	0.116797	4.65778	0.911786	0.96909	NA
Tb927.10.6960	FAP106-2913	-0.0653545	0.161375	4.65778	0.703412	0.871234	NA
Tb927.10.6960;Tb927.10.6920;Tb10.v4.0248	FAP106-2913	-0.0652516	0.0720862	4.65778	0.409743	0.707457	NA
Tb927.10.6980	FAP106-2913	-0.0489709	0.099169	4.65778	0.643834	0.848825	NA
Tb927.10.7060	FAP106-2913	0.0819992	0.0930789	4.65778	0.421462	0.719487	NA
Tb927.1.2600	FAP106-2913	-0.225758	0.084429	4.65778	0.0474491	0.372467	NA
Tb927.10.720	FAP106-2913	-0.123225	0.122274	4.65778	0.363011	0.686247	NA
Tb927.10.7200	FAP106-2913	0.115397	0.0752446	4.65778	0.189916	0.551728	NA
Tb927.10.7210	FAP106-2913	0.132942	0.0738284	4.65778	0.135927	0.499305	NA
Tb927.10.7230	FAP106-2913	-0.0737001	0.0722685	4.65778	0.357831	0.682049	NA
Tb927.10.7230;Tb11.v5.0615	FAP106-2913	-0.0499307	0.0713651	4.65778	0.517528	0.779962	NA
Tb927.10.7240	FAP106-2913	0.176567	0.0899862	4.65778	0.111201	0.469286	NA
Tb927.10.7290	FAP106-2913	0.0533501	0.0703928	4.65778	0.485068	0.760548	NA
Tb927.10.730	FAP106-2913	0.0422602	0.133564	4.65778	0.765378	0.904888	NA
Tb927.10.7340;Tb927.10.7330	FAP106-2913	0.124955	0.0741576	4.65778	0.157091	0.522591	NA
Tb927.10.7350	FAP106-2913	-0.0663538	0.074063	4.65778	0.4142	0.711706	NA
Tb927.10.740	FAP106-2913	-0.0183722	0.0731361	4.65778	0.812358	0.930257	NA
Tb11.v5.0890;Tb927.7.510	FAP106-2913	-0.224019	0.066849	4.65778	0.0226235	0.287858	NA
Tb927.10.7410	FAP106-2913	0.199667	0.0791088	4.65778	0.0564557	0.383068	NA
Tb927.10.7500	FAP106-2913	0.082275	0.0882266	4.65778	0.396827	0.702455	NA
Tb927.10.7510	FAP106-2913	-0.101211	0.0813151	4.65778	0.272208	0.615742	NA
Tb927.10.7580	FAP106-2913	0.101133	0.0794146	4.65778	0.262693	0.60923	NA
Tb927.10.7600	FAP106-2913	0.119547	0.0983692	4.65778	0.28224	0.626101	NA
Tb927.10.7620	FAP106-2913	-0.000369325	0.150572	4.65778	0.998144	0.999945	NA
Tb927.10.7630	FAP106-2913	0.0512992	0.14249	4.65778	0.734576	0.886699	NA
Tb927.10.7680	FAP106-2913	0.0790419	0.0759472	4.65778	0.34897	0.676087	NA
Tb927.10.7690	FAP106-2913	-0.0739137	0.0678493	4.65778	0.32911	0.662316	NA
Tb927.10.770	FAP106-2913	-0.0864362	0.0790197	4.65778	0.327333	0.661309	NA
Tb927.10.7700	FAP106-2913	0.227968	0.323991	4.65778	0.515266	0.779711	NA
Tb927.10.7710	FAP106-2913	0.205084	0.086204	4.65778	0.0669865	0.408181	NA
Tb927.10.7730	FAP106-2913	0.135529	0.0653141	4.65778	0.0967599	0.455025	NA
Tb927.10.7740	FAP106-2913	0.0932087	0.0670729	4.65778	0.227385	0.576921	NA
Tb927.10.7770	FAP106-2913	0.398837	0.161401	4.65778	0.0600696	0.390603	NA
Tb927.10.7810	FAP106-2913	0.0993687	0.156583	4.65778	0.555535	0.800961	NA
Tb927.10.7830	FAP106-2913	-0.115222	0.0684248	4.65778	0.157302	0.522591	NA
Tb927.10.7830;Tb11.v5.0892	FAP106-2913	-0.0646071	0.0783243	4.65778	0.44961	0.738609	NA
Tb927.10.7880	FAP106-2913	-0.0634594	0.0702184	4.65778	0.410436	0.707457	NA
Tb927.1.1010	FAP106-2913	-0.222554	0.0791201	4.65778	0.0405182	0.36868	NA
Tb927.10.7920	FAP106-2913	0.147603	0.113081	4.65778	0.252548	0.599627	NA
Tb927.10.7960	FAP106-2913	-0.0558425	0.0859202	4.65778	0.546414	0.795343	NA
Tb927.10.7990	FAP106-2913	0.0878491	0.0761295	4.65778	0.304275	0.644635	NA
Tb927.10.8000	FAP106-2913	-0.0880762	0.0661395	4.65778	0.244409	0.593055	NA
Tb927.11.1260	FAP106-2913	-0.219931	0.0810836	4.65778	0.0454055	0.369527	NA
Tb927.10.8030	FAP106-2913	0.299822	0.281811	4.65778	0.339385	0.666965	NA
Tb927.10.8070	FAP106-2913	0.638796	0.348957	4.65778	0.130949	0.495925	NA
Tb927.10.8120	FAP106-2913	0.174117	0.133652	4.65778	0.253339	0.599834	NA
Tb927.10.8130	FAP106-2913	-0.0139264	0.0846645	4.65778	0.876243	0.958866	NA
Tb927.10.8160	FAP106-2913	0.137559	0.0714876	4.65778	0.116551	0.47996	NA
Tb927.10.8170	FAP106-2913	0.0398495	0.0696228	4.65778	0.593586	0.823194	NA
Tb927.10.740;Tb11.v5.0750	FAP106-2913	-0.216237	0.068543	4.65778	0.0278317	0.319557	NA
Tb927.9.1750	FAP106-2913	-0.215138	0.0723323	4.65778	0.0338544	0.345152	NA
Tb927.10.8200	FAP106-2913	0.0173422	0.0784209	4.65778	0.834345	0.941026	NA
Tb927.10.8220	FAP106-2913	-0.0321076	0.0898887	4.65778	0.736555	0.88826	NA
Tb927.9.2390	FAP106-2913	-0.214586	0.069092	4.65778	0.0293356	0.325839	NA
Tb927.10.8240	FAP106-2913	0.0454607	0.0715476	4.65778	0.555066	0.800961	NA
Tb927.10.8290;Tb927.10.8270	FAP106-2913	0.155864	0.0967206	4.65778	0.172255	0.536102	NA
Tb927.10.830	FAP106-2913	0.0976375	0.0819204	4.65778	0.290481	0.634466	NA
Tb927.10.8320	FAP106-2913	-0.31087	0.13731	4.65778	0.0768866	0.426653	NA
Tb927.10.8330	FAP106-2913	-0.104652	0.0743879	4.65778	0.222564	0.572882	NA
Tb927.10.8390	FAP106-2913	-0.0866802	0.0892152	4.65778	0.378966	0.687989	NA
Tb927.10.840	FAP106-2913	0.039417	0.0764894	4.65778	0.629835	0.844651	NA
Tb927.10.840;Tb11.v5.0753	FAP106-2913	0.012214	0.0781824	4.65778	0.882399	0.959557	NA
Tb927.10.840;Tb927.11.18860	FAP106-2913	0.0218535	0.0748131	4.65778	0.782763	0.913753	NA
Tb927.10.8430	FAP106-2913	0.206239	0.114325	4.65778	0.13537	0.49911	NA
Tb927.10.850	FAP106-2913	0.201396	0.138089	4.65778	0.208663	0.557335	NA
Tb927.10.8560	FAP106-2913	0.112746	0.141524	4.65778	0.464298	0.74598	NA
Tb927.10.8590	FAP106-2913	0.00982657	0.0973003	4.65778	0.923758	0.976605	NA
Tb927.10.8590;Tb11.v5.0727	FAP106-2913	0.0490326	0.0704754	4.65778	0.519761	0.779962	NA
Tb927.10.8630	FAP106-2913	-0.0604255	0.102905	4.65778	0.584371	0.820587	NA
Tb927.10.8640	FAP106-2913	-0.0440547	0.0924854	4.65778	0.65533	0.854107	NA
Tb927.10.870	FAP106-2913	-0.167686	0.0826606	4.65778	0.102442	0.465123	NA
Tb927.3.3120	FAP106-2913	-0.210307	0.0778835	4.65778	0.0460393	0.372343	NA
Tb927.10.8720	FAP106-2913	0.386532	0.175041	4.65778	0.0822481	0.430886	NA
Tb927.10.8730	FAP106-2913	0.111996	0.0939732	4.65778	0.290505	0.634466	NA
Tb927.10.8780	FAP106-2913	0.00312536	0.0810589	4.65778	0.970841	0.989576	NA
Tb927.10.880	FAP106-2913	-0.122131	0.14425	4.65778	0.438504	0.734351	NA
Tb927.10.8810	FAP106-2913	0.37275	0.19938	4.65778	0.124746	0.489555	NA
Tb927.10.8820	FAP106-2913	0.112201	0.0673443	4.65778	0.160859	0.526415	NA
Tb927.10.8830	FAP106-2913	0.166385	0.077907	4.65778	0.0898373	0.4454	NA
Tb927.10.8850	FAP106-2913	0.18439	0.12351	4.65778	0.199855	0.557335	NA
Tb927.10.890	FAP106-2913	0.361611	0.165994	4.65778	0.0852755	0.435635	NA
Tb927.10.890;Tb11.v5.0833	FAP106-2913	0.294218	0.147766	4.65778	0.107291	0.469286	NA
Tb927.10.8910	FAP106-2913	0.138935	0.0825687	4.65778	0.157552	0.522749	NA
Tb927.10.8920	FAP106-2913	0.0417869	0.121271	4.65778	0.745422	0.893	NA
Tb927.10.8930	FAP106-2913	-0.00907307	0.0667093	4.65778	0.897495	0.96457	NA
Tb927.10.8940	FAP106-2913	0.0295253	0.133603	4.65778	0.834455	0.941026	NA
Tb927.11.9370	FAP106-2913	-0.209653	0.0708791	4.65778	0.0344719	0.345543	NA
Tb927.10.8960	FAP106-2913	0.510674	0.231433	4.65778	0.0824144	0.430886	NA
Tb927.10.9000	FAP106-2913	-0.046459	0.0807448	4.65778	0.591705	0.823194	NA
Tb927.10.9080	FAP106-2913	0.00288958	0.0773967	4.65778	0.971765	0.989576	NA
Tb927.10.9100;Tb11.v5.0680	FAP106-2913	-0.0919034	0.111316	4.65778	0.449228	0.738609	NA
Tb927.10.9130	FAP106-2913	0.0162246	0.0825267	4.65778	0.852429	0.947266	NA
Tb927.10.9190	FAP106-2913	0.712171	0.309434	4.65778	0.0734923	0.425499	NA
Tb927.10.920	FAP106-2913	-0.112276	0.0679669	4.65778	0.163739	0.526415	NA
Tb927.10.9200	FAP106-2913	-0.178149	0.117425	4.65778	0.193883	0.553786	NA
Tb927.10.9240	FAP106-2913	0.136044	0.0902154	4.65778	0.196117	0.555307	NA
Tb927.10.9240;Tb927.11.5090	FAP106-2913	0.209331	0.128011	4.65778	0.167198	0.532892	NA
Tb927.10.9330	FAP106-2913	0.123868	0.0812679	4.65778	0.192176	0.553786	NA
Tb927.10.9380	FAP106-2913	0.144133	0.114534	4.65778	0.267629	0.61132	NA
Tb927.10.9440	FAP106-2913	-0.0179584	0.0687505	4.65778	0.805082	0.92438	NA
Tb927.10.9570	FAP106-2913	-0.00286106	0.0694277	4.65778	0.968837	0.989576	NA
Tb927.10.9570;Tb11.v5.0579	FAP106-2913	-0.0340507	0.107103	4.65778	0.764296	0.90471	NA
Tb927.10.9640	FAP106-2913	-0.00293051	0.065854	4.65778	0.96635	0.989576	NA
Tb927.10.9650	FAP106-2913	0.0647419	0.0771764	4.65778	0.442444	0.736183	NA
Tb927.10.9660	FAP106-2913	-0.132291	0.17679	4.65778	0.490313	0.762944	NA
Tb927.10.9660;Tb11.v5.0735	FAP106-2913	0.0783678	0.137199	4.65778	0.594314	0.823194	NA
Tb927.10.9670	FAP106-2913	0.0713708	0.407101	4.65778	0.868196	0.954476	NA
Tb927.10.970	FAP106-2913	-0.0834734	0.0669194	4.65778	0.271305	0.615343	NA
Tb927.10.9700	FAP106-2913	0.00227411	0.0655086	4.65778	0.973745	0.990039	NA
Tb927.10.9700;Tb11.v5.0773	FAP106-2913	-0.0842689	0.0716971	4.65778	0.296418	0.637745	NA
Tb927.10.9720	FAP106-2913	0.0852637	0.203139	4.65778	0.693333	0.86829	NA
Tb927.10.9740	FAP106-2913	0.14767	0.080692	4.65778	0.131038	0.495925	NA
Tb927.10.9770	FAP106-2913	-0.0356099	0.065267	4.65778	0.610433	0.831481	NA
Tb927.10.9770;Tb11.v5.0848	FAP106-2913	-0.145349	0.142804	4.65778	0.358682	0.682049	NA
Tb927.10.9780	FAP106-2913	0.0232415	0.0711184	4.65778	0.757988	0.900839	NA
Tb927.10.9790	FAP106-2913	0.13465	0.111798	4.65778	0.286042	0.629549	NA
Tb927.10.9810	FAP106-2913	-0.215736	0.24426	4.65778	0.420357	0.718549	NA
Tb927.10.9830	FAP106-2913	0.226641	0.181493	4.65778	0.27084	0.615343	NA
Tb927.10.9840	FAP106-2913	0.28055	0.151104	4.65778	0.126762	0.490888	NA
Tb927.10.9890	FAP106-2913	0.114678	0.0756545	4.65778	0.194205	0.553786	NA
Tb927.10.9890;Tb11.v5.0458	FAP106-2913	0.115609	0.103801	4.65778	0.319533	0.655855	NA
Tb927.10.9910	FAP106-2913	0.0315856	0.116792	4.65778	0.79839	0.922221	NA
Tb927.10.9920	FAP106-2913	-0.153605	0.0775012	4.65778	0.10851	0.469286	NA
Tb927.10.9970	FAP106-2913	0.147201	0.114	4.65778	0.256984	0.605714	NA
Tb927.10.9980	FAP106-2913	0.128026	0.0806153	4.65778	0.177378	0.5407	NA
Tb927.11.10030;Tb11.NT.118_2	FAP106-2913	0.184627	0.0819045	4.65778	0.0778031	0.426653	NA
Tb927.5.2990	FAP106-2913	-0.208713	0.0668914	4.65778	0.0288848	0.325017	NA
Tb927.11.10090	FAP106-2913	-0.010363	0.0773166	4.65778	0.898974	0.96457	NA
Tb927.11.1010	FAP106-2913	0.287858	0.218951	4.65778	0.24961	0.596546	NA
Tb927.11.10110	FAP106-2913	-0.0806661	0.0863798	4.65778	0.396216	0.702333	NA
Tb927.11.10120	FAP106-2913	-0.0156151	0.0660212	4.65778	0.823077	0.935496	NA
Tb927.11.10140	FAP106-2913	-0.0177408	0.140113	4.65778	0.904525	0.966919	NA
Tb927.11.13050;Tb927.11.13040;Tb927.11.13030;Tb927.11.13020	FAP106-2913	-0.206373	0.0781678	4.65778	0.0493307	0.372467	NA
Tb927.11.10160	FAP106-2913	-0.12088	0.0859781	4.65778	0.222816	0.572882	NA
Tb927.11.10160;Tb927.10.9800	FAP106-2913	-0.0811618	0.308044	4.65778	0.803439	0.924086	NA
Tb927.11.10620	FAP106-2913	-0.205175	0.0652599	4.65778	0.0281556	0.320947	NA
Tb927.11.10200	FAP106-2913	-0.106466	0.0876404	4.65778	0.28241	0.626101	NA
Tb927.11.10210	FAP106-2913	-0.0318351	0.0681966	4.65778	0.661647	0.855949	NA
Tb927.11.10260	FAP106-2913	0.00145289	0.065483	4.65778	0.983217	0.992363	NA
Tb927.11.1030	FAP106-2913	-0.0388881	0.068116	4.65778	0.594494	0.823194	NA
Tb927.11.10350	FAP106-2913	-0.0142433	0.0687796	4.65778	0.844689	0.944708	NA
Tb927.11.10370	FAP106-2913	-0.069257	0.0888828	4.65778	0.473571	0.752407	NA
Tb927.11.10380	FAP106-2913	0.000929584	0.0767759	4.65778	0.990841	0.995843	NA
Tb927.11.10420	FAP106-2913	0.148639	0.22924	4.65778	0.547322	0.795646	NA
Tb927.11.10430	FAP106-2913	-0.0500168	0.0795037	4.65778	0.558828	0.803903	NA
Tb927.11.10480	FAP106-2913	0.0146506	0.0696277	4.65778	0.842237	0.943189	NA
Tb927.11.1050	FAP106-2913	0.180367	0.0798516	4.65778	0.0773723	0.426653	NA
Tb927.11.10520	FAP106-2913	0.122591	0.0751358	4.65778	0.167967	0.533682	NA
Tb927.11.10540	FAP106-2913	-0.112039	0.0811503	4.65778	0.229958	0.577798	NA
Tb927.11.10560	FAP106-2913	-0.040687	0.0961348	4.65778	0.690953	0.868052	NA
Tb927.11.10570	FAP106-2913	0.00453144	0.0745009	4.65778	0.954022	0.982886	NA
Tb927.11.10610	FAP106-2913	-0.197763	0.10221	4.65778	0.115024	0.479361	NA
Tb927.6.4600	FAP106-2913	-0.204341	0.074653	4.65778	0.0441399	0.36868	NA
Tb927.11.10660	FAP106-2913	0.103292	0.128362	4.65778	0.460076	0.744357	NA
Tb927.5.2690	FAP106-2913	-0.195069	0.0671761	4.65778	0.0365974	0.349872	NA
Tb927.11.10690	FAP106-2913	0.289409	0.185496	4.65778	0.183696	0.545816	NA
Tb927.11.10760	FAP106-2913	0.0922212	0.0931894	4.65778	0.370948	0.687989	NA
Tb927.11.10780	FAP106-2913	0.0761655	0.0771645	4.65778	0.372076	0.687989	NA
Tb927.11.1080	FAP106-2913	0.0561034	0.0827249	4.65778	0.529864	0.784342	NA
Tb927.11.10800	FAP106-2913	0.122105	0.094453	4.65778	0.256501	0.605678	NA
Tb927.11.10820	FAP106-2913	0.0142559	0.0914034	4.65778	0.882591	0.959557	NA
Tb927.11.10870	FAP106-2913	-0.0528596	0.10912	4.65778	0.650001	0.851657	NA
Tb927.11.10880	FAP106-2913	0.076652	0.0772178	4.65778	0.3696	0.687147	NA
Tb927.11.10890	FAP106-2913	0.0869062	0.0947452	4.65778	0.404001	0.707412	NA
Tb927.11.1090	FAP106-2913	0.0891187	0.0833958	4.65778	0.337464	0.665928	NA
Tb927.11.1090;Tb11.v5.0702	FAP106-2913	0.0813233	0.106616	4.65778	0.482419	0.760548	NA
Tb927.11.1090;Tb927.11.1100	FAP106-2913	0.0548889	0.0742417	4.65778	0.495252	0.767359	NA
Tb927.11.10900	FAP106-2913	-0.104411	0.0915724	4.65778	0.309417	0.64787	NA
Tb927.11.10910;Tb927.11.10790	FAP106-2913	0.0814613	0.0672194	4.65778	0.28343	0.626937	NA
Tb927.11.11010	FAP106-2913	-0.0357709	0.0703619	4.65778	0.634333	0.845701	NA
Tb927.11.11080	FAP106-2913	0.0579476	0.0762793	4.65778	0.484097	0.760548	NA
Tb927.11.11090	FAP106-2913	0.129025	0.109452	4.65778	0.295157	0.637087	NA
Tb927.11.1110	FAP106-2913	0.141124	0.119593	4.65778	0.29472	0.637087	NA
Tb927.11.11140	FAP106-2913	-0.18149	0.0702906	4.65778	0.0527626	0.381975	NA
Tb927.11.11150	FAP106-2913	0.121235	0.0673871	4.65778	0.136198	0.499305	NA
Tb927.11.11170	FAP106-2913	-0.0498061	0.12673	4.65778	0.711649	0.87545	NA
Tb927.11.11210	FAP106-2913	-0.0740031	0.0693727	4.65778	0.338228	0.665928	NA
Tb927.11.11220	FAP106-2913	-0.10275	0.0773669	4.65778	0.245499	0.593145	NA
Tb927.11.11260	FAP106-2913	-0.155988	0.0680019	4.65778	0.0741706	0.426563	NA
Tb927.11.11280	FAP106-2913	-0.00150332	0.0668317	4.65778	0.982985	0.992363	NA
Tb927.11.11280;Tb11.v5.1041	FAP106-2913	-0.00306922	0.0828593	4.65778	0.971987	0.989576	NA
Tb927.11.11290	FAP106-2913	0.2609	0.16968	4.65778	0.188972	0.551728	NA
Tb927.11.11300	FAP106-2913	0.0563524	0.0705016	4.65778	0.462905	0.74598	NA
Tb927.11.11320	FAP106-2913	-0.00211699	0.0884918	4.65778	0.981905	0.992363	NA
Tb927.11.11340	FAP106-2913	0.0904074	0.261375	4.65778	0.744494	0.892841	NA
Tb927.11.11340;Tb11.v5.1036	FAP106-2913	0.126147	0.0839628	4.65778	0.197492	0.556312	NA
Tb927.11.11370;Tb927.11.11360	FAP106-2913	0.180409	0.0956705	4.65778	0.12226	0.486781	NA
Tb927.11.11460	FAP106-2913	0.156602	0.0890307	4.65778	0.1432	0.505987	NA
Tb927.11.11480	FAP106-2913	-0.0251641	0.0758094	4.65778	0.754346	0.898295	NA
Tb927.10.6490	FAP106-2913	-0.192779	0.0702981	4.65778	0.0438851	0.36868	NA
Tb927.11.11520	FAP106-2913	0.141164	0.0698232	4.65778	0.103313	0.466077	NA
Tb927.11.11570	FAP106-2913	0.00317302	0.0816633	4.65778	0.970616	0.989576	NA
Tb927.11.11580	FAP106-2913	-0.00697465	0.0858228	4.65778	0.938604	0.980008	NA
Tb927.11.11590	FAP106-2913	0.211771	0.0917224	4.65778	0.0728518	0.425028	NA
Tb927.11.11600	FAP106-2913	0.00245569	0.146701	4.65778	0.987338	0.994253	NA
Tb927.11.11650	FAP106-2913	0.0327879	0.0654269	4.65778	0.639048	0.847262	NA
Tb927.11.11680	FAP106-2913	0.34628	0.171827	4.65778	0.104138	0.466077	NA
Tb927.11.11700	FAP106-2913	-0.0242399	0.0919561	4.65778	0.803347	0.924086	NA
Tb927.11.11770	FAP106-2913	-0.14	0.083548	4.65778	0.158936	0.523689	NA
Tb927.11.11780	FAP106-2913	0.123577	0.100348	4.65778	0.276672	0.620473	NA
Tb927.10.1510	FAP106-2913	-0.190283	0.0690739	4.65778	0.0432676	0.36868	NA
Tb927.11.11830;Tb927.11.11820	FAP106-2913	0.155444	0.0692295	4.65778	0.0786374	0.426653	NA
Tb927.11.11860	FAP106-2913	0.165911	0.0760639	4.65778	0.0849914	0.435635	NA
Tb927.11.11880	FAP106-2913	-0.0870965	0.0660781	4.65778	0.248569	0.595987	NA
Tb927.11.11920	FAP106-2913	0.151844	0.125806	4.65778	0.28514	0.629107	NA
Tb927.11.11950	FAP106-2913	0.145157	0.12053	4.65778	0.28607	0.629549	NA
Tb927.11.12030	FAP106-2913	0.0740441	0.0947654	4.65778	0.472424	0.752021	NA
Tb927.9.14480	FAP106-2913	-0.185132	0.0669588	4.65778	0.0427757	0.36868	NA
Tb927.11.12150	FAP106-2913	0.0963914	0.0782112	4.65778	0.276342	0.620317	NA
Tb927.11.12190	FAP106-2913	-0.0139806	0.0920709	4.65778	0.885664	0.960112	NA
Tb927.11.1220	FAP106-2913	0.0624251	0.0981052	4.65778	0.554518	0.800961	NA
Tb927.11.12210	FAP106-2913	-0.159955	0.0669454	4.65778	0.0661717	0.405751	NA
Tb927.11.13270	FAP106-2913	-0.184827	0.0691408	4.65778	0.0474897	0.372467	NA
Tb927.11.12410	FAP106-2913	0.0222088	0.116353	4.65778	0.856662	0.949482	NA
Tb927.11.12410;Tb927.11.12420	FAP106-2913	-0.0331871	0.0744338	4.65778	0.675653	0.862649	NA
Tb927.11.12430	FAP106-2913	-0.00610959	0.0737972	4.65778	0.937458	0.980008	NA
Tb927.11.12440	FAP106-2913	0.126703	0.0660471	4.65778	0.117402	0.47996	NA
Tb927.11.1250	FAP106-2913	0.210967	0.0833252	4.65778	0.0559372	0.383068	NA
Tb927.11.12500	FAP106-2913	0.0185193	0.117009	4.65778	0.880873	0.959557	NA
Tb927.11.12510	FAP106-2913	-0.0952689	0.0745921	4.65778	0.261489	0.608884	NA
Tb927.11.12530	FAP106-2913	0.0209838	0.0661613	4.65778	0.764841	0.90471	NA
Tb927.11.12540	FAP106-2913	-0.0789723	0.0650502	4.65778	0.282682	0.626101	NA
Tb927.11.12560	FAP106-2913	-0.0528733	0.0805956	4.65778	0.542814	0.792062	NA
Tb927.9.9870	FAP106-2913	-0.183742	0.0696118	4.65778	0.0493648	0.372467	NA
Tb927.11.12610	FAP106-2913	-0.108518	0.101104	4.65778	0.335553	0.665928	NA
Tb927.11.12630	FAP106-2913	0.251432	0.0968262	4.65778	0.051868	0.380268	NA
Tb927.11.1270	FAP106-2913	0.0969131	0.136035	4.65778	0.510286	0.777518	NA
Tb927.11.12720	FAP106-2913	0.117969	0.0782919	4.65778	0.196413	0.555538	NA
Tb927.11.12720;Tb11.v5.0433	FAP106-2913	0.0450347	0.112697	4.65778	0.707106	0.873503	NA
Tb927.11.12840	FAP106-2913	-0.0398545	0.0658942	4.65778	0.57354	0.812882	NA
Tb927.4.2110	FAP106-2913	-0.179882	0.0650003	4.65778	0.0426528	0.36868	NA
Tb927.11.12860.2;Tb927.11.12860.1	FAP106-2913	-0.08157	0.0667371	4.65778	0.279832	0.62471	NA
Tb927.11.12880	FAP106-2913	0.050037	0.0753084	4.65778	0.537883	0.789587	NA
Tb927.11.12950	FAP106-2913	-0.0412107	0.0686074	4.65778	0.576079	0.813806	NA
Tb927.11.12970	FAP106-2913	-0.0861019	0.0704746	4.65778	0.280009	0.62471	NA
Tb927.7.3420	FAP106-2913	-0.177469	0.0649543	4.65778	0.0443919	0.36868	NA
Tb927.11.13080	FAP106-2913	0.125313	0.0718039	4.65778	0.145685	0.506086	NA
Tb927.11.13140;Tb11.NT.159_1	FAP106-2913	0.206985	0.11644	4.65778	0.139902	0.503651	NA
Tb927.10.1930	FAP106-2913	-0.173052	0.0649369	4.65778	0.047943	0.372467	NA
Tb927.11.13210	FAP106-2913	0.0846862	0.0684548	4.65778	0.27476	0.618329	NA
Tb927.11.13230	FAP106-2913	-0.0128089	0.146933	4.65778	0.934155	0.980008	NA
Tb927.8.5200	FAP106-2913	0.172621	0.0652733	4.65778	0.0490779	0.372467	NA
Tb927.6.1220	FAP106-2913	0.173843	0.0653826	4.65778	0.0482781	0.372467	NA
Tb927.11.2290	FAP106-2913	0.180875	0.0664649	4.65778	0.0449437	0.36868	NA
Tb927.11.13290	FAP106-2913	0.070205	0.194731	4.65778	0.734224	0.886699	NA
Tb927.11.13310	FAP106-2913	0.129383	0.0797003	4.65778	0.169706	0.535379	NA
Tb927.11.13360	FAP106-2913	0.139855	0.0779247	4.65778	0.13694	0.501095	NA
Tb927.11.1340	FAP106-2913	0.0729875	0.140172	4.65778	0.626365	0.842852	NA
Tb927.11.13450	FAP106-2913	-0.179157	0.0852363	4.65778	0.0936276	0.450021	NA
Tb927.11.13460	FAP106-2913	-0.114177	0.0749587	4.65778	0.192415	0.553786	NA
Tb927.11.13490	FAP106-2913	-0.137808	0.0977267	4.65778	0.221649	0.572612	NA
Tb927.11.13500	FAP106-2913	-0.0666612	0.0725751	4.65778	0.40341	0.706855	NA
Tb927.11.13510	FAP106-2913	0.202911	0.215123	4.65778	0.391869	0.698983	NA
Tb927.11.1360	FAP106-2913	-0.00289145	0.091871	4.65778	0.976196	0.990355	NA
Tb927.11.13600	FAP106-2913	0.0251133	0.0689579	4.65778	0.731664	0.885717	NA
Tb927.11.13660	FAP106-2913	0.0720669	0.172386	4.65778	0.694475	0.86829	NA
Tb927.11.13670	FAP106-2913	-0.0373097	0.073985	4.65778	0.636996	0.845841	NA
Tb927.11.13680	FAP106-2913	-0.1174	0.0823324	4.65778	0.217323	0.564691	NA
Tb927.10.3990	FAP106-2913	0.185548	0.0698453	4.65778	0.0484062	0.372467	NA
Tb927.4.4180	FAP106-2913	0.186207	0.0653184	4.65778	0.0388304	0.358904	NA
Tb927.11.13700	FAP106-2913	0.110707	0.0651238	4.65778	0.154177	0.520658	NA
Tb927.11.13710	FAP106-2913	0.0256807	0.120686	4.65778	0.840487	0.943189	NA
Tb927.11.13750	FAP106-2913	0.183235	0.115769	4.65778	0.178571	0.542693	NA
Tb927.11.13760	FAP106-2913	0.110974	0.0798683	4.65778	0.227443	0.576921	NA
Tb927.5.3860	FAP106-2913	0.186421	0.0704869	4.65778	0.0490676	0.372467	NA
Tb927.11.1380	FAP106-2913	-0.0749522	0.067709	4.65778	0.322171	0.65714	NA
Tb927.11.13810	FAP106-2913	0.0854171	0.11581	4.65778	0.496229	0.767627	NA
Tb927.11.13840	FAP106-2913	-0.0560865	0.0662125	4.65778	0.4383	0.734351	NA
Tb927.11.13900	FAP106-2913	-0.0847902	0.0681568	4.65778	0.272421	0.615742	NA
Tb927.11.13930	FAP106-2913	0.0711873	0.077068	4.65778	0.400968	0.706498	NA
Tb927.11.1400	FAP106-2913	-0.0682589	0.0668586	4.65778	0.357347	0.682049	NA
Tb927.11.14020	FAP106-2913	0.222632	0.0879625	4.65778	0.0559938	0.383068	NA
Tb927.11.14020;Tb927.11.14000	FAP106-2913	0.176374	0.0988207	4.65778	0.138653	0.503651	NA
Tb927.11.14040	FAP106-2913	0.219199	0.101018	4.65778	0.0861688	0.437265	NA
Tb927.11.14060	FAP106-2913	0.17224	0.207287	4.65778	0.446502	0.736183	NA
Tb927.11.14100	FAP106-2913	0.048987	0.119805	4.65778	0.700735	0.870146	NA
Tb927.11.14130;Tb927.10.3840	FAP106-2913	0.158635	0.0738129	4.65778	0.0883741	0.442938	NA
Tb927.11.14170	FAP106-2913	0.173648	0.0878923	4.65778	0.109355	0.469286	NA
Tb927.11.14190	FAP106-2913	0.23669	0.0987981	4.65778	0.0656734	0.405751	NA
Tb927.11.1420	FAP106-2913	-0.013479	0.0970264	4.65778	0.895317	0.964378	NA
Tb927.11.14210	FAP106-2913	-0.083181	0.0672289	4.65778	0.274702	0.618329	NA
Tb927.11.14220	FAP106-2913	0.316806	0.156621	4.65778	0.103183	0.466077	NA
Tb927.11.14240	FAP106-2913	0.0527952	0.0687866	4.65778	0.479846	0.757682	NA
Tb927.11.14250	FAP106-2913	0.295968	0.114307	4.65778	0.052321	0.381588	NA
Tb927.11.14270	FAP106-2913	-0.016238	0.117163	4.65778	0.895562	0.964378	NA
Tb927.11.1430	FAP106-2913	-0.116017	0.0864693	4.65778	0.241377	0.591187	NA
Tb927.11.14300	FAP106-2913	-0.139084	0.0677179	4.65778	0.0993063	0.459275	NA
Tb927.11.14370	FAP106-2913	-0.0120976	0.102522	4.65778	0.910986	0.969022	NA
Tb927.11.14380	FAP106-2913	-0.138798	0.131352	4.65778	0.342351	0.670707	NA
Tb927.11.14410	FAP106-2913	0.0499201	0.0660269	4.65778	0.486067	0.760619	NA
Tb927.1.4400	FAP106-2913	0.186429	0.0674624	4.65778	0.0428442	0.36868	NA
Tb927.11.14440	FAP106-2913	-0.153743	0.0684099	4.65778	0.0784441	0.426653	NA
Tb927.11.14450	FAP106-2913	-0.0762163	0.0913564	4.65778	0.444791	0.736183	NA
Tb927.10.15930;Tb11.v5.0303	FAP106-2913	0.188755	0.0682636	4.65778	0.0427646	0.36868	NA
Tb927.2.5870	FAP106-2913	0.189797	0.06578	4.65778	0.0373594	0.350312	NA
Tb927.11.14570	FAP106-2913	0.198381	0.122988	4.65778	0.171925	0.536102	NA
Tb927.11.14590	FAP106-2913	0.0720809	0.131192	4.65778	0.608005	0.831229	NA
Tb927.11.14650	FAP106-2913	0.101422	0.0687529	4.65778	0.204343	0.557335	NA
Tb927.11.14720;Tb11.v5.0716	FAP106-2913	0.214097	0.107288	4.65778	0.106708	0.468067	NA
Tb927.11.14750	FAP106-2913	-0.0406199	0.0868142	4.65778	0.660929	0.855949	NA
Tb927.5.4040	FAP106-2913	0.192562	0.0731974	4.65778	0.0498685	0.373005	NA
Tb927.11.14800	FAP106-2913	0.152202	0.13495	4.65778	0.31411	0.652421	NA
Tb927.11.14840	FAP106-2913	0.0996211	0.12273	4.65778	0.456418	0.741035	NA
Tb927.11.14880	FAP106-2913	-0.113188	0.0719595	4.65778	0.180784	0.543401	NA
Tb927.11.14930	FAP106-2913	-0.166346	0.0788898	4.65778	0.0928629	0.450021	NA
Tb927.11.14950	FAP106-2913	0.0782492	0.0686546	4.65778	0.309587	0.64787	NA
Tb927.11.14960	FAP106-2913	0.00975575	0.0723388	4.65778	0.898353	0.96457	NA
Tb927.11.14970	FAP106-2913	0.106097	0.0720739	4.65778	0.205142	0.557335	NA
Tb927.7.7100	FAP106-2913	0.1931	0.0653851	4.65778	0.0346479	0.345543	NA
Tb927.11.15040	FAP106-2913	0.24372	0.204541	4.65778	0.290591	0.634466	NA
Tb927.11.15100	FAP106-2913	0.046425	0.0703925	4.65778	0.540764	0.791571	NA
Tb927.11.15120	FAP106-2913	-0.0438254	0.067675	4.65778	0.547806	0.795646	NA
Tb927.9.11490;Tb927.9.11470	FAP106-2913	0.193415	0.0720574	4.65778	0.0468953	0.372467	NA
Tb927.11.15140	FAP106-2913	-0.0509157	0.255753	4.65778	0.850595	0.947085	NA
Tb927.11.15150	FAP106-2913	0.112416	0.0758598	4.65778	0.202631	0.557335	NA
Tb927.11.15190	FAP106-2913	-0.135284	0.0772224	4.65778	0.144475	0.505987	NA
Tb927.11.15220	FAP106-2913	-0.0437946	0.0763055	4.65778	0.592604	0.823194	NA
Tb927.11.15230	FAP106-2913	0.000247702	0.132597	4.65778	0.998587	0.999945	NA
Tb927.11.15250	FAP106-2913	0.00172147	0.0706201	4.65778	0.981562	0.992363	NA
Tb927.11.15310	FAP106-2913	0.288172	0.114739	4.65778	0.0572826	0.383068	NA
Tb927.11.15370	FAP106-2913	3.85302e-05	0.0691256	4.65778	0.999578	0.999945	NA
Tb927.8.8150	FAP106-2913	0.194997	0.0735708	4.65778	0.0487463	0.372467	NA
Tb927.11.15450	FAP106-2913	0.0155879	0.120711	4.65778	0.90264	0.966303	NA
Tb927.11.15460	FAP106-2913	0.167282	0.111871	4.65778	0.199254	0.557335	NA
Tb927.11.1550	FAP106-2913	0.223897	0.0886179	4.65778	0.0562849	0.383068	NA
Tb927.11.15530	FAP106-2913	-0.156352	0.0747583	4.65778	0.094833	0.451985	NA
Tb927.11.15560	FAP106-2913	0.0464121	0.0679788	4.65778	0.527231	0.782381	NA
Tb927.11.15610	FAP106-2913	-0.0381878	0.0696975	4.65778	0.60897	0.831481	NA
Tb927.11.15640	FAP106-2913	0.302637	0.209614	4.65778	0.212525	0.562449	NA
Tb927.11.15730	FAP106-2913	0.0532042	0.0778279	4.65778	0.526729	0.782144	NA
Tb927.11.15740	FAP106-2913	0.173528	0.0986232	4.65778	0.143103	0.505987	NA
Tb927.11.15750	FAP106-2913	-0.0836298	0.0925183	4.65778	0.410347	0.707457	NA
Tb927.11.15800	FAP106-2913	0.0236728	0.0679409	4.65778	0.742706	0.892005	NA
Tb927.11.15850	FAP106-2913	0.166948	0.127538	4.65778	0.251385	0.599066	NA
Tb927.11.15900;Tb927.11.15880	FAP106-2913	0.180562	0.0810743	4.65778	0.0803884	0.428839	NA
Tb927.5.2320	FAP106-2913	0.196245	0.0719742	4.65778	0.0446762	0.36868	NA
Tb927.11.15990	FAP106-2913	0.062362	0.088258	4.65778	0.513583	0.779105	NA
Tb927.11.16020	FAP106-2913	0.15772	0.0896248	4.65778	0.143054	0.505987	NA
Tb927.11.16030	FAP106-2913	0.0528711	0.122763	4.65778	0.685898	0.866983	NA
Tb927.11.16090	FAP106-2913	-0.103989	0.0741996	4.65778	0.224058	0.573553	NA
Tb927.11.16110	FAP106-2913	0.262816	0.163615	4.65778	0.173377	0.536102	NA
Tb927.11.16120	FAP106-2913	-0.00914675	0.111315	4.65778	0.937924	0.980008	NA
Tb927.8.3160	FAP106-2913	0.197252	0.0706794	4.65778	0.0415385	0.36868	NA
Tb927.11.16200	FAP106-2913	0.385547	0.261292	4.65778	0.204248	0.557335	NA
Tb927.11.16210	FAP106-2913	0.0411044	0.0661698	4.65778	0.563597	0.805801	NA
Tb927.11.16220	FAP106-2913	0.00720104	0.102539	4.65778	0.946927	0.980958	NA
Tb927.11.1630	FAP106-2913	0.202498	0.303867	4.65778	0.536728	0.788339	NA
Tb927.11.16400	FAP106-2913	0.203306	0.099183	4.65778	0.0998053	0.459275	NA
Tb927.11.16410	FAP106-2913	0.0357319	0.0658372	4.65778	0.612258	0.83352	NA
Tb927.11.16450	FAP106-2913	0.0609769	0.155197	4.65778	0.711726	0.87545	NA
Tb927.11.16480	FAP106-2913	0.00584562	0.0852945	4.65778	0.948204	0.981188	NA
Tb927.11.16500	FAP106-2913	-0.196786	0.179752	4.65778	0.326974	0.6611	NA
Tb927.11.16550	FAP106-2913	0.0369782	0.168807	4.65778	0.835879	0.941364	NA
Tb927.11.16580	FAP106-2913	0.238153	0.148792	4.65778	0.174628	0.536743	NA
Tb927.4.2880	FAP106-2913	0.199357	0.0657886	4.65778	0.0318414	0.336508	NA
Tb927.11.16640	FAP106-2913	0.112868	0.0849239	4.65778	0.245206	0.593145	NA
Tb927.11.1670	FAP106-2913	0.0778057	0.086096	4.65778	0.410452	0.707457	NA
Tb927.11.16700	FAP106-2913	0.00479223	0.0984373	4.65778	0.96319	0.989177	NA
Tb927.11.16720	FAP106-2913	0.0747291	0.11768	4.65778	0.55529	0.800961	NA
Tb927.10.1170;Tb11.0560	FAP106-2913	0.201369	0.0677155	4.65778	0.033875	0.345152	NA
Tb927.11.16740	FAP106-2913	0.04768	0.0919302	4.65778	0.627684	0.843448	NA
Tb927.6.1250;Tb11.v5.0743	FAP106-2913	0.204683	0.0684482	4.65778	0.0332632	0.343491	NA
Tb927.11.16810	FAP106-2913	0.310468	0.2654	4.65778	0.298431	0.639885	NA
Tb927.11.7510;Tb927.11.7460	FAP106-2913	0.206126	0.0764139	4.65778	0.0461861	0.372366	NA
Tb927.11.16880	FAP106-2913	-0.0936735	0.0654834	4.65778	0.216086	0.563984	NA
Tb927.11.16890	FAP106-2913	-0.0675705	0.100152	4.65778	0.531901	0.784801	NA
Tb927.11.16900	FAP106-2913	-0.0439298	0.099353	4.65778	0.678144	0.86269	NA
Tb927.11.16980	FAP106-2913	0.0139947	0.0710447	4.65778	0.852143	0.947266	NA
Tb927.11.1700	FAP106-2913	-0.0101795	0.0823644	4.65778	0.906793	0.967926	NA
Tb927.11.17000	FAP106-2913	-0.0157803	0.130829	4.65778	0.909022	0.968688	NA
Tb927.11.17000;Tb11.v5.0404	FAP106-2913	-0.0180494	0.0797603	4.65778	0.830563	0.939877	NA
Tb927.11.6870	FAP106-2913	0.208407	0.0707761	4.65778	0.0349816	0.345543	NA
Tb927.11.17460	FAP106-2913	0.309241	0.317831	4.65778	0.378344	0.687989	NA
Tb927.11.17460;Tb927.11.18770;Tb11.1170;Tb10.v4.0142	FAP106-2913	0.214272	0.417031	4.65778	0.630819	0.844651	NA
Tb927.11.18090	FAP106-2913	0.539963	0.494502	4.65778	0.328095	0.662	NA
Tb927.11.1820	FAP106-2913	0.00854988	0.0886056	4.65778	0.927141	0.978042	NA
Tb927.11.1820;Tb11.1400	FAP106-2913	0.028021	0.0664989	4.65778	0.692214	0.86829	NA
Tb927.11.1840;Tb11.1380	FAP106-2913	0.0314599	0.116874	4.65778	0.799306	0.922221	NA
Tb927.11.18680;Tb11.0845	FAP106-2913	-0.112108	0.0731499	4.65778	0.190167	0.551728	NA
Tb927.11.1890	FAP106-2913	0.154002	0.0744989	4.65778	0.0976982	0.456395	NA
Tb927.9.15420;Tb927.10.270	FAP106-2913	0.208409	0.0683543	4.65778	0.0311997	0.334019	NA
Tb927.11.1960	FAP106-2913	-0.153504	0.073048	4.65778	0.0936819	0.450021	NA
Tb927.6.720;Tb927.11.11230	FAP106-2913	0.213226	0.0651901	4.65778	0.0246051	0.300368	NA
Tb927.11.1990	FAP106-2913	0.348613	0.233574	4.65778	0.199955	0.557335	NA
Tb927.11.2060;Tb927.11.2050	FAP106-2913	0.0369858	0.0853309	4.65778	0.684029	0.866016	NA
Tb927.11.2120	FAP106-2913	0.231816	0.0925699	4.65778	0.0577761	0.38537	NA
Tb927.11.2130	FAP106-2913	0.164538	0.0822443	4.65778	0.106041	0.466727	NA
Tb927.11.2140	FAP106-2913	-0.0884891	0.0697685	4.65778	0.264374	0.60923	NA
Tb927.11.2150	FAP106-2913	0.0185991	0.0689042	4.65778	0.798764	0.922221	NA
Tb927.11.2190	FAP106-2913	0.1653	0.143284	4.65778	0.304384	0.644635	NA
Tb927.11.220	FAP106-2913	0.154316	0.0763857	4.65778	0.103507	0.466077	NA
Tb927.11.2200	FAP106-2913	0.230979	0.140408	4.65778	0.165155	0.529217	NA
Tb927.11.2250	FAP106-2913	-0.00596983	0.0651889	4.65778	0.93084	0.979774	NA
Tb927.11.2260	FAP106-2913	0.168282	0.0835357	4.65778	0.10424	0.466077	NA
Tb927.11.2270	FAP106-2913	-0.120554	0.074499	4.65778	0.17081	0.535964	NA
Tb927.2.5860	FAP106-2913	0.213704	0.0783847	4.65778	0.0446892	0.36868	NA
Tb927.11.230	FAP106-2913	0.0862267	0.128378	4.65778	0.533657	0.784801	NA
Tb927.6.710	FAP106-2913	0.214335	0.0773331	4.65778	0.042451	0.36868	NA
Tb927.11.2330	FAP106-2913	-0.136997	0.0869718	4.65778	0.180275	0.542846	NA
Tb927.11.2340	FAP106-2913	0.0958148	0.0745314	4.65778	0.258796	0.607771	NA
Tb927.11.2370	FAP106-2913	-0.053369	0.119845	4.65778	0.676017	0.862689	NA
Tb927.11.2410	FAP106-2913	-0.0374856	0.090793	4.65778	0.698015	0.870146	NA
Tb927.11.2440	FAP106-2913	0.042835	0.0947642	4.65778	0.671522	0.859813	NA
Tb927.6.1550	FAP106-2913	0.214378	0.0730543	4.65778	0.0353741	0.346455	NA
Tb927.11.2510	FAP106-2913	-0.0160911	0.0834677	4.65778	0.85525	0.949137	NA
Tb927.9.12240;Tb927.9.12200	FAP106-2913	0.215692	0.07056	4.65778	0.0309326	0.333556	NA
Tb927.11.2570	FAP106-2913	-0.0291627	0.0659102	4.65778	0.67794	0.86269	NA
Tb927.11.2590	FAP106-2913	0.0659936	0.0713493	4.65778	0.400384	0.706498	NA
Tb927.11.2600	FAP106-2913	0.0513049	0.101124	4.65778	0.635006	0.845701	NA
Tb927.11.2610	FAP106-2913	0.231418	0.0916617	4.65778	0.0564071	0.383068	NA
Tb927.11.2640	FAP106-2913	0.123016	0.134834	4.65778	0.40633	0.707457	NA
Tb927.2.5240	FAP106-2913	0.21642	0.0701212	4.65778	0.029958	0.327136	NA
Tb927.5.2410	FAP106-2913	0.216535	0.0696531	4.65778	0.029242	0.325839	NA
Tb927.11.13250	FAP106-2913	0.217919	0.0748395	4.65778	0.0362749	0.349872	NA
Tb927.11.270	FAP106-2913	-0.201415	0.150538	4.65778	0.242504	0.591187	NA
Tb927.7.7260;Tb11.v5.0835	FAP106-2913	0.217976	0.0681031	4.65778	0.0265008	0.311746	NA
Tb927.11.2790	FAP106-2913	0.00648053	0.0699808	4.65778	0.930068	0.979774	NA
Tb927.11.2830	FAP106-2913	-0.126044	0.0658354	4.65778	0.117962	0.47996	NA
Tb927.11.2880	FAP106-2913	0.0416305	0.0821151	4.65778	0.635247	0.845701	NA
Tb927.11.2900	FAP106-2913	0.0240636	0.0788332	4.65778	0.773343	0.909324	NA
Tb927.11.2950	FAP106-2913	0.0650682	0.0670723	4.65778	0.379624	0.687989	NA
Tb927.11.3030	FAP106-2913	0.137127	0.0909126	4.65778	0.19603	0.555307	NA
Tb927.11.3070	FAP106-2913	0.128493	0.0682091	4.65778	0.122551	0.487193	NA
Tb927.11.3090	FAP106-2913	0.108597	0.0671868	4.65778	0.171207	0.535964	NA
Tb927.11.3100	FAP106-2913	0.0125571	0.0870441	4.65778	0.891326	0.963153	NA
Tb927.11.3110	FAP106-2913	0.00295432	0.088447	4.65778	0.974737	0.990039	NA
Tb927.11.3120	FAP106-2913	0.0874969	0.0767824	4.65778	0.309666	0.64787	NA
Tb927.11.3130	FAP106-2913	0.204363	0.184767	4.65778	0.32253	0.65725	NA
Tb927.11.3190	FAP106-2913	0.0455474	0.0967469	4.65778	0.659008	0.855679	NA
Tb927.11.320	FAP106-2913	-0.0974047	0.0829749	4.65778	0.296941	0.637745	NA
Tb927.11.3240	FAP106-2913	0.21124	0.0942979	4.65778	0.0791333	0.427782	NA
Tb927.11.3250	FAP106-2913	-0.140955	0.0779915	4.65778	0.134807	0.498794	NA
Tb927.11.3270	FAP106-2913	0.116328	0.0796341	4.65778	0.208057	0.557335	NA
Tb927.11.3280	FAP106-2913	-1.35851e-05	0.0827218	4.65778	0.999876	0.999945	NA
Tb927.11.3290	FAP106-2913	0.0299221	0.107376	4.65778	0.792445	0.920075	NA
Tb927.11.330	FAP106-2913	0.122615	0.0749153	4.65778	0.166892	0.532892	NA
Tb927.11.3300	FAP106-2913	-0.0293336	0.0859268	4.65778	0.747675	0.893681	NA
Tb927.10.10970;Tb927.10.10960;Tb927.10.10950;Tb927.10.10940;Tb927.10.10920;Tb927.10.10910;Tb927.10.10900;Tb927.10.10890;Tb11.v5.0543;Tb927.10.10980	FAP106-2913	0.21876	0.068562	4.65778	0.0267843	0.313655	NA
Tb927.11.3330	FAP106-2913	0.200658	0.132405	4.65778	0.194282	0.553786	NA
Tb927.11.3340	FAP106-2913	-0.00409625	0.0964165	4.65778	0.967873	0.989576	NA
Tb927.11.3360	FAP106-2913	-0.0927722	0.0888358	4.65778	0.34748	0.676087	NA
Tb927.11.3380	FAP106-2913	0.0627443	0.0851825	4.65778	0.496767	0.768001	NA
Tb927.11.3390	FAP106-2913	0.0404245	0.075812	4.65778	0.618325	0.838686	NA
Tb927.11.340	FAP106-2913	0.106127	0.111132	4.65778	0.386487	0.69364	NA
Tb927.11.3400	FAP106-2913	0.0906477	0.0680874	4.65778	0.244509	0.593055	NA
Tb927.11.3490	FAP106-2913	-0.0296133	0.0672472	4.65778	0.679352	0.86269	NA
Tb927.11.350	FAP106-2913	0.15194	0.165962	4.65778	0.40483	0.707457	NA
Tb927.11.3500	FAP106-2913	-0.0194557	0.065448	4.65778	0.779057	0.912721	NA
Tb927.11.3550	FAP106-2913	-0.11782	0.0693268	4.65778	0.154265	0.520658	NA
Tb927.11.3600;Tb927.11.3590;Tb11.v5.1059	FAP106-2913	0.0932985	0.114245	4.65778	0.453851	0.739642	NA
Tb927.7.710	FAP106-2913	0.219116	0.077723	4.65778	0.0402304	0.368256	NA
Tb927.11.3660	FAP106-2913	-0.145065	0.0920017	4.65778	0.179919	0.542693	NA
Tb927.11.3680	FAP106-2913	-0.131566	0.0714557	4.65778	0.129225	0.494403	NA
Tb927.7.320	FAP106-2913	0.219466	0.0726634	4.65778	0.0321889	0.337267	NA
Tb927.11.3740	FAP106-2913	0.206897	0.0864015	4.65778	0.0657591	0.405751	NA
Tb927.7.3370	FAP106-2913	0.223013	0.084313	4.65778	0.0490511	0.372467	NA
Tb927.11.3790	FAP106-2913	0.141103	0.0717957	4.65778	0.110765	0.469286	NA
Tb927.11.3830	FAP106-2913	0.0390398	0.0707002	4.65778	0.606261	0.831229	NA
Tb927.11.3840	FAP106-2913	0.214629	0.0873875	4.65778	0.0611441	0.394216	NA
Tb927.11.3850	FAP106-2913	-0.0256554	0.0778804	4.65778	0.756131	0.899709	NA
Tb927.11.3880	FAP106-2913	-0.0842379	0.0654729	4.65778	0.258462	0.607538	NA
Tb927.11.3910	FAP106-2913	-0.0208143	0.0767809	4.65778	0.797923	0.922221	NA
Tb927.11.3920	FAP106-2913	0.0978413	0.0671262	4.65778	0.208893	0.557335	NA
Tb927.11.3940	FAP106-2913	-0.0454419	0.0883966	4.65778	0.630648	0.844651	NA
Tb927.11.3970	FAP106-2913	-0.167734	0.0655255	4.65778	0.054141	0.383068	NA
Tb927.11.3980	FAP106-2913	-0.00541937	0.086074	4.65778	0.952409	0.982886	NA
Tb927.11.3990	FAP106-2913	0.0615297	0.0739719	4.65778	0.446055	0.736183	NA
Tb927.11.4000	FAP106-2913	-0.0656519	0.0666151	4.65778	0.372745	0.687989	NA
Tb927.11.4010	FAP106-2913	-0.0860492	0.0725552	4.65778	0.292581	0.635235	NA
Tb927.11.4010;Tb11.v5.0888	FAP106-2913	-0.0727071	0.0666261	4.65778	0.328359	0.662	NA
Tb927.11.4030	FAP106-2913	0.0257509	0.073401	4.65778	0.741024	0.891476	NA
Tb927.11.4150	FAP106-2913	0.055384	0.0910286	4.65778	0.571345	0.811102	NA
Tb927.11.4180	FAP106-2913	0.118354	0.0855875	4.65778	0.229326	0.577122	NA
Tb927.11.4190	FAP106-2913	0.0178364	0.076409	4.65778	0.825333	0.936826	NA
Tb927.11.420	FAP106-2913	-0.00200405	0.0891962	4.65778	0.983005	0.992363	NA
Tb927.11.4210	FAP106-2913	-0.00880612	0.0773769	4.65778	0.914131	0.969578	NA
Tb927.11.4250	FAP106-2913	0.137481	0.125192	4.65778	0.325633	0.65942	NA
Tb927.11.4280	FAP106-2913	0.0227418	0.0921264	4.65778	0.815528	0.931117	NA
Tb927.11.4300;Tb927.10.9880	FAP106-2913	-0.108958	0.106769	4.65778	0.357536	0.682049	NA
Tb927.11.4330	FAP106-2913	0.152028	0.169781	4.65778	0.414429	0.711706	NA
Tb927.11.4340	FAP106-2913	0.0958743	0.0933475	4.65778	0.354738	0.681256	NA
Tb927.11.4350	FAP106-2913	-0.0128633	0.070344	4.65778	0.862595	0.950706	NA
Tb927.11.4380	FAP106-2913	0.0203228	0.072434	4.65778	0.791071	0.919301	NA
Tb927.11.4420	FAP106-2913	0.0692975	0.101255	4.65778	0.526283	0.782144	NA
Tb11.v5.1035;Tb927.11.11330;Tb11.v5.1034	FAP106-2913	0.223833	0.0834909	4.65778	0.0470705	0.372467	NA
Tb927.8.2000	FAP106-2913	0.226892	0.078195	4.65778	0.0366881	0.349872	NA
Tb927.11.4470	FAP106-2913	0.102042	0.119518	4.65778	0.434926	0.732329	NA
Tb927.8.6980	FAP106-2913	0.227232	0.0767555	4.65778	0.034374	0.345543	NA
Tb927.11.450	FAP106-2913	0.133772	0.0697756	4.65778	0.117576	0.47996	NA
Tb927.11.4540	FAP106-2913	0.119045	0.0689101	4.65778	0.148942	0.512733	NA
Tb927.11.4550	FAP106-2913	-0.0307851	0.0657519	4.65778	0.660726	0.855949	NA
Tb927.11.460	FAP106-2913	0.0725364	0.0832431	4.65778	0.426171	0.724183	NA
Tb927.11.460;Tb11.v5.0726	FAP106-2913	0.0153855	0.0839965	4.65778	0.86237	0.950706	NA
Tb927.11.4610;Tb11.v5.0587	FAP106-2913	0.00336789	0.0671152	4.65778	0.962058	0.988847	NA
Tb927.8.6420	FAP106-2913	0.228345	0.0701455	4.65778	0.0250111	0.30247	NA
Tb927.11.4680	FAP106-2913	0.125192	0.109368	4.65778	0.307731	0.646496	NA
Tb927.11.4690	FAP106-2913	0.39225	0.220528	4.65778	0.139713	0.503651	NA
Tb927.8.1990	FAP106-2913	0.2285	0.0821777	4.65778	0.0420223	0.36868	NA
Tb927.11.4710	FAP106-2913	0.108122	0.067682	4.65778	0.175302	0.537537	NA
Tb927.11.4720	FAP106-2913	-0.102257	0.0653798	4.65778	0.182812	0.545067	NA
Tb927.11.4730	FAP106-2913	0.119437	0.0658518	4.65778	0.133733	0.497634	NA
Tb927.11.4740	FAP106-2913	-0.0350113	0.0691982	4.65778	0.63591	0.845701	NA
Tb927.8.5290	FAP106-2913	0.228602	0.0858328	4.65778	0.0480299	0.372467	NA
Tb927.11.4820;Tb927.10.14580	FAP106-2913	0.155102	0.088263	4.65778	0.143504	0.505987	NA
Tb927.10.15180	FAP106-2913	0.229392	0.0793823	4.65778	0.0371773	0.349872	NA
Tb927.10.3520	FAP106-2913	0.231695	0.0706086	4.65778	0.0243332	0.299001	NA
Tb927.11.4950	FAP106-2913	-0.0573316	0.0703993	4.65778	0.45503	0.73971	NA
Tb927.11.4980	FAP106-2913	0.0501844	0.0658498	4.65778	0.482778	0.760548	NA
Tb927.11.5000	FAP106-2913	-0.123384	0.0677678	4.65778	0.132577	0.495925	NA
Tb927.11.5030	FAP106-2913	0.0897953	0.0833712	4.65778	0.334049	0.665928	NA
Tb927.11.5040	FAP106-2913	-0.0705269	0.0801708	4.65778	0.422077	0.720062	NA
Tb927.10.1170	FAP106-2913	0.23225	0.0699937	4.65778	0.0234143	0.291855	NA
Tb927.11.510;Tb927.11.500	FAP106-2913	0.230818	0.0935528	4.65778	0.0603428	0.391397	NA
Tb927.11.5100	FAP106-2913	0.096024	0.0882562	4.65778	0.329655	0.662335	NA
Tb927.11.5130	FAP106-2913	0.0934423	0.132976	4.65778	0.51579	0.779711	NA
Tb927.8.4330	FAP106-2913	0.233422	0.0705429	4.65778	0.0236411	0.292742	NA
Tb927.11.5190	FAP106-2913	0.0364415	0.0802558	4.65778	0.670149	0.859813	NA
Tb927.11.5250	FAP106-2913	0.0664491	0.0835566	4.65778	0.465037	0.746135	NA
Tb927.11.5270	FAP106-2913	-0.00780877	0.0922968	4.65778	0.93609	0.980008	NA
Tb927.11.5290	FAP106-2913	0.0447784	0.072324	4.65778	0.564842	0.805849	NA
Tb927.11.5300	FAP106-2913	-0.0840663	0.0751083	4.65778	0.3174	0.65397	NA
Tb927.11.5420	FAP106-2913	0.0663459	0.0950686	4.65778	0.518542	0.779962	NA
Tb927.11.5440	FAP106-2913	0.401401	0.192767	4.65778	0.0958998	0.452899	NA
Tb927.11.550	FAP106-2913	-0.0323315	0.0710525	4.65778	0.6695	0.859813	NA
Tb927.11.5500	FAP106-2913	0.144052	0.0979123	4.65778	0.205352	0.557335	NA
Tb927.11.5510	FAP106-2913	-0.129632	0.107556	4.65778	0.285746	0.629549	NA
Tb927.11.6510	FAP106-2913	0.237787	0.0757278	4.65778	0.0282751	0.320947	NA
Tb927.11.5560	FAP106-2913	0.0381157	0.0776498	4.65778	0.645765	0.849638	NA
Tb927.11.5590	FAP106-2913	-0.0585819	0.06922	4.65778	0.438681	0.734351	NA
Tb927.11.560	FAP106-2913	-0.00372301	0.0780908	4.65778	0.963951	0.989177	NA
Tb927.11.5620	FAP106-2913	0.0805331	0.0689197	4.65778	0.298909	0.640378	NA
Tb927.11.5630	FAP106-2913	0.162829	0.100195	4.65778	0.169333	0.535379	NA
Tb927.11.5640	FAP106-2913	0.218639	0.111282	4.65778	0.110849	0.469286	NA
Tb927.11.5650	FAP106-2913	0.100128	0.103235	4.65778	0.37972	0.687989	NA
Tb927.11.5660	FAP106-2913	-0.182373	0.0816993	4.65778	0.079891	0.428839	NA
Tb927.11.5680	FAP106-2913	-0.159186	0.09308	4.65778	0.152209	0.517631	NA
Tb927.11.5750	FAP106-2913	-0.0796478	0.111222	4.65778	0.508198	0.776397	NA
Tb927.11.5770	FAP106-2913	0.113661	0.121131	4.65778	0.394138	0.700089	NA
Tb927.11.5790	FAP106-2913	0.12838	0.0687356	4.65778	0.125027	0.489555	NA
Tb927.11.5810	FAP106-2913	0.162944	0.144829	4.65778	0.315165	0.653563	NA
Tb927.11.5850	FAP106-2913	-0.03928	0.0819987	4.65778	0.653553	0.853218	NA
Tb927.11.5890	FAP106-2913	0.145709	0.0667458	4.65778	0.0848018	0.435635	NA
Tb927.11.5970	FAP106-2913	0.0805252	0.098661	4.65778	0.454095	0.739642	NA
Tb927.11.6000	FAP106-2913	0.0332597	0.0699189	4.65778	0.655761	0.854107	NA
Tb927.1.610	FAP106-2913	0.239321	0.0649408	4.65778	0.0161285	0.27358	NA
Tb927.11.6050	FAP106-2913	-0.0589358	0.0670692	4.65778	0.422555	0.720404	NA
Tb927.11.6070	FAP106-2913	-0.165716	0.0698668	4.65778	0.067561	0.408181	NA
Tb927.11.610	FAP106-2913	-0.0411892	0.113757	4.65778	0.733133	0.886699	NA
Tb927.11.6130	FAP106-2913	-0.139458	0.116836	4.65778	0.289851	0.634466	NA
Tb927.11.6140	FAP106-2913	-0.0741202	0.0813487	4.65778	0.406904	0.707457	NA
Tb927.11.6140;Tb927.3.4360	FAP106-2913	-0.038171	0.0767229	4.65778	0.641411	0.847413	NA
Tb927.11.620	FAP106-2913	-0.108842	0.151403	4.65778	0.506642	0.774478	NA
Tb927.11.6200;Tb927.11.6180	FAP106-2913	0.11501	0.0651275	4.65778	0.141961	0.505987	NA
Tb927.11.6210	FAP106-2913	0.0291666	0.11843	4.65778	0.815949	0.931117	NA
Tb927.11.6250	FAP106-2913	0.138707	0.122472	4.65778	0.31231	0.650772	NA
Tb927.11.6280	FAP106-2913	0.0858585	0.0832638	4.65778	0.353003	0.680622	NA
Tb927.11.630	FAP106-2913	0.0266433	0.116685	4.65778	0.829068	0.939416	NA
Tb927.11.6300	FAP106-2913	-0.00549982	0.0779911	4.65778	0.946707	0.980958	NA
Tb927.11.6350	FAP106-2913	0.0163619	0.096404	4.65778	0.872351	0.956608	NA
Tb927.11.6360	FAP106-2913	0.175338	0.0697329	4.65778	0.0570892	0.383068	NA
Tb927.11.15430	FAP106-2913	0.239736	0.06947	4.65778	0.0204104	0.287077	NA
Tb927.11.6380	FAP106-2913	0.013497	0.0739805	4.65778	0.862909	0.950706	NA
Tb927.11.6400	FAP106-2913	0.0895516	0.065458	4.65778	0.233586	0.584079	NA
Tb927.11.6420	FAP106-2913	-0.0736112	0.0750928	4.65778	0.375085	0.687989	NA
Tb927.11.6440	FAP106-2913	0.16272	0.070519	4.65778	0.0729708	0.425028	NA
Tb927.11.6460	FAP106-2913	-0.143626	0.0772012	4.65778	0.126172	0.489555	NA
Tb927.11.6470	FAP106-2913	0.070465	0.0927149	4.65778	0.483911	0.760548	NA
Tb927.3.5500	FAP106-2913	0.239856	0.0776431	4.65778	0.0298663	0.327136	NA
Tb927.11.6510;Tb927.11.6500	FAP106-2913	0.221648	0.130703	4.65778	0.154977	0.521621	NA
Tb927.11.6530	FAP106-2913	-0.0397116	0.06756	4.65778	0.584001	0.820587	NA
Tb927.11.6540	FAP106-2913	0.1399	0.11929	4.65778	0.297355	0.638105	NA
Tb927.11.6560	FAP106-2913	-0.0363353	0.0803745	4.65778	0.671483	0.859813	NA
Tb927.11.6590	FAP106-2913	0.496366	0.21742	4.65778	0.075149	0.426653	NA
Tb927.11.6660	FAP106-2913	0.12711	0.0660614	4.65778	0.116568	0.47996	NA
Tb927.11.6710	FAP106-2913	-0.0851091	0.0709243	4.65778	0.287594	0.631827	NA
Tb927.11.6720	FAP106-2913	0.0598723	0.0858485	4.65778	0.518802	0.779962	NA
Tb927.11.6740	FAP106-2913	0.0716293	0.0874178	4.65778	0.452434	0.739204	NA
Tb927.11.6780	FAP106-2913	-0.0279405	0.0766649	4.65778	0.731477	0.885717	NA
Tb927.11.6790	FAP106-2913	0.0819532	0.0751929	4.65778	0.328901	0.662316	NA
Tb927.11.6810	FAP106-2913	0.101387	0.106888	4.65778	0.38943	0.696987	NA
Tb927.11.6810;Tb11.v5.0901	FAP106-2913	-0.0429077	0.160295	4.65778	0.80039	0.922677	NA
Tb927.11.6820	FAP106-2913	-0.11312	0.159935	4.65778	0.513186	0.778959	NA
Tb927.11.6820;Tb11.v5.0900	FAP106-2913	-0.0513942	0.0725719	4.65778	0.512679	0.778646	NA
Tb927.11.6850	FAP106-2913	-0.0257967	0.075638	4.65778	0.747903	0.893681	NA
Tb927.11.10150	FAP106-2913	0.240913	0.0672941	4.65778	0.0179084	0.27358	NA
Tb927.11.6920	FAP106-2913	-0.0398387	0.0799779	4.65778	0.641016	0.847413	NA
Tb927.11.6970	FAP106-2913	-0.0647113	0.114784	4.65778	0.598967	0.826884	NA
Tb927.11.7070	FAP106-2913	-0.0417631	0.139077	4.65778	0.776894	0.911011	NA
Tb927.8.5250	FAP106-2913	0.242213	0.0652069	4.65778	0.0156697	0.27358	NA
Tb927.11.7130	FAP106-2913	0.0890253	0.0713575	4.65778	0.27123	0.615343	NA
Tb927.11.7140	FAP106-2913	-0.0833098	0.070665	4.65778	0.295116	0.637087	NA
Tb927.11.510	FAP106-2913	0.242957	0.0874378	4.65778	0.0421139	0.36868	NA
Tb927.11.7180	FAP106-2913	-0.116522	0.0751813	4.65778	0.186087	0.55102	NA
Tb927.11.7190;Tb11.NT.90_1	FAP106-2913	0.061375	0.0885746	4.65778	0.521377	0.780112	NA
Tb927.11.7240;Tb11.v5.0258	FAP106-2913	-0.111898	0.0817658	4.65778	0.233459	0.584079	NA
Tb927.11.7280;Tb11.v5.0255	FAP106-2913	0.218341	0.14146	4.65778	0.187585	0.551728	NA
Tb927.11.7290;Tb11.v5.0254	FAP106-2913	-0.0770836	0.0765804	4.65778	0.363532	0.686273	NA
Tb927.11.7310;Tb11.v5.0252	FAP106-2913	0.00158509	0.0929644	4.65778	0.987102	0.994253	NA
Tb927.11.7350	FAP106-2913	0.173481	0.0672839	4.65778	0.0529865	0.381975	NA
Tb927.11.7370	FAP106-2913	-0.193884	0.116885	4.65778	0.162343	0.526415	NA
Tb927.11.7380	FAP106-2913	0.0733111	0.105171	4.65778	0.519002	0.779962	NA
Tb927.11.7390	FAP106-2913	0.103023	0.102892	4.65778	0.365837	0.686562	NA
Tb927.11.1980	FAP106-2913	0.243118	0.0721164	4.65778	0.0221571	0.287588	NA
Tb927.11.7430	FAP106-2913	-0.0558351	0.0656889	4.65778	0.436828	0.734351	NA
Tb927.11.7440	FAP106-2913	0.0437814	0.106551	4.65778	0.699364	0.870146	NA
Tb927.11.7470	FAP106-2913	-0.0452907	0.0648675	4.65778	0.518354	0.779962	NA
Tb927.11.7500;Tb927.11.7490	FAP106-2913	-0.197933	0.108775	4.65778	0.132746	0.495925	NA
Tb927.3.4400	FAP106-2913	0.246287	0.0730702	4.65778	0.022172	0.287588	NA
Tb927.11.7520	FAP106-2913	0.171451	0.0743083	4.65778	0.072985	0.425028	NA
Tb927.10.1100;Tb927.6.4690	FAP106-2913	0.247721	0.072016	4.65778	0.0206445	0.287247	NA
Tb927.11.7590	FAP106-2913	0.194648	0.112725	4.65778	0.149089	0.512733	NA
Tb927.11.760	FAP106-2913	0.154338	0.0982719	4.65778	0.181334	0.543792	NA
Tb927.11.7600	FAP106-2913	0.0920186	0.0715156	4.65778	0.258434	0.607538	NA
Tb927.11.7670;Tb11.0330	FAP106-2913	-0.0308268	0.075519	4.65778	0.701209	0.870146	NA
Tb927.11.7740	FAP106-2913	0.0799326	0.0660773	4.65778	0.284193	0.627737	NA
Tb927.11.7780	FAP106-2913	0.00585112	0.0778133	4.65778	0.943182	0.980587	NA
Tb927.11.7830	FAP106-2913	-0.0574875	0.0701378	4.65778	0.452306	0.739204	NA
Tb927.11.7850	FAP106-2913	0.0607838	0.13718	4.65778	0.677513	0.86269	NA
Tb927.11.7930	FAP106-2913	0.250701	0.0704389	4.65778	0.018288	0.27358	NA
Tb927.9.4920	FAP106-2913	0.252262	0.0810242	4.65778	0.0290957	0.325839	NA
Tb927.11.7940	FAP106-2913	-0.0102478	0.0886337	4.65778	0.912772	0.96909	NA
Tb927.11.7970	FAP106-2913	0.0498803	0.0803954	4.65778	0.564055	0.805801	NA
Tb927.11.8010	FAP106-2913	0.0563208	0.0738549	4.65778	0.482517	0.760548	NA
Tb927.11.8030	FAP106-2913	-0.107978	0.0657412	4.65778	0.165692	0.530052	NA
Tb927.11.8050	FAP106-2913	-0.0271299	0.0844108	4.65778	0.761822	0.902745	NA
Tb927.11.8060	FAP106-2913	0.0787727	0.0819417	4.65778	0.383594	0.691099	NA
Tb927.11.8090	FAP106-2913	0.142012	0.090787	4.65778	0.18277	0.545067	NA
Tb927.11.8160	FAP106-2913	-0.0689583	0.0701357	4.65778	0.373777	0.687989	NA
Tb927.11.8200	FAP106-2913	0.171844	0.105643	4.65778	0.169009	0.535367	NA
Tb927.11.8220	FAP106-2913	0.059935	0.0731361	4.65778	0.452377	0.739204	NA
Tb927.11.8270	FAP106-2913	0.0173008	0.0755579	4.65778	0.8286	0.939297	NA
Tb927.11.8300	FAP106-2913	-0.0618823	0.0711993	4.65778	0.427276	0.72543	NA
Tb927.11.8310	FAP106-2913	0.0645959	0.0889737	4.65778	0.50265	0.770651	NA
Tb927.11.8320	FAP106-2913	0.184043	0.17122	4.65778	0.334924	0.665928	NA
Tb927.11.8390	FAP106-2913	0.0544557	0.0653327	4.65778	0.445179	0.736183	NA
Tb927.11.8410	FAP106-2913	-0.197968	0.0995843	4.65778	0.107712	0.469286	NA
Tb927.11.8430	FAP106-2913	-0.130531	0.214082	4.65778	0.570552	0.810421	NA
Tb927.11.860	FAP106-2913	0.0538348	0.0669187	4.65778	0.46019	0.744357	NA
Tb927.11.8700	FAP106-2913	0.0467143	0.0752423	4.65778	0.563805	0.805801	NA
Tb927.11.8770	FAP106-2913	0.0104582	0.100834	4.65778	0.92171	0.976017	NA
Tb927.11.16830	FAP106-2913	0.254537	0.095677	4.65778	0.0481939	0.372467	NA
Tb927.11.8860	FAP106-2913	0.135457	0.0727979	4.65778	0.126124	0.489555	NA
Tb927.11.8870	FAP106-2913	-0.118407	0.10591	4.65778	0.317888	0.65397	NA
Tb927.11.8880	FAP106-2913	0.0450144	0.105979	4.65778	0.689921	0.867499	NA
Tb09.v4.0013	FAP106-2913	0.255352	0.0706349	4.65778	0.0172907	0.27358	NA
Tb927.11.8910	FAP106-2913	0.0369696	0.121311	4.65778	0.773699	0.909324	NA
Tb927.11.8920	FAP106-2913	0.141214	0.0765567	4.65778	0.128688	0.493398	NA
Tb927.11.8950	FAP106-2913	0.165053	0.115081	4.65778	0.215078	0.563984	NA
Tb927.11.8970	FAP106-2913	0.350938	0.190934	4.65778	0.129743	0.494769	NA
Tb927.11.9050	FAP106-2913	0.0250211	0.0715119	4.65778	0.741683	0.891536	NA
Tb927.11.9080	FAP106-2913	0.0727121	0.0717691	4.65778	0.360694	0.684367	NA
Tb927.11.910	FAP106-2913	0.203585	0.182664	4.65778	0.31923	0.655855	NA
Tb927.11.9100	FAP106-2913	0.0317787	0.0690597	4.65778	0.666076	0.85784	NA
Tb927.11.9120	FAP106-2913	0.191712	0.0996397	4.65778	0.116577	0.47996	NA
Tb927.11.9220	FAP106-2913	0.0569792	0.0896042	4.65778	0.554763	0.800961	NA
Tb927.11.9240	FAP106-2913	-0.108289	0.0768031	4.65778	0.221699	0.572612	NA
Tb927.11.9290	FAP106-2913	-0.0379521	0.0689751	4.65778	0.6075	0.831229	NA
Tb927.11.930	FAP106-2913	-0.0104123	0.0669137	4.65778	0.882858	0.959557	NA
Tb927.11.9300	FAP106-2913	-0.104896	0.065915	4.65778	0.176651	0.540322	NA
Tb927.11.9320	FAP106-2913	0.00213936	0.0928538	4.65778	0.982572	0.992363	NA
Tb927.11.9350	FAP106-2913	0.125626	0.171494	4.65778	0.499016	0.769107	NA
Tb927.11.14490	FAP106-2913	0.256525	0.0687943	4.65778	0.0154507	0.27358	NA
Tb927.11.9400	FAP106-2913	-0.216787	0.0876544	4.65778	0.0599212	0.390603	NA
Tb927.11.9440	FAP106-2913	-0.0414955	0.0684625	4.65778	0.572758	0.812218	NA
Tb927.11.9450	FAP106-2913	-0.010997	0.136243	4.65778	0.93902	0.980008	NA
Tb927.6.1880	FAP106-2913	0.259015	0.0719912	4.65778	0.0175907	0.27358	NA
Tb927.11.9540	FAP106-2913	0.136643	0.0954997	4.65778	0.215999	0.563984	NA
Tb927.11.9550	FAP106-2913	-0.0822791	0.0856171	4.65778	0.383736	0.691099	NA
Tb927.5.1120	FAP106-2913	0.260483	0.0688379	4.65778	0.0146415	0.270726	NA
Tb927.11.9610	FAP106-2913	0.269889	0.106444	4.65778	0.0556989	0.383068	NA
Tb927.11.9620.1;Tb927.11.9620.2	FAP106-2913	0.0138076	0.0755471	4.65778	0.862666	0.950706	NA
Tb927.11.1660	FAP106-2913	0.260598	0.0765935	4.65778	0.0214548	0.287588	NA
Tb927.11.9650	FAP106-2913	0.056136	0.0677798	4.65778	0.447892	0.737839	NA
Tb927.11.9680	FAP106-2913	0.0676106	0.0780568	4.65778	0.428747	0.726315	NA
Tb927.11.970	FAP106-2913	0.0528657	0.0726095	4.65778	0.501494	0.770028	NA
Tb927.11.9700	FAP106-2913	0.144456	0.0862125	4.65778	0.158956	0.523689	NA
Tb927.11.9710;Tb927.10.13500	FAP106-2913	0.10935	0.0691553	4.65778	0.178916	0.542693	NA
Tb927.11.9720	FAP106-2913	-0.0685221	0.138175	4.65778	0.642463	0.847875	NA
Tb927.11.9730;Tb927.10.12680	FAP106-2913	0.227532	0.109001	4.65778	0.0953004	0.452546	NA
Tb927.11.9750	FAP106-2913	-0.0284081	0.0690935	4.65778	0.699187	0.870146	NA
Tb927.11.9780	FAP106-2913	0.0757893	0.0781937	4.65778	0.380016	0.687989	NA
Tb927.11.9790	FAP106-2913	-0.188307	0.0749728	4.65778	0.0572738	0.383068	NA
Tb927.11.980	FAP106-2913	0.115984	0.0700576	4.65778	0.162996	0.526415	NA
Tb927.11.9820	FAP106-2913	0.0283164	0.0658189	4.65778	0.68621	0.866983	NA
Tb927.11.9860	FAP106-2913	0.0595223	0.122597	4.65778	0.649282	0.851657	NA
Tb927.11.9890	FAP106-2913	0.220498	0.120879	4.65778	0.132009	0.495925	NA
Tb927.11.9900	FAP106-2913	0.0931693	0.0945663	4.65778	0.372884	0.687989	NA
Tb927.11.9940	FAP106-2913	-0.00357875	0.10654	4.65778	0.974595	0.990039	NA
Tb09.v4.0013;Tb927.4.110	FAP106-2913	0.260661	0.0806794	4.65778	0.0256664	0.307805	NA
Tb927.2.100;Tb927.4.100	FAP106-2913	0.145476	0.0654369	4.65778	0.0807764	0.428839	NA
Tb927.2.1210	FAP106-2913	-0.0157875	0.0980059	4.65778	0.878776	0.959557	NA
Tb927.2.1330	FAP106-2913	0.202522	0.11021	4.65778	0.12981	0.494769	NA
Tb927.11.2670	FAP106-2913	0.265108	0.0902263	4.65778	0.0352275	0.346455	NA
Tb927.2.1850	FAP106-2913	-0.132574	0.0674711	4.65778	0.110825	0.469286	NA
Tb927.2.2090	FAP106-2913	-0.0330053	0.0805492	4.65778	0.700145	0.870146	NA
Tb927.2.2160	FAP106-2913	-0.0432907	0.0811937	4.65778	0.618352	0.838686	NA
Tb927.2.2370	FAP106-2913	-0.28835	0.114792	4.65778	0.0572556	0.383068	NA
Tb927.2.2440	FAP106-2913	0.1569	0.0780758	4.65778	0.104873	0.466077	NA
Tb927.2.2520;Tb927.2.2510	FAP106-2913	-0.245127	0.0959229	4.65778	0.0544167	0.383068	NA
Tb927.2.2530	FAP106-2913	0.0279578	0.0842555	4.65778	0.75443	0.898295	NA
Tb927.2.2670	FAP106-2913	0.259595	0.120749	4.65778	0.0882956	0.442938	NA
Tb927.2.2770	FAP106-2913	-0.117559	0.0767506	4.65778	0.190376	0.551728	NA
Tb927.2.2860	FAP106-2913	-0.0741173	0.0740051	4.65778	0.365729	0.686562	NA
Tb927.4.1800;Tb927.4.1790	FAP106-2913	0.266139	0.0902901	4.65778	0.0348656	0.345543	NA
Tb927.2.2940	FAP106-2913	0.0801589	0.0720073	4.65778	0.319745	0.655855	NA
Tb927.2.2950	FAP106-2913	0.0107925	0.0695487	4.65778	0.883178	0.959557	NA
Tb927.2.2970	FAP106-2913	-0.0189005	0.0838957	4.65778	0.831304	0.939893	NA
Tb927.2.3000	FAP106-2913	-0.0299876	0.0735033	4.65778	0.701362	0.870146	NA
Tb927.2.3020	FAP106-2913	-0.160874	0.101805	4.65778	0.179144	0.542693	NA
Tb927.2.3030	FAP106-2913	-0.0617288	0.0734314	4.65778	0.441556	0.736183	NA
Tb927.2.3370	FAP106-2913	-0.108531	0.0831252	4.65778	0.252441	0.599627	NA
Tb927.2.340	FAP106-2913	0.0173714	0.0932733	4.65778	0.860092	0.950029	NA
Tb927.2.340;Tb11.0820;Tb11.v5.0295;Tb927.1.70	FAP106-2913	-0.13845	0.141596	4.65778	0.376191	0.687989	NA
Tb927.2.3730	FAP106-2913	-0.149736	0.0932057	4.65778	0.173333	0.536102	NA
Tb927.2.3800	FAP106-2913	0.263509	0.11573	4.65778	0.0756982	0.426653	NA
Tb927.2.400;Tb927.2.380;Tb927.2.280;Tb11.v5.0594;Tb927.4.210;Tb927.10.110	FAP106-2913	0.122324	0.0834835	4.65778	0.206897	0.557335	NA
Tb927.2.400;Tb927.2.380;Tb927.2.280;Tb927.5.280;Tb10.v4.0220	FAP106-2913	0.244194	0.107249	4.65778	0.0757018	0.426653	NA
Tb927.2.4000	FAP106-2913	0.107905	0.0703959	4.65778	0.190106	0.551728	NA
Tb927.2.4050	FAP106-2913	-0.0832585	0.0683929	4.65778	0.281525	0.625396	NA
Tb927.2.4060	FAP106-2913	-0.0640677	0.0661608	4.65778	0.380414	0.687989	NA
Tb927.2.4130	FAP106-2913	-0.00802449	0.0650468	4.65778	0.906963	0.967926	NA
Tb927.2.4160	FAP106-2913	0.0919897	0.0680636	4.65778	0.238449	0.589533	NA
Tb927.2.4210	FAP106-2913	0.247886	0.111184	4.65778	0.080157	0.428839	NA
Tb927.2.4230	FAP106-2913	0.0783956	0.0744733	4.65778	0.344009	0.672429	NA
Tb927.2.4230;Tb11.v5.0827	FAP106-2913	0.120147	0.0680319	4.65778	0.141939	0.505987	NA
Tb927.2.4240	FAP106-2913	-0.00228627	0.0665014	4.65778	0.973999	0.990039	NA
Tb927.2.4280	FAP106-2913	0.0124016	0.0820012	4.65778	0.886118	0.960112	NA
Tb927.2.4330	FAP106-2913	-0.122777	0.0700698	4.65778	0.144416	0.505987	NA
Tb927.2.4330;Tb11.v5.0777	FAP106-2913	-0.133187	0.0649809	4.65778	0.0998255	0.459275	NA
Tb927.7.2150;Tb07.11L3.100	FAP106-2913	0.266186	0.0887005	4.65778	0.0328784	0.343102	NA
Tb927.10.2640;Tb11.v5.0525	FAP106-2913	0.269395	0.0752262	4.65778	0.017888	0.27358	NA
Tb927.2.4400	FAP106-2913	0.152158	0.0734676	4.65778	0.0972291	0.455025	NA
Tb927.2.4480	FAP106-2913	-0.0265324	0.133298	4.65778	0.850622	0.947085	NA
Tb927.2.450	FAP106-2913	-0.241024	0.321887	4.65778	0.490045	0.762944	NA
Tb927.2.4520	FAP106-2913	-0.0127066	0.0750754	4.65778	0.872701	0.956608	NA
Tb11.v5.0685;Tb927.8.3110	FAP106-2913	0.270376	0.0837088	4.65778	0.0256901	0.307805	NA
Tb927.2.4550	FAP106-2913	0.0584129	0.0652088	4.65778	0.414262	0.711706	NA
Tb927.4.3320	FAP106-2913	0.271611	0.0772739	4.65778	0.0191229	0.281194	NA
Tb927.2.470	FAP106-2913	0.0835886	0.203275	4.65778	0.699148	0.870146	NA
Tb927.2.470;Tb927.4.220	FAP106-2913	0.0465046	0.10909	4.65778	0.68887	0.867499	NA
Tb927.2.470;Tb927.6.5160	FAP106-2913	-0.0394682	0.0817501	4.65778	0.651074	0.851657	NA
Tb927.7.2940;Tb927.7.2930;Tb927.7.2920;Tb927.7.2910;Tb927.7.2900;Tb927.7.2890;Tb927.7.2880;Tb927.7.2870;Tb927.7.2860;Tb927.7.2850;Tb927.7.2840;Tb927.7.2830;Tb927.7.2820	FAP106-2913	0.272577	0.0974282	4.65778	0.0412151	0.36868	NA
Tb927.2.4780	FAP106-2913	-0.0706538	0.0657312	4.65778	0.334923	0.665928	NA
Tb927.2.4810	FAP106-2913	-0.100037	0.0845335	4.65778	0.293508	0.636181	NA
Tb927.2.4830	FAP106-2913	0.203615	0.146898	4.65778	0.228399	0.576921	NA
Tb927.2.4980	FAP106-2913	0.0641345	0.0732391	4.65778	0.42405	0.722476	NA
Tb927.2.5000	FAP106-2913	-0.0241268	0.0716309	4.65778	0.750893	0.895948	NA
Tb927.8.3150	FAP106-2913	0.2732	0.0849318	4.65778	0.0260537	0.310723	NA
Tb927.2.5040	FAP106-2913	-0.0587548	0.0845373	4.65778	0.520175	0.779962	NA
Tb927.2.5060	FAP106-2913	0.161073	0.0906295	4.65778	0.139961	0.503651	NA
Tb927.2.5130	FAP106-2913	-0.0603975	0.084792	4.65778	0.51035	0.777518	NA
Tb927.2.5160	FAP106-2913	0.0806224	0.0757835	4.65778	0.33941	0.666965	NA
Tb927.2.5220	FAP106-2913	0.124882	0.0846253	4.65778	0.204206	0.557335	NA
Tb927.2.5230	FAP106-2913	-0.0275021	0.0672023	4.65778	0.700494	0.870146	NA
Tb927.5.950	FAP106-2913	0.273881	0.071285	4.65778	0.0138422	0.270726	NA
Tb927.2.5270	FAP106-2913	-0.117872	0.070637	4.65778	0.160333	0.526415	NA
Tb927.2.560	FAP106-2913	0.128318	0.0662389	4.65778	0.114692	0.478806	NA
Tb927.2.5660	FAP106-2913	0.104615	0.135203	4.65778	0.476482	0.754895	NA
Tb927.2.5760	FAP106-2913	0.1557	0.0692146	4.65778	0.0782404	0.426653	NA
Tb927.2.5800	FAP106-2913	-0.0836508	0.0691646	4.65778	0.284277	0.627737	NA
Tb927.2.5810	FAP106-2913	-0.0527791	0.103168	4.65778	0.632258	0.845267	NA
Tb927.10.10610	FAP106-2913	0.274365	0.07893	4.65778	0.0198934	0.285515	NA
Tb927.11.480	FAP106-2913	0.275438	0.0992874	4.65778	0.0423279	0.36868	NA
Tb927.2.5910;Tb927.10.15120	FAP106-2913	0.173537	0.101442	4.65778	0.152114	0.517631	NA
Tb927.2.5930	FAP106-2913	-0.0728426	0.164958	4.65778	0.678532	0.86269	NA
Tb927.2.5950	FAP106-2913	-0.193975	0.0928333	4.65778	0.0950588	0.452228	NA
Tb927.2.6050	FAP106-2913	0.296918	0.121994	4.65778	0.0627674	0.398142	NA
Tb927.2.6070	FAP106-2913	-0.00848095	0.116616	4.65778	0.945043	0.980662	NA
Tb927.2.6080	FAP106-2913	-0.14013	0.0830716	4.65778	0.156727	0.522591	NA
Tb927.2.6090;Tb927.11.3230	FAP106-2913	0.154389	0.0781204	4.65778	0.109273	0.469286	NA
Tb927.2.6100	FAP106-2913	0.219038	0.114639	4.65778	0.118529	0.480054	NA
Tb927.2.820	FAP106-2913	0.0946293	0.0655464	4.65778	0.212548	0.562449	NA
Tb927.2.950;Tb11.v5.0602;Tb11.v5.0838;Tb11.v5.0551;Tb927.9.14540;Tb927.2.170;Tb927.1.290;Tb927.1.480;Tb927.6.130;Tb927.1.370;Tb927.7.7540	FAP106-2913	-0.211065	0.124786	4.65778	0.155833	0.521729	NA
Tb927.2.950;Tb927.2.690;Tb11.v5.0448	FAP106-2913	0.57432	0.63429	4.65778	0.409617	0.707457	NA
Tb927.3.1010	FAP106-2913	0.105642	0.156277	4.65778	0.53114	0.784801	NA
Tb927.3.1020	FAP106-2913	0.167738	0.081943	4.65778	0.100149	0.459275	NA
Tb927.3.1030	FAP106-2913	0.206318	0.122249	4.65778	0.156564	0.522591	NA
Tb927.3.1040	FAP106-2913	-0.108247	0.0943761	4.65778	0.306874	0.645682	NA
Tb927.3.1060	FAP106-2913	-0.0393373	0.0711076	4.65778	0.605615	0.831229	NA
Tb927.3.1120	FAP106-2913	0.12115	0.121207	4.65778	0.366593	0.686562	NA
Tb927.3.1150	FAP106-2913	-0.0425341	0.0688754	4.65778	0.565801	0.806773	NA
Tb927.3.1180	FAP106-2913	-0.206903	0.0916062	4.65778	0.0773875	0.426653	NA
Tb927.3.1190	FAP106-2913	-0.0564532	0.0691044	4.65778	0.453708	0.739642	NA
Tb927.3.1200	FAP106-2913	0.127592	0.066704	4.65778	0.118216	0.47996	NA
Tb927.3.1290	FAP106-2913	-0.0174247	0.0729188	4.65778	0.821291	0.934697	NA
Tb927.3.1350	FAP106-2913	-7.64721e-05	0.0758102	4.65778	0.999237	0.999945	NA
Tb927.3.1370;Tb927.10.2840	FAP106-2913	-0.00271252	0.107884	4.65778	0.980982	0.992363	NA
Tb927.3.1380	FAP106-2913	0.14309	0.129601	4.65778	0.323304	0.657792	NA
Tb927.3.1410	FAP106-2913	-0.0105347	0.153268	4.65778	0.948053	0.981188	NA
Tb927.3.1420	FAP106-2913	0.110916	0.103148	4.65778	0.334751	0.665928	NA
Tb927.3.1430	FAP106-2913	-0.0185258	0.105954	4.65778	0.868543	0.954476	NA
Tb927.3.1560	FAP106-2913	0.017328	0.0713765	4.65778	0.818509	0.932901	NA
Tb927.3.1590	FAP106-2913	0.0886456	0.0674467	4.65778	0.249737	0.596546	NA
Tb927.3.1670	FAP106-2913	-0.020578	0.0702649	4.65778	0.782221	0.913753	NA
Tb927.3.1740	FAP106-2913	-0.106519	0.072881	4.65778	0.207857	0.557335	NA
Tb927.3.1750	FAP106-2913	0.0862383	0.108221	4.65778	0.464184	0.74598	NA
Tb927.3.1770	FAP106-2913	-0.0819761	0.0666255	4.65778	0.277041	0.620764	NA
Tb927.3.1790	FAP106-2913	0.217395	0.126172	4.65778	0.149791	0.513305	NA
Tb927.3.1820	FAP106-2913	0.288039	0.142706	4.65778	0.103739	0.466077	NA
Tb927.3.1840	FAP106-2913	0.0624209	0.0681711	4.65778	0.404764	0.707457	NA
Tb927.3.1850	FAP106-2913	-0.0322864	0.0775097	4.65778	0.695504	0.86829	NA
Tb927.3.1860	FAP106-2913	0.181117	0.181685	4.65778	0.367758	0.686562	NA
Tb927.3.1880	FAP106-2913	0.0190901	0.0927586	4.65778	0.845633	0.94475	NA
Tb927.3.1900	FAP106-2913	-0.143772	0.0674701	4.65778	0.0903634	0.446299	NA
Tb927.3.1900;Tb11.v5.0664	FAP106-2913	-0.108888	0.0943569	4.65778	0.304253	0.644635	NA
Tb927.3.1910	FAP106-2913	0.182588	0.0948671	4.65778	0.116489	0.47996	NA
Tb927.3.1990	FAP106-2913	-0.0731269	0.0708344	4.65778	0.352495	0.680281	NA
Tb927.3.2040	FAP106-2913	0.0609122	0.0802426	4.65778	0.48441	0.760548	NA
Tb927.3.2050	FAP106-2913	0.153652	0.0731742	4.65778	0.0938659	0.450021	NA
Tb927.3.2070	FAP106-2913	0.12479	0.0846066	4.65778	0.2044	0.557335	NA
Tb927.3.2080	FAP106-2913	-0.0220835	0.128555	4.65778	0.87082	0.95576	NA
Tb927.4.1360	FAP106-2913	0.275847	0.1038	4.65778	0.0483541	0.372467	NA
Tb927.3.2110	FAP106-2913	0.0458814	0.0662825	4.65778	0.521783	0.780112	NA
Tb927.3.2150	FAP106-2913	0.0168005	0.0900605	4.65778	0.859865	0.950029	NA
Tb927.3.2230	FAP106-2913	0.193676	0.101123	4.65778	0.117856	0.47996	NA
Tb927.3.2310	FAP106-2913	-0.110763	0.065919	4.65778	0.158021	0.523634	NA
Tb927.3.2330	FAP106-2913	-0.123461	0.0817144	4.65778	0.195406	0.555115	NA
Tb927.3.2440	FAP106-2913	-0.0305547	0.082259	4.65778	0.726598	0.884184	NA
Tb927.3.2470	FAP106-2913	-0.065079	0.150292	4.65778	0.684313	0.866016	NA
Tb927.3.2490	FAP106-2913	0.0698731	0.0650156	4.65778	0.334994	0.665928	NA
Tb927.3.2600	FAP106-2913	0.276689	0.0737868	4.65778	0.0151371	0.270726	NA
Tb927.3.2640	FAP106-2913	0.0296442	0.0731614	4.65778	0.703272	0.871234	NA
Tb927.3.2730	FAP106-2913	0.139791	0.0839781	4.65778	0.161157	0.526415	NA
Tb927.3.2750	FAP106-2913	-0.0971626	0.075472	4.65778	0.258208	0.607538	NA
Tb927.3.2830	FAP106-2913	0.140016	0.0682887	4.65778	0.0997383	0.459275	NA
Tb927.10.3790	FAP106-2913	0.279507	0.0812377	4.65778	0.0206276	0.287247	NA
Tb927.3.2900	FAP106-2913	0.143131	0.113039	4.65778	0.265067	0.609772	NA
Tb927.3.2950	FAP106-2913	-0.168427	0.0766686	4.65778	0.0833955	0.435114	NA
Tb927.5.2160	FAP106-2913	0.280569	0.096769	4.65778	0.0367797	0.349872	NA
Tb927.3.3040	FAP106-2913	-0.043317	0.0885902	4.65778	0.647017	0.850155	NA
Tb927.3.3060	FAP106-2913	-0.0212523	0.104145	4.65778	0.846917	0.94475	NA
Tb927.3.3070	FAP106-2913	0.195106	0.111465	4.65778	0.144745	0.505987	NA
Tb927.3.3110	FAP106-2913	-0.122477	0.0827076	4.65778	0.202897	0.557335	NA
Tb927.5.2980	FAP106-2913	0.281554	0.0773026	4.65778	0.0168298	0.27358	NA
Tb927.3.3130	FAP106-2913	-0.0323881	0.101634	4.65778	0.763765	0.904633	NA
Tb927.3.3150	FAP106-2913	-0.0521416	0.10957	4.65778	0.655641	0.854107	NA
Tb927.3.3150;Tb11.v5.0796	FAP106-2913	0.05422	0.134753	4.65778	0.70521	0.871994	NA
Tb927.3.3160	FAP106-2913	0.0384458	0.0922769	4.65778	0.695443	0.86829	NA
Tb927.3.3170	FAP106-2913	-0.118701	0.115972	4.65778	0.356244	0.682049	NA
Tb927.3.3180	FAP106-2913	0.23927	0.104682	4.65778	0.0749057	0.426653	NA
Tb927.3.3180;Tb11.v5.0584	FAP106-2913	0.0161879	0.0768171	4.65778	0.842001	0.943189	NA
Tb927.3.3190	FAP106-2913	0.00593329	0.0905017	4.65778	0.950448	0.98194	NA
Tb927.6.3800;Tb927.6.3750;Tb927.6.3740	FAP106-2913	0.282102	0.075029	4.65778	0.0149892	0.270726	NA
Tb927.3.3260	FAP106-2913	0.104683	0.0831325	4.65778	0.267362	0.61132	NA
Tb927.3.3270	FAP106-2913	0.00741094	0.234954	4.65778	0.976144	0.990355	NA
Tb927.3.3300	FAP106-2913	0.00922408	0.066958	4.65778	0.896186	0.964378	NA
Tb927.3.3320;Tb927.3.3310	FAP106-2913	0.203386	0.0848229	4.65778	0.065512	0.405751	NA
Tb927.3.3330	FAP106-2913	0.120183	0.0692692	4.65778	0.147555	0.511207	NA
Tb927.3.3350	FAP106-2913	0.0776974	0.0705918	4.65778	0.324648	0.658502	NA
Tb927.3.3440	FAP106-2913	0.0609811	0.16055	4.65778	0.720771	0.881516	NA
Tb927.3.3450	FAP106-2913	0.100969	0.133688	4.65778	0.486506	0.760772	NA
Tb927.3.3460	FAP106-2913	0.120945	0.0819313	4.65778	0.204085	0.557335	NA
Tb927.8.7980;Tb927.4.4380	FAP106-2913	0.283518	0.0785204	4.65778	0.0173657	0.27358	NA
Tb927.3.3520	FAP106-2913	0.0810224	0.0696767	4.65778	0.300989	0.642265	NA
Tb927.3.3530	FAP106-2913	0.109861	0.0821012	4.65778	0.242459	0.591187	NA
Tb927.3.3540	FAP106-2913	0.0461562	0.0724233	4.65778	0.553918	0.800961	NA
Tb927.3.3560	FAP106-2913	-0.013274	0.087711	4.65778	0.886043	0.960112	NA
Tb927.3.3580	FAP106-2913	0.218345	0.111334	4.65778	0.111338	0.469286	NA
Tb927.3.3590	FAP106-2913	-0.0622365	0.0746969	4.65778	0.445345	0.736183	NA
Tb927.3.3650	FAP106-2913	-0.0316507	0.0742687	4.65778	0.688958	0.867499	NA
Tb927.3.3670	FAP106-2913	0.0645842	0.0783714	4.65778	0.450015	0.738609	NA
Tb927.3.3680	FAP106-2913	0.153609	0.0873772	4.65778	0.143373	0.505987	NA
Tb927.2.4710	FAP106-2913	0.285888	0.0720161	4.65778	0.0122554	0.259975	NA
Tb927.3.3740	FAP106-2913	0.0100398	0.0837238	4.65778	0.909549	0.968688	NA
Tb927.3.3750	FAP106-2913	0.0202913	0.0755115	4.65778	0.799638	0.922221	NA
Tb927.3.3780;Tb927.3.3760	FAP106-2913	0.129283	0.0894992	4.65778	0.212331	0.562449	NA
Tb927.3.3790;Tb927.3.3770;Tb11.v5.0741	FAP106-2913	-0.00874387	0.0782912	4.65778	0.915725	0.970474	NA
Tb927.3.3940	FAP106-2913	0.163344	0.223121	4.65778	0.499266	0.769107	NA
Tb927.3.3970	FAP106-2913	-0.0849672	0.0974626	4.65778	0.425967	0.724183	NA
Tb927.3.4020	FAP106-2913	-0.0898523	0.184232	4.65778	0.647835	0.850633	NA
Tb927.3.4030	FAP106-2913	-0.127836	0.409412	4.65778	0.768345	0.906325	NA
Tb927.3.4040	FAP106-2913	0.13281	0.0876383	4.65778	0.194296	0.553786	NA
Tb927.4.3810	FAP106-2913	0.290351	0.0719503	4.65778	0.0115227	0.256203	NA
Tb927.3.4330;Tb927.3.4320;Tb927.3.4310;Tb927.3.4300;Tb927.3.4290;Tb11.v5.1055	FAP106-2913	-0.0584573	0.0726539	4.65778	0.460127	0.744357	NA
Tb927.9.10770	FAP106-2913	0.291324	0.108109	4.65778	0.0463322	0.372384	NA
Tb927.1.710	FAP106-2913	0.291547	0.100855	4.65778	0.0371337	0.349872	NA
Tb927.3.4470	FAP106-2913	0.114752	0.148353	4.65778	0.476622	0.754895	NA
Tb927.3.4580	FAP106-2913	-0.0351153	0.0841065	4.65778	0.694847	0.86829	NA
Tb927.3.4610	FAP106-2913	-0.160357	0.103568	4.65778	0.186452	0.551473	NA
Tb927.3.4710	FAP106-2913	0.136614	0.0736135	4.65778	0.126895	0.490888	NA
Tb927.3.4760;Tb927.3.4720	FAP106-2913	0.0194291	0.0664052	4.65778	0.782421	0.913753	NA
Tb927.3.4790;Tb927.3.4750	FAP106-2913	0.198491	0.123908	4.65778	0.174332	0.536471	NA
Tb927.3.4820	FAP106-2913	-1.24883e-05	0.171767	4.65778	0.999945	0.999945	NA
Tb927.3.4870	FAP106-2913	-0.0261983	0.0699531	4.65778	0.724463	0.883558	NA
Tb927.3.4960	FAP106-2913	0.195462	0.134068	4.65778	0.208798	0.557335	NA
Tb927.11.15910	FAP106-2913	0.291923	0.0755578	4.65778	0.0135588	0.270726	NA
Tb927.3.4980	FAP106-2913	-0.13545	0.0723806	4.65778	0.124466	0.489555	NA
Tb927.4.590	FAP106-2913	0.291942	0.0866803	4.65778	0.02223	0.287588	NA
Tb927.3.5020	FAP106-2913	-0.13495	0.0681727	4.65778	0.108838	0.469286	NA
Tb927.3.5040	FAP106-2913	0.0601426	0.0795568	4.65778	0.486115	0.760619	NA
Tb927.3.5050	FAP106-2913	0.158639	0.0704172	4.65778	0.0779279	0.426653	NA
Tb927.5.3810	FAP106-2913	0.292722	0.11111	4.65778	0.04965	0.373005	NA
Tb927.3.5090	FAP106-2913	0.261655	0.113419	4.65778	0.073013	0.425028	NA
Tb927.3.5110	FAP106-2913	-0.122529	0.0668337	4.65778	0.1305	0.495925	NA
Tb927.3.5130	FAP106-2913	0.068939	0.114288	4.65778	0.57453	0.813806	NA
Tb927.3.5180	FAP106-2913	0.0898483	0.107802	4.65778	0.445208	0.736183	NA
Tb927.3.5200	FAP106-2913	0.0197534	0.0801267	4.65778	0.815767	0.931117	NA
Tb927.3.5210	FAP106-2913	-0.00389662	0.116035	4.65778	0.974602	0.990039	NA
Tb927.3.5220	FAP106-2913	-0.122516	0.0973427	4.65778	0.267568	0.61132	NA
Tb927.3.5240	FAP106-2913	0.0841086	0.0699343	4.65778	0.286648	0.630285	NA
Tb927.3.5260	FAP106-2913	-0.0841889	0.0655607	4.65778	0.259253	0.607918	NA
Tb927.3.5290	FAP106-2913	0.121283	0.0673983	4.65778	0.136128	0.499305	NA
Tb927.3.5290;Tb927.5.1700	FAP106-2913	0.148071	0.0714559	4.65778	0.0970972	0.455025	NA
Tb927.3.5310	FAP106-2913	-0.0721303	0.0748462	4.65778	0.382513	0.690369	NA
Tb927.3.5320	FAP106-2913	0.0262348	0.116819	4.65778	0.831825	0.940071	NA
Tb927.3.5350	FAP106-2913	-0.00235109	0.0726575	4.65778	0.975526	0.990355	NA
Tb927.3.5400	FAP106-2913	0.00112249	0.13957	4.65778	0.993916	0.998159	NA
Tb927.3.5450	FAP106-2913	0.100019	0.0713084	4.65778	0.223736	0.573297	NA
Tb927.11.13280	FAP106-2913	0.295822	0.072158	4.65778	0.0108551	0.250925	NA
Tb927.7.2450	FAP106-2913	0.29602	0.0741156	4.65778	0.0119786	0.256203	NA
Tb927.3.5510	FAP106-2913	0.0291405	0.0773023	4.65778	0.722756	0.882291	NA
Tb927.3.5520	FAP106-2913	0.102684	0.0897115	4.65778	0.30776	0.646496	NA
Tb927.3.5610	FAP106-2913	0.0930354	0.113091	4.65778	0.450748	0.738609	NA
Tb927.3.5620	FAP106-2913	0.0904271	0.130319	4.65778	0.520821	0.780112	NA
Tb927.3.620	FAP106-2913	-0.00400899	0.103082	4.65778	0.970588	0.989576	NA
Tb927.3.690	FAP106-2913	-0.0318497	0.0678504	4.65778	0.659923	0.855679	NA
Tb927.3.730	FAP106-2913	-0.15129	0.0790636	4.65778	0.11811	0.47996	NA
Tb927.3.750	FAP106-2913	0.0541053	0.0873646	4.65778	0.56474	0.805849	NA
Tb927.3.860	FAP106-2913	0.128527	0.0735939	4.65778	0.145462	0.505987	NA
Tb927.3.880	FAP106-2913	-0.124338	0.0771036	4.65778	0.172011	0.536102	NA
Tb927.3.910	FAP106-2913	0.0190256	0.0901729	4.65778	0.841812	0.943189	NA
Tb927.3.930	FAP106-2913	-0.129339	0.0778465	4.65778	0.161794	0.526415	NA
Tb927.3.940	FAP106-2913	0.0313689	0.0870431	4.65778	0.734321	0.886699	NA
Tb927.3.990	FAP106-2913	0.10545	0.0773324	4.65778	0.234893	0.584522	NA
Tb927.4.1020	FAP106-2913	0.0941137	0.0698028	4.65778	0.239414	0.589533	NA
Tb927.4.1040	FAP106-2913	-0.164564	0.0767817	4.65778	0.0890104	0.443852	NA
Tb927.4.1100;Tb927.11.680;Tb11.0880	FAP106-2913	0.153936	0.107698	4.65778	0.216399	0.563984	NA
Tb927.4.1150	FAP106-2913	0.0163584	0.0745094	4.65778	0.835517	0.941364	NA
Tb927.4.1270	FAP106-2913	0.107299	0.0694234	4.65778	0.187094	0.551728	NA
Tb927.4.1280	FAP106-2913	0.149158	0.096585	4.65778	0.187387	0.551728	NA
Tb927.4.1290	FAP106-2913	0.0638925	0.0928627	4.65778	0.524183	0.781708	NA
Tb927.10.5770	FAP106-2913	0.297616	0.0960867	4.65778	0.0296041	0.326023	NA
Tb927.11.2300	FAP106-2913	0.29968	0.0657319	4.65778	0.0072027	0.236963	NA
Tb927.9.5900	FAP106-2913	0.300338	0.0830119	4.65778	0.0172404	0.27358	NA
Tb927.4.1430	FAP106-2913	-0.0911952	0.0714802	4.65778	0.261938	0.60907	NA
Tb927.4.1440	FAP106-2913	0.0111234	0.0760468	4.65778	0.889825	0.962737	NA
Tb927.4.1500	FAP106-2913	-0.315163	0.121195	4.65778	0.051645	0.379708	NA
Tb927.4.1510	FAP106-2913	0.0176024	0.0862551	4.65778	0.84691	0.94475	NA
Tb927.4.1540	FAP106-2913	-0.0910793	0.080147	4.65778	0.310853	0.649303	NA
Tb927.4.1600	FAP106-2913	0.201518	0.0812228	4.65778	0.0593703	0.388699	NA
Tb927.4.1610	FAP106-2913	0.0628603	0.0648845	4.65778	0.380217	0.687989	NA
Tb927.4.1660	FAP106-2913	0.256508	0.108434	4.65778	0.0680707	0.40874	NA
Tb927.5.1090	FAP106-2913	0.302739	0.0796192	4.65778	0.0143833	0.270726	NA
Tb927.4.1720	FAP106-2913	0.0114386	0.0774807	4.65778	0.888809	0.962215	NA
Tb927.4.1740	FAP106-2913	-0.0869098	0.0684102	4.65778	0.26369	0.60923	NA
Tb927.4.1750	FAP106-2913	-0.0703884	0.0836588	4.65778	0.44118	0.736153	NA
Tb927.11.9980	FAP106-2913	0.303245	0.080511	4.65778	0.0148929	0.270726	NA
Tb927.4.1860	FAP106-2913	0.0740015	0.158945	4.65778	0.662467	0.855949	NA
Tb927.4.1880	FAP106-2913	-0.0833034	0.0900297	4.65778	0.40022	0.706498	NA
Tb927.11.13190;Tb927.11.13090	FAP106-2913	0.303795	0.0871673	4.65778	0.019709	0.285515	NA
Tb11.v5.1035;Tb927.11.11330	FAP106-2913	0.304014	0.104819	4.65778	0.0367386	0.349872	NA
Tb927.4.1960	FAP106-2913	-0.253191	0.114453	4.65778	0.0818567	0.430886	NA
Tb927.7.1790	FAP106-2913	0.304707	0.102014	4.65778	0.0333884	0.343491	NA
Tb927.9.6230;Tb927.9.6290;Tb927.9.6170	FAP106-2913	0.311508	0.113577	4.65778	0.0438651	0.36868	NA
Tb927.4.2060	FAP106-2913	0.0273209	0.0797977	4.65778	0.746971	0.893681	NA
Tb927.4.2070	FAP106-2913	0.0177555	0.178348	4.65778	0.924838	0.976931	NA
Tb927.4.2070;Tb11.v5.0410	FAP106-2913	0.153835	0.213258	4.65778	0.505255	0.773367	NA
Tb927.4.2070;Tb11.v5.0410;Tb11.v5.0881	FAP106-2913	0.00850725	0.104072	4.65778	0.938246	0.980008	NA
Tb927.4.2080	FAP106-2913	0.0909803	0.074964	4.65778	0.28281	0.626101	NA
Tb927.11.4660	FAP106-2913	0.312725	0.109114	4.65778	0.0381719	0.354082	NA
Tb927.4.2130	FAP106-2913	0.184832	0.0953897	4.65778	0.114627	0.478806	NA
Tb927.4.2140	FAP106-2913	-0.158936	0.0804976	4.65778	0.109527	0.469286	NA
Tb927.4.2150	FAP106-2913	0.0127558	0.0705181	4.65778	0.864061	0.951165	NA
Tb927.4.2180	FAP106-2913	0.21324	0.0948891	4.65778	0.0784556	0.426653	NA
Tb927.4.2220	FAP106-2913	0.0137685	0.067404	4.65778	0.846766	0.94475	NA
Tb927.4.2240	FAP106-2913	-0.0181465	0.0724604	4.65778	0.81292	0.930489	NA
Tb927.4.2260	FAP106-2913	0.0942167	0.0655501	4.65778	0.214249	0.563984	NA
Tb927.4.2300	FAP106-2913	0.00283349	0.0672886	4.65778	0.968156	0.989576	NA
Tb927.4.3510;Tb927.4.3490	FAP106-2913	0.313037	0.10277	4.65778	0.0313002	0.334019	NA
Tb927.4.2400	FAP106-2913	0.112645	0.0945003	4.65778	0.290426	0.634466	NA
Tb927.4.2540	FAP106-2913	0.0496359	0.116909	4.65778	0.690043	0.867499	NA
Tb927.4.2550	FAP106-2913	-0.00783581	0.0991619	4.65778	0.940298	0.980455	NA
Tb927.4.2600	FAP106-2913	-0.00933427	0.0683443	4.65778	0.89707	0.96457	NA
Tb927.4.2600;Tb11.v5.0630	FAP106-2913	-0.147219	0.0916525	4.65778	0.173384	0.536102	NA
Tb927.4.2630	FAP106-2913	0.119258	0.0708144	4.65778	0.157271	0.522591	NA
Tb927.4.2640	FAP106-2913	-0.0793864	0.0683671	4.65778	0.301599	0.642265	NA
Tb927.4.2730	FAP106-2913	-0.214824	0.108466	4.65778	0.108697	0.469286	NA
Tb927.2.5010	FAP106-2913	0.31317	0.104765	4.65778	0.0333023	0.343491	NA
Tb927.4.2780	FAP106-2913	0.0612419	0.0733049	4.65778	0.444196	0.736183	NA
Tb927.4.2820	FAP106-2913	0.020166	0.129565	4.65778	0.882832	0.959557	NA
Tb927.4.2840	FAP106-2913	-0.0875482	0.0689172	4.65778	0.263717	0.60923	NA
Tb927.4.2850	FAP106-2913	-0.0215786	0.0702729	4.65778	0.77204	0.909324	NA
Tb927.8.7400;Tb927.4.5020;Tb11.v5.0504	FAP106-2913	0.315208	0.0961095	4.65778	0.0243776	0.299001	NA
Tb927.4.2920	FAP106-2913	-0.12573	0.0662408	4.65778	0.120398	0.483836	NA
Tb927.4.2990;Tb11.v5.0968	FAP106-2913	-0.0894603	0.0667852	4.65778	0.242036	0.591187	NA
Tb927.4.3060	FAP106-2913	0.121426	0.102147	4.65778	0.291597	0.634695	NA
Tb927.4.3120;Tb11.v5.0959	FAP106-2913	0.0835123	0.0654083	4.65778	0.261623	0.608884	NA
Tb927.4.3130	FAP106-2913	-0.0395491	0.0658121	4.65778	0.575917	0.813806	NA
Tb927.4.3150	FAP106-2913	-0.0475473	0.169742	4.65778	0.7914	0.919301	NA
Tb927.4.3160	FAP106-2913	0.0654636	0.0750891	4.65778	0.425957	0.724183	NA
Tb927.11.2500	FAP106-2913	0.32036	0.120933	4.65778	0.0488253	0.372467	NA
Tb927.4.3330	FAP106-2913	-0.065264	0.0655356	4.65778	0.368203	0.686562	NA
Tb927.4.3370	FAP106-2913	-0.0535446	0.0979336	4.65778	0.609709	0.831481	NA
Tb927.4.3440	FAP106-2913	0.0892233	0.1172	4.65778	0.483218	0.760548	NA
Tb927.4.3470	FAP106-2913	-0.00734558	0.0861831	4.65778	0.935618	0.980008	NA
Tb927.3.4120	FAP106-2913	0.32704	0.0778606	4.65778	0.00989717	0.248216	NA
Tb927.4.3560	FAP106-2913	-0.126781	0.0900412	4.65778	0.222234	0.572882	NA
Tb927.4.3560;Tb927.4.3610	FAP106-2913	0.0201412	0.125035	4.65778	0.878778	0.959557	NA
Tb927.10.14140;Tb11.v5.0605	FAP106-2913	0.32738	0.120363	4.65778	0.0450166	0.36868	NA
Tb927.10.14980	FAP106-2913	0.327544	0.0857616	4.65778	0.01415	0.270726	NA
Tb927.4.360	FAP106-2913	-0.0609852	0.0784483	4.65778	0.474536	0.752973	NA
Tb927.4.3620	FAP106-2913	0.170202	0.0904255	4.65778	0.122792	0.487401	NA
Tb927.4.3620;Tb927.4.3640;Tb927.4.3630	FAP106-2913	0.147169	0.0693403	4.65778	0.0913056	0.450021	NA
Tb927.4.3670	FAP106-2913	-0.0982276	0.0882956	4.65778	0.320025	0.655855	NA
Tb927.4.3680	FAP106-2913	0.207226	0.208027	4.65778	0.368074	0.686562	NA
Tb927.4.3690	FAP106-2913	0.186687	0.0913416	4.65778	0.100541	0.459718	NA
Tb927.4.3740	FAP106-2913	0.0348126	0.0709197	4.65778	0.64576	0.849638	NA
Tb927.4.3770	FAP106-2913	0.0417293	0.0940436	4.65778	0.677091	0.86269	NA
Tb927.10.4570;Tb927.10.4560	FAP106-2913	0.328065	0.100493	4.65778	0.0247681	0.300939	NA
Tb927.4.3840	FAP106-2913	-0.0626437	0.0896463	4.65778	0.518021	0.779962	NA
Tb927.4.3850	FAP106-2913	0.0503118	0.0741799	4.65778	0.529836	0.784342	NA
Tb927.4.3890	FAP106-2913	-0.100771	0.084322	4.65778	0.289336	0.634466	NA
Tb927.4.3910	FAP106-2913	0.121093	0.126392	4.65778	0.38507	0.692038	NA
Tb927.4.3950	FAP106-2913	0.0394504	0.0973555	4.65778	0.703251	0.871234	NA
Tb927.4.4040	FAP106-2913	-0.00387062	0.0804707	4.65778	0.96363	0.989177	NA
Tb927.4.4060	FAP106-2913	0.0349653	0.0882165	4.65778	0.709342	0.874317	NA
Tb927.4.4130	FAP106-2913	0.179188	0.143487	4.65778	0.270824	0.615343	NA
Tb927.10.5670	FAP106-2913	0.330193	0.0826558	4.65778	0.01197	0.256203	NA
Tb927.8.7400;Tb927.4.5020	FAP106-2913	0.330968	0.0807389	4.65778	0.0108592	0.250925	NA
Tb927.4.4310	FAP106-2913	0.0724305	0.0657037	4.65778	0.323971	0.65837	NA
Tb927.4.4370	FAP106-2913	-0.0405681	0.0664059	4.65778	0.569831	0.809842	NA
Tb927.4.4370;Tb927.8.8000	FAP106-2913	-0.0025886	0.0852781	4.65778	0.977041	0.990669	NA
Tb927.4.4400	FAP106-2913	-0.0222233	0.130965	4.65778	0.872376	0.956608	NA
Tb927.4.4480	FAP106-2913	-0.164422	0.0967242	4.65778	0.154186	0.520658	NA
Tb927.4.4490	FAP106-2913	0.013349	0.0652442	4.65778	0.846521	0.94475	NA
Tb927.4.450	FAP106-2913	0.156243	0.0762768	4.65778	0.0999806	0.459275	NA
Tb927.4.4690	FAP106-2913	-0.107443	0.067034	4.65778	0.174139	0.536471	NA
Tb927.4.470	FAP106-2913	0.113812	0.0908112	4.65778	0.269333	0.614127	NA
Tb927.4.4700	FAP106-2913	-0.0478696	0.0834537	4.65778	0.592811	0.823194	NA
Tb927.4.4730	FAP106-2913	0.0579431	0.106202	4.65778	0.610438	0.831481	NA
Tb927.4.480	FAP106-2913	-0.134561	0.085782	4.65778	0.181762	0.544446	NA
Tb927.4.4940	FAP106-2913	0.0823362	0.100128	4.65778	0.450928	0.738609	NA
Tb927.4.4950	FAP106-2913	0.207488	0.0891507	4.65778	0.0712488	0.420986	NA
Tb927.4.4990	FAP106-2913	0.146705	0.0777414	4.65778	0.122054	0.486712	NA
Tb927.4.4990;Tb927.8.7430	FAP106-2913	0.0600322	0.185708	4.65778	0.760501	0.90242	NA
Tb927.4.5110	FAP106-2913	-0.0604895	0.0808299	4.65778	0.49028	0.762944	NA
Tb927.4.5200	FAP106-2913	0.0331435	0.0653962	4.65778	0.635355	0.845701	NA
Tb927.4.5210	FAP106-2913	-0.0428997	0.076187	4.65778	0.599395	0.826884	NA
Tb927.4.5330	FAP106-2913	-0.0611194	0.120524	4.65778	0.635159	0.845701	NA
Tb927.4.5340	FAP106-2913	0.136881	0.075056	4.65778	0.132075	0.495925	NA
Tb927.4.5370	FAP106-2913	-0.150257	0.272382	4.65778	0.606607	0.831229	NA
Tb927.4.5380	FAP106-2913	-0.126547	0.0707546	4.65778	0.138006	0.503043	NA
Tb927.11.15000	FAP106-2913	0.333161	0.0763377	4.65778	0.00854061	0.236963	NA
Tb927.4.600	FAP106-2913	0.165548	0.0759204	4.65778	0.0850602	0.435635	NA
Tb927.4.620	FAP106-2913	-0.074909	0.0718532	4.65778	0.348225	0.676087	NA
Tb927.4.630	FAP106-2913	0.189182	0.109891	4.65778	0.150064	0.513305	NA
Tb927.4.660	FAP106-2913	-0.052051	0.065804	4.65778	0.467288	0.747868	NA
Tb927.4.670	FAP106-2913	-0.0751879	0.0756034	4.65778	0.368795	0.686649	NA
Tb927.4.720	FAP106-2913	0.0975248	0.112442	4.65778	0.428171	0.726152	NA
Tb927.4.750	FAP106-2913	-0.0672733	0.108264	4.65778	0.563485	0.805801	NA
Tb927.4.790	FAP106-2913	0.0216767	0.0915733	4.65778	0.822933	0.935496	NA
Tb927.4.850	FAP106-2913	-0.103693	0.0775832	4.65778	0.242936	0.591456	NA
Tb927.4.870	FAP106-2913	-0.131124	0.07459	4.65778	0.143386	0.505987	NA
Tb927.4.910	FAP106-2913	0.00650687	0.106778	4.65778	0.953936	0.982886	NA
Tb927.5.1000	FAP106-2913	0.158658	0.110953	4.65778	0.216233	0.563984	NA
Tb927.5.1010	FAP106-2913	-0.0365876	0.0949749	4.65778	0.717023	0.87926	NA
Tb927.5.1060	FAP106-2913	0.0291635	0.0853225	4.65778	0.747375	0.893681	NA
Tb927.5.1080	FAP106-2913	0.183233	0.104641	4.65778	0.144622	0.505987	NA
Tb927.11.10060	FAP106-2913	0.335285	0.122434	4.65778	0.0440749	0.36868	NA
Tb927.5.1110;Tb927.11.16280	FAP106-2913	0.204536	0.082291	4.65778	0.0590591	0.388173	NA
Tb927.7.4390	FAP106-2913	0.335674	0.0678617	4.65778	0.00520865	0.213968	NA
Tb927.5.1130	FAP106-2913	0.0470073	0.0901908	4.65778	0.626043	0.842852	NA
Tb927.5.1150	FAP106-2913	-0.0740547	0.116086	4.65778	0.55355	0.800961	NA
Tb927.5.1210	FAP106-2913	0.000655908	0.167639	4.65778	0.99704	0.999652	NA
Tb927.5.1220	FAP106-2913	-0.0996978	0.084908	4.65778	0.296839	0.637745	NA
Tb927.5.1230;Tb11.v5.0639	FAP106-2913	-0.112897	0.0948702	4.65778	0.291136	0.634695	NA
Tb927.5.1300	FAP106-2913	0.226774	0.253595	4.65778	0.415009	0.712231	NA
Tb927.5.1320	FAP106-2913	0.14737	0.0699825	4.65778	0.0931787	0.450021	NA
Tb927.5.1490	FAP106-2913	-0.0812203	0.0812738	4.65778	0.366678	0.686562	NA
Tb927.5.1520	FAP106-2913	0.190094	0.0958354	4.65778	0.108299	0.469286	NA
Tb927.5.1540	FAP106-2913	-0.0498937	0.0759606	4.65778	0.542341	0.792062	NA
Tb927.5.1560	FAP106-2913	0.0231589	0.0740761	4.65778	0.768065	0.906325	NA
Tb927.5.1610;Tb927.4.3550	FAP106-2913	0.0673174	0.0907554	4.65778	0.493916	0.766574	NA
Tb927.5.1680	FAP106-2913	-0.0894943	0.0648773	4.65778	0.230302	0.578101	NA
Tb927.5.1690	FAP106-2913	0.056345	0.0710808	4.65778	0.466394	0.747386	NA
Tb927.5.1690;Tb11.v5.0740	FAP106-2913	0.0122323	0.0673164	4.65778	0.863448	0.950895	NA
Tb927.5.1710	FAP106-2913	0.265043	0.243594	4.65778	0.32964	0.662335	NA
Tb927.5.1730	FAP106-2913	0.0470539	0.118329	4.65778	0.708449	0.874317	NA
Tb927.5.1780	FAP106-2913	-0.00680966	0.0714081	4.65778	0.927992	0.978266	NA
Tb927.5.1790	FAP106-2913	0.118849	0.100511	4.65778	0.293852	0.636393	NA
Tb927.5.1820	FAP106-2913	-0.0753183	0.0769984	4.65778	0.376016	0.687989	NA
Tb927.6.910	FAP106-2913	0.336813	0.110002	4.65778	0.0307642	0.333129	NA
Tb927.5.1880	FAP106-2913	0.139777	0.0734213	4.65778	0.11955	0.481935	NA
Tb927.5.1900	FAP106-2913	-0.0787808	0.0855501	4.65778	0.402296	0.706855	NA
Tb927.5.1930	FAP106-2913	0.015412	0.0806477	4.65778	0.856493	0.949482	NA
Tb927.11.14430	FAP106-2913	0.338088	0.0894607	4.65778	0.0147104	0.270726	NA
Tb927.5.2080	FAP106-2913	0.0689068	0.0682193	4.65778	0.362015	0.685712	NA
Tb927.5.2140	FAP106-2913	0.0636877	0.0703005	4.65778	0.409387	0.707457	NA
Tb927.5.2150	FAP106-2913	-0.0408981	0.0780273	4.65778	0.624142	0.84173	NA
Tb927.4.2000	FAP106-2913	0.338884	0.0774701	4.65778	0.0084646	0.236963	NA
Tb927.5.2250;Tb927.5.2220;Tb927.5.2190	FAP106-2913	0.1176	0.0666177	4.65778	0.14207	0.505987	NA
Tb927.5.2270	FAP106-2913	-0.109258	0.0651825	4.65778	0.158835	0.523689	NA
Tb927.5.2280	FAP106-2913	0.0219881	0.0764741	4.65778	0.786061	0.917189	NA
Tb927.5.2290	FAP106-2913	0.159949	0.0828103	4.65778	0.115504	0.47996	NA
Tb927.10.8950;Tb927.10.8970	FAP106-2913	0.340223	0.087162	4.65778	0.0130527	0.265986	NA
Tb927.5.2380	FAP106-2913	0.00655594	0.0875391	4.65778	0.94341	0.980587	NA
Tb927.5.2400	FAP106-2913	0.015367	0.0877859	4.65778	0.868392	0.954476	NA
Tb927.11.1710	FAP106-2913	0.340863	0.0908041	4.65778	0.0150782	0.270726	NA
Tb927.5.2440	FAP106-2913	0.0514277	0.0814498	4.65778	0.557453	0.803279	NA
Tb11.v5.0774;Tb927.10.7570	FAP106-2913	0.343744	0.116657	4.65778	0.0349033	0.345543	NA
Tb927.5.2500	FAP106-2913	0.00615448	0.0678501	4.65778	0.931496	0.979964	NA
Tb927.5.2530	FAP106-2913	-0.0670825	0.0885577	4.65778	0.485281	0.760548	NA
Tb927.5.2570	FAP106-2913	-0.0732647	0.22432	4.65778	0.758125	0.900839	NA
Tb927.5.2610	FAP106-2913	0.0573755	0.111158	4.65778	0.629295	0.844651	NA
Tb927.5.2650	FAP106-2913	-0.0437463	0.073744	4.65778	0.580658	0.818488	NA
Tb927.5.2660	FAP106-2913	0.208744	0.235013	4.65778	0.417923	0.714861	NA
Tb927.5.2680	FAP106-2913	-0.155129	0.0752793	4.65778	0.0984756	0.458103	NA
Tb927.4.4190	FAP106-2913	0.348918	0.119007	4.65778	0.0354755	0.346455	NA
Tb927.5.2730	FAP106-2913	-0.140104	0.0704385	4.65778	0.107568	0.469286	NA
Tb927.5.2780	FAP106-2913	0.0123507	0.107116	4.65778	0.91301	0.96909	NA
Tb927.5.2820	FAP106-2913	-0.026863	0.0689341	4.65778	0.71394	0.876807	NA
Tb927.9.6870	FAP106-2913	0.349025	0.0701439	4.65778	0.00508592	0.212296	NA
Tb927.5.2890	FAP106-2913	0.0847412	0.185888	4.65778	0.668941	0.859813	NA
Tb927.5.2930	FAP106-2913	0.160723	0.129557	4.65778	0.273595	0.616781	NA
Tb927.5.2950	FAP106-2913	-0.0441593	0.0651971	4.65778	0.53037	0.784342	NA
Tb927.5.2970	FAP106-2913	0.0100599	0.0849242	4.65778	0.910642	0.969022	NA
Tb927.4.2040;Tb927.4.2030	FAP106-2913	0.35374	0.104072	4.65778	0.0215293	0.287588	NA
Tb927.11.7110	FAP106-2913	0.355608	0.0825971	4.65778	0.00900172	0.236963	NA
Tb927.5.300b;Tb927.5.300;Tb11.v5.0215	FAP106-2913	-0.0331636	0.205705	4.65778	0.878678	0.959557	NA
Tb927.5.300b;Tb927.5.300;Tb11.v5.0215;Tb927.7.7500	FAP106-2913	-0.0665342	0.0850134	4.65778	0.471736	0.751854	NA
Tb927.5.3030	FAP106-2913	0.0272658	0.114378	4.65778	0.821713	0.934766	NA
Tb927.5.3050	FAP106-2913	0.091938	0.0872131	4.65778	0.343385	0.671717	NA
Tb927.5.3170	FAP106-2913	0.24649	0.201527	4.65778	0.279538	0.62471	NA
Tb927.5.3190	FAP106-2913	-0.0481893	0.0923202	4.65778	0.62554	0.842852	NA
Tb927.5.3210	FAP106-2913	0.0437851	0.0914634	4.65778	0.653761	0.853218	NA
Tb927.5.3220	FAP106-2913	0.172737	0.113616	4.65778	0.193101	0.553786	NA
Tb927.5.3230	FAP106-2913	0.0811797	0.0716531	4.65778	0.31216	0.650772	NA
Tb927.5.3290	FAP106-2913	-0.0307389	0.065411	4.65778	0.659575	0.855679	NA
Tb927.5.3460	FAP106-2913	0.0109826	0.0759343	4.65778	0.891049	0.963153	NA
Tb927.5.3480	FAP106-2913	-0.0463911	0.0928322	4.65778	0.639965	0.847413	NA
Tb927.5.3510	FAP106-2913	-0.102882	0.10445	4.65778	0.372992	0.687989	NA
Tb927.5.3590	FAP106-2913	0.0455975	0.0808676	4.65778	0.598912	0.826884	NA
Tb927.5.3610	FAP106-2913	-0.17829	0.143143	4.65778	0.271919	0.615683	NA
Tb927.5.3630	FAP106-2913	0.179786	0.0895847	4.65778	0.105223	0.466077	NA
Tb927.8.7640;Tb927.8.7610;Tb927.8.7670;Tb927.8.7650;Tb927.8.7630;Tb927.8.7620;Tb927.8.7600	FAP106-2913	0.358564	0.0766868	4.65778	0.00652025	0.231756	NA
Tb927.5.3700	FAP106-2913	0.0696441	0.135404	4.65778	0.630471	0.844651	NA
Tb927.5.3730	FAP106-2913	0.0505644	0.0795874	4.65778	0.555101	0.800961	NA
Tb927.5.3780	FAP106-2913	0.151095	0.114597	4.65778	0.248442	0.595987	NA
Tb927.5.3800	FAP106-2913	0.0475815	0.0870933	4.65778	0.609972	0.831481	NA
Tb927.6.820	FAP106-2913	0.364076	0.0882863	4.65778	0.0106156	0.250925	NA
Tb927.5.3850	FAP106-2913	0.0888532	0.0952804	4.65778	0.396826	0.702455	NA
Tb927.11.3710	FAP106-2913	0.364277	0.067245	4.65778	0.00359858	0.202459	NA
Tb927.5.3880	FAP106-2913	0.0961291	0.160553	4.65778	0.577266	0.815038	NA
Tb927.10.2890;Tb11.v5.0650	FAP106-2913	0.366145	0.108944	4.65778	0.0223957	0.287588	NA
Tb927.5.3980	FAP106-2913	0.0075339	0.0651623	4.65778	0.912773	0.96909	NA
Tb927.5.4020	FAP106-2913	0.076426	0.0675988	4.65778	0.313063	0.651292	NA
Tb927.9.12630;Tb927.9.12610;Tb927.9.12590;Tb927.9.12570;Tb927.9.12550	FAP106-2913	0.366351	0.0718042	4.65778	0.00459626	0.210043	NA
Tb927.5.4090	FAP106-2913	0.0281017	0.0947041	4.65778	0.779443	0.91276	NA
Tb927.5.4110	FAP106-2913	0.240551	0.114911	4.65778	0.0946084	0.451746	NA
Tb927.5.4150	FAP106-2913	-0.10906	0.0656866	4.65778	0.162026	0.526415	NA
Tb927.5.4260;Tb927.5.4250;Tb927.5.4240;Tb927.5.4230;Tb927.5.4220;Tb927.5.4210;Tb927.5.4200;Tb927.5.4190;Tb927.5.4180;Tb927.5.4170	FAP106-2913	0.292173	0.201545	4.65778	0.210968	0.561136	NA
Tb927.5.4270	FAP106-2913	0.0913912	0.122601	4.65778	0.491885	0.764203	NA
Tb927.5.4280	FAP106-2913	0.0359946	0.0742498	4.65778	0.649766	0.851657	NA
Tb927.5.4340	FAP106-2913	0.197545	0.194381	4.65778	0.359347	0.682311	NA
Tb927.5.4380;Tb05.5K5.30	FAP106-2913	-0.0155495	0.0822568	4.65778	0.858023	0.950029	NA
Tb927.5.4390;Tb05.5K5.40	FAP106-2913	-0.00553494	0.0756746	4.65778	0.94473	0.980662	NA
Tb927.10.1170;Tb11.v5.0858	FAP106-2913	0.366943	0.0789869	4.65778	0.00668872	0.231756	NA
Tb927.5.4400;Tb05.5K5.50	FAP106-2913	-0.056299	0.0773544	4.65778	0.501649	0.770028	NA
Tb927.5.4410;Tb05.5K5.60	FAP106-2913	0.219795	0.0937367	4.65778	0.0697788	0.41458	NA
Tb927.5.4420;Tb05.5K5.70	FAP106-2913	-0.120615	0.118485	4.65778	0.358614	0.682049	NA
Tb927.5.4440;Tb05.5K5.90	FAP106-2913	0.0861376	0.0874687	4.65778	0.373081	0.687989	NA
Tb927.5.4470;Tb05.5K5.120	FAP106-2913	0.0968944	0.0754687	4.65778	0.259328	0.607918	NA
Tb927.5.4480;Tb05.5K5.130	FAP106-2913	-0.125349	0.0773584	4.65778	0.170346	0.535964	NA
Tb927.5.450;Tb11.v5.0222	FAP106-2913	0.603733	0.25706	4.65778	0.0694636	0.414221	NA
Tb927.5.4860;Tb05.5K5.350	FAP106-2913	0.130014	0.207593	4.65778	0.560524	0.805014	NA
Tb927.5.500;Tb11.v5.0218	FAP106-2913	-0.151078	0.0795728	4.65778	0.120317	0.483836	NA
Tb927.5.520	FAP106-2913	-0.064643	0.0714346	4.65778	0.409869	0.707457	NA
Tb927.5.560	FAP106-2913	0.0101374	0.0733925	4.65778	0.895912	0.964378	NA
Tb927.5.570	FAP106-2913	0.145224	0.0797251	4.65778	0.132432	0.495925	NA
Tb927.10.10850	FAP106-2913	0.368614	0.0792517	4.65778	0.00665716	0.231756	NA
Tb927.5.590	FAP106-2913	0.301755	0.223663	4.65778	0.239156	0.589533	NA
Tb927.5.680	FAP106-2913	0.0127159	0.099992	4.65778	0.904112	0.966919	NA
Tb927.5.690	FAP106-2913	0.0643843	0.0652956	4.65778	0.372523	0.687989	NA
Tb927.5.760	FAP106-2913	-0.0293169	0.0657204	4.65778	0.675502	0.862649	NA
Tb927.3.3490	FAP106-2913	0.369554	0.0664328	4.65778	0.00322547	0.201605	NA
Tb927.5.800	FAP106-2913	-0.0464901	0.0663473	4.65778	0.516926	0.779962	NA
Tb927.5.800;Tb927.3.1630	FAP106-2913	0.0233213	0.0660169	4.65778	0.739313	0.89034	NA
Tb927.5.800;Tb927.5.790	FAP106-2913	0.139119	0.104343	4.65778	0.243917	0.592731	NA
Tb927.5.830	FAP106-2913	-0.104172	0.166473	4.65778	0.560846	0.80503	NA
Tb927.5.840	FAP106-2913	-0.0148721	0.19567	4.65778	0.94257	0.980587	NA
Tb927.5.930	FAP106-2913	-0.0074944	0.0913826	4.65778	0.938044	0.980008	NA
Tb927.5.930;Tb11.v5.0613	FAP106-2913	-0.0530219	0.120712	4.65778	0.680109	0.862806	NA
Tb927.5.930;Tb927.5.940	FAP106-2913	0.0773647	0.0678507	4.65778	0.309411	0.64787	NA
Tb927.5.930;Tb927.5.940;Tb11.v5.0613	FAP106-2913	0.00118025	0.121258	4.65778	0.992637	0.997261	NA
Tb927.11.11810	FAP106-2913	0.373217	0.0776807	4.65778	0.00585284	0.226077	NA
Tb927.5.960	FAP106-2913	0.0657617	0.0654551	4.65778	0.364351	0.686273	NA
Tb927.5.960;Tb927.3.3280	FAP106-2913	0.0658665	0.179141	4.65778	0.729222	0.884184	NA
Tb927.6.1160	FAP106-2913	0.286149	0.109052	4.65778	0.0502592	0.374844	NA
Tb927.6.1180	FAP106-2913	0.124243	0.0815304	4.65778	0.192249	0.553786	NA
Tb927.6.1210	FAP106-2913	0.0745816	0.0696486	4.65778	0.336569	0.665928	NA
Tb927.3.4390	FAP106-2913	0.376046	0.0810307	4.65778	0.00671627	0.231756	NA
Tb927.6.1250	FAP106-2913	0.235108	0.111036	4.65778	0.0918663	0.450021	NA
Tb927.9.13340	FAP106-2913	0.376606	0.136529	4.65778	0.0430889	0.36868	NA
Tb927.6.1280	FAP106-2913	0.0624669	0.083434	4.65778	0.490092	0.762944	NA
Tb927.6.1290	FAP106-2913	-0.00143084	0.0650798	4.65778	0.98337	0.992363	NA
Tb927.5.2460	FAP106-2913	0.376984	0.10264	4.65778	0.0163266	0.27358	NA
Tb927.5.3640	FAP106-2913	0.379643	0.135808	4.65778	0.0413217	0.36868	NA
Tb927.6.1400;Tb927.6.1380;Tb927.6.1360;Tb927.6.1320;Tb927.6.1340	FAP106-2913	-0.149565	0.0781541	4.65778	0.118082	0.47996	NA
Tb927.6.1430	FAP106-2913	0.00432231	0.0701612	4.65778	0.953432	0.982886	NA
Tb927.6.1470	FAP106-2913	0.0675753	0.0652953	4.65778	0.351418	0.679217	NA
Tb927.6.1480	FAP106-2913	-0.0908561	0.10007	4.65778	0.408436	0.707457	NA
Tb927.6.1500	FAP106-2913	-0.0409339	0.0810663	4.65778	0.636569	0.845708	NA
Tb927.6.1510	FAP106-2913	0.0261095	0.0918355	4.65778	0.788376	0.917822	NA
Tb927.6.1520	FAP106-2913	0.133925	0.065001	4.65778	0.0985193	0.458103	NA
Tb927.7.840	FAP106-2913	0.380945	0.0926959	4.65778	0.0107556	0.250925	NA
Tb927.6.1610	FAP106-2913	0.188896	0.148221	4.65778	0.262389	0.60923	NA
Tb927.6.1660	FAP106-2913	-0.0665531	0.0659167	4.65778	0.362198	0.685712	NA
Tb927.6.1720	FAP106-2913	-0.163983	0.0679066	4.65778	0.064199	0.402293	NA
Tb927.6.1780	FAP106-2913	0.317403	0.121697	4.65778	0.0511868	0.379708	NA
Tb927.6.1870	FAP106-2913	0.235328	0.0946998	4.65778	0.0590959	0.388173	NA
Tb927.11.6030	FAP106-2913	0.381894	0.120157	4.65778	0.0271402	0.314973	NA
Tb927.6.1900	FAP106-2913	-0.0394347	0.185994	4.65778	0.841053	0.943189	NA
Tb927.6.1910	FAP106-2913	-0.0635734	0.086548	4.65778	0.4979	0.768833	NA
Tb927.6.1920	FAP106-2913	0.0535563	0.0795492	4.65778	0.532736	0.784801	NA
Tb927.6.1940	FAP106-2913	-0.0159108	0.0956996	4.65778	0.874928	0.957831	NA
Tb927.6.2010	FAP106-2913	-0.0382075	0.0691291	4.65778	0.605938	0.831229	NA
Tb927.6.2050	FAP106-2913	-0.0467581	0.117291	4.65778	0.707763	0.873899	NA
Tb927.6.2080	FAP106-2913	0.0984156	0.0778313	4.65778	0.265636	0.610428	NA
Tb927.6.2120	FAP106-2913	-0.193054	0.131683	4.65778	0.20669	0.557335	NA
Tb927.6.2140	FAP106-2913	-0.081081	0.0824904	4.65778	0.37391	0.687989	NA
Tb927.6.2150	FAP106-2913	0.00242227	0.0675317	4.65778	0.972873	0.990039	NA
Tb927.4.1330	FAP106-2913	0.382105	0.0653576	4.65778	0.00262295	0.201605	NA
Tb927.6.2210	FAP106-2913	-0.0886308	0.0905917	4.65778	0.375938	0.687989	NA
Tb927.6.2220	FAP106-2913	0.12349	0.0828587	4.65778	0.200491	0.557335	NA
Tb927.6.2230	FAP106-2913	0.125695	0.0736764	4.65778	0.153005	0.519656	NA
Tb927.6.2320;Tb927.6.2260	FAP106-2913	0.0640732	0.0896096	4.65778	0.508813	0.776878	NA
Tb927.6.2360	FAP106-2913	0.0171917	0.116621	4.65778	0.88897	0.962215	NA
Tb927.6.2360;Tb927.6.2300	FAP106-2913	0.0837284	0.0648186	4.65778	0.256825	0.605714	NA
Tb927.6.2380	FAP106-2913	0.0698703	0.0669091	4.65778	0.347503	0.676087	NA
Tb927.6.2400	FAP106-2913	0.0280373	0.134983	4.65778	0.844228	0.944601	NA
Tb927.7.2980	FAP106-2913	0.382656	0.0918979	4.65778	0.0102316	0.248216	NA
Tb927.6.2440	FAP106-2913	0.138203	0.0692002	4.65778	0.106495	0.467927	NA
Tb927.6.2490	FAP106-2913	0.596486	0.267389	4.65778	0.0800332	0.428839	NA
Tb927.6.2630	FAP106-2913	0.0597878	0.114903	4.65778	0.626602	0.842852	NA
Tb927.6.2640	FAP106-2913	0.00716975	0.0780356	4.65778	0.930614	0.979774	NA
Tb927.6.2650	FAP106-2913	0.00439138	0.0662062	4.65778	0.949868	0.98194	NA
Tb927.6.2710	FAP106-2913	0.0174676	0.0717043	4.65778	0.817898	0.932887	NA
Tb927.6.2720	FAP106-2913	-0.10772	0.0649181	4.65778	0.162229	0.526415	NA
Tb927.6.2730	FAP106-2913	0.0361461	0.0936843	4.65778	0.716612	0.87926	NA
Tb927.6.2760	FAP106-2913	0.135265	0.0652344	4.65778	0.0969395	0.455025	NA
Tb927.6.2780	FAP106-2913	-0.0414368	0.0769865	4.65778	0.615122	0.8361	NA
Tb06.3A7.960	FAP106-2913	0.38577	0.107665	4.65778	0.0178537	0.27358	NA
Tb927.6.2850	FAP106-2913	-0.0952986	0.147714	4.65778	0.549246	0.796541	NA
Tb927.7.4070	FAP106-2913	0.386184	0.122131	4.65778	0.0276156	0.319059	NA
Tb927.6.3030	FAP106-2913	0.0889435	0.0906865	4.65778	0.374858	0.687989	NA
Tb927.6.3070	FAP106-2913	-0.0123636	0.0675417	4.65778	0.862457	0.950706	NA
Tb927.6.3090	FAP106-2913	-0.0978252	0.0744471	4.65778	0.249825	0.596546	NA
Tb927.6.3140	FAP106-2913	0.0379034	0.0802893	4.65778	0.658148	0.855679	NA
Tb927.6.3150	FAP106-2913	-0.099935	0.0651293	4.65778	0.18973	0.551728	NA
Tb927.6.3220	FAP106-2913	0.124474	0.0860014	4.65778	0.211582	0.562192	NA
Tb927.6.3220;Tb11.v5.0720	FAP106-2913	0.037859	0.0957529	4.65778	0.710014	0.874317	NA
Tb927.6.3240	FAP106-2913	0.173143	0.0820206	4.65778	0.0925925	0.450021	NA
Tb927.6.3280	FAP106-2913	0.0233961	0.0769207	4.65778	0.774122	0.909409	NA
Tb927.6.3310	FAP106-2913	-0.151626	0.0686272	4.65778	0.0821312	0.430886	NA
Tb927.6.3330	FAP106-2913	0.165299	0.221028	4.65778	0.490548	0.762944	NA
Tb927.6.3530	FAP106-2913	0.0614839	0.0679612	4.65778	0.409981	0.707457	NA
Tb927.6.3570	FAP106-2913	0.104778	0.0946033	4.65778	0.321945	0.65714	NA
Tb927.6.3630	FAP106-2913	0.133162	0.0719138	4.65778	0.12755	0.491306	NA
Tb927.6.3640	FAP106-2913	0.0655643	0.0897635	4.65778	0.500197	0.769625	NA
Tb927.6.3650	FAP106-2913	0.0326753	0.0810034	4.65778	0.704512	0.871964	NA
Tb927.6.3670	FAP106-2913	0.013421	0.0673271	4.65778	0.850404	0.947085	NA
Tb927.6.3690	FAP106-2913	0.061262	0.0768045	4.65778	0.463784	0.74598	NA
Tb927.6.3710	FAP106-2913	-0.116924	0.084328	4.65778	0.228273	0.576921	NA
Tb927.6.3790	FAP106-2913	-0.0318783	0.0672472	4.65778	0.656849	0.854664	NA
Tb927.5.580	FAP106-2913	0.386997	0.0829566	4.65778	0.00657929	0.231756	NA
Tb927.6.3820	FAP106-2913	-0.159462	0.0649594	4.65778	0.0612346	0.394216	NA
Tb927.6.3880	FAP106-2913	0.124753	0.0789694	4.65778	0.179244	0.542693	NA
Tb927.6.3890	FAP106-2913	-0.056943	0.078346	4.65778	0.502202	0.77042	NA
Tb927.6.3920	FAP106-2913	-0.0141386	0.108567	4.65778	0.90182	0.966022	NA
Tb927.6.3930	FAP106-2913	0.287714	0.167253	4.65778	0.15031	0.513305	NA
Tb927.6.3970	FAP106-2913	0.165057	0.0665678	4.65778	0.0594763	0.388699	NA
Tb927.6.3980	FAP106-2913	-0.0685672	0.124721	4.65778	0.607795	0.831229	NA
Tb927.6.4030	FAP106-2913	0.0432293	0.0687692	4.65778	0.559129	0.803903	NA
Tb927.6.410	FAP106-2913	0.181819	0.0756808	4.65778	0.065149	0.405751	NA
Tb927.6.4100	FAP106-2913	0.0783735	0.0818229	4.65778	0.385176	0.692038	NA
Tb927.6.4140	FAP106-2913	-0.0939134	0.105717	4.65778	0.41786	0.714861	NA
Tb927.6.4230	FAP106-2913	0.151491	0.0708536	4.65778	0.0895741	0.444947	NA
Tb927.6.4300;Tb927.6.4280	FAP106-2913	0.268852	0.186565	4.65778	0.21325	0.563529	NA
Tb927.6.4320	FAP106-2913	0.222894	0.11095	4.65778	0.104952	0.466077	NA
Tb927.6.4330	FAP106-2913	-0.0537026	0.154844	4.65778	0.743843	0.892734	NA
Tb927.6.4350	FAP106-2913	0.0587581	0.0833763	4.65778	0.514635	0.779711	NA
Tb927.7.4970;Tb11.v5.0178	FAP106-2913	0.38809	0.0683247	4.65778	0.00295821	0.201605	NA
Tb927.6.4430	FAP106-2913	-0.0684009	0.120366	4.65778	0.596141	0.824756	NA
Tb927.6.4440	FAP106-2913	0.0354559	0.0670065	4.65778	0.620937	0.840034	NA
Tb927.6.4480	FAP106-2913	0.0750453	0.147367	4.65778	0.633775	0.845701	NA
Tb927.6.4500	FAP106-2913	0.0840572	0.180978	4.65778	0.663213	0.856484	NA
Tb927.6.4520	FAP106-2913	0.0161567	0.0685763	4.65778	0.823746	0.935681	NA
Tb927.6.4530	FAP106-2913	0.142513	0.0965556	4.65778	0.20414	0.557335	NA
Tb927.8.7100	FAP106-2913	0.388671	0.128309	4.65778	0.0318786	0.336508	NA
Tb927.6.4610	FAP106-2913	-0.0980163	0.0669988	4.65778	0.207491	0.557335	NA
Tb927.6.4640	FAP106-2913	-0.157838	0.094225	4.65778	0.159049	0.523689	NA
Tb927.6.4670	FAP106-2913	0.0483018	0.0669701	4.65778	0.505318	0.773367	NA
Tb927.6.4710	FAP106-2913	-0.0973044	0.0952552	4.65778	0.357104	0.682049	NA
Tb927.6.4740	FAP106-2913	0.0565164	0.112467	4.65778	0.638151	0.84694	NA
Tb927.6.4750	FAP106-2913	0.117035	0.127301	4.65778	0.403013	0.706855	NA
Tb927.6.4770	FAP106-2913	-0.0248845	0.0705532	4.65778	0.739703	0.890396	NA
Tb927.6.4780	FAP106-2913	-0.111583	0.0962045	4.65778	0.302086	0.642265	NA
Tb927.6.4820	FAP106-2913	0.149525	0.116618	4.65778	0.25988	0.608661	NA
Tb927.6.4830	FAP106-2913	0.122534	0.250701	4.65778	0.647143	0.850155	NA
Tb927.6.4370	FAP106-2913	0.392849	0.143702	4.65778	0.0443132	0.36868	NA
Tb927.6.4970	FAP106-2913	0.187444	0.101179	4.65778	0.127406	0.491306	NA
Tb927.6.4980;Tb11.0390;Tb11.0290	FAP106-2913	0.0400142	0.108912	4.65778	0.729418	0.884184	NA
Tb927.6.5030	FAP106-2913	-0.125399	0.0673559	4.65778	0.125965	0.489555	NA
Tb927.6.5040	FAP106-2913	0.00444134	0.319922	4.65778	0.989498	0.995829	NA
Tb927.6.5070	FAP106-2913	-0.0441953	0.104144	4.65778	0.690178	0.867499	NA
Tb927.6.5110	FAP106-2913	-0.0530684	0.0685707	4.65778	0.476398	0.754895	NA
Tb927.6.5130;Tb927.6.5120	FAP106-2913	0.0472553	0.140555	4.65778	0.751329	0.896055	NA
Tb927.6.5290	FAP106-2913	-0.278738	0.295531	4.65778	0.391895	0.698983	NA
Tb927.6.570	FAP106-2913	-0.0149564	0.0708569	4.65778	0.841747	0.943189	NA
Tb927.6.600	FAP106-2913	0.261285	0.134118	4.65778	0.113143	0.474575	NA
Tb927.6.620	FAP106-2913	-0.0442112	0.0658328	4.65778	0.533713	0.784801	NA
Tb927.6.630	FAP106-2913	-0.0191168	0.0911615	4.65778	0.84276	0.943367	NA
Tb927.6.640	FAP106-2913	0.207336	0.154367	4.65778	0.240952	0.591187	NA
Tb927.4.1300	FAP106-2913	0.393352	0.113281	4.65778	0.0199684	0.285515	NA
Tb927.6.720	FAP106-2913	0.136887	0.0925805	4.65778	0.203476	0.557335	NA
Tb927.7.3580	FAP106-2913	0.395731	0.0906055	4.65778	0.00851548	0.236963	NA
Tb927.11.1020	FAP106-2913	0.399795	0.0721052	4.65778	0.00326955	0.201605	NA
Tb927.6.840	FAP106-2913	0.127902	0.114106	4.65778	0.316771	0.65397	NA
Tb927.6.850;Tb11.v5.0689	FAP106-2913	0.209646	0.100674	4.65778	0.0958866	0.452899	NA
Tb927.6.890	FAP106-2913	0.0472552	0.0679645	4.65778	0.520018	0.779962	NA
Tb927.10.14810	FAP106-2913	0.401586	0.117908	4.65778	0.0213759	0.287588	NA
Tb927.10.5620;Tb11.v5.0531	FAP106-2913	0.401639	0.147614	4.65778	0.0449685	0.36868	NA
Tb927.11.5140	FAP106-2913	0.4018	0.118639	4.65778	0.0218035	0.287588	NA
Tb927.7.1030	FAP106-2913	0.027792	0.108452	4.65778	0.808679	0.927687	NA
Tb927.7.1050;Tb927.7.1040	FAP106-2913	0.116933	0.084202	4.65778	0.227652	0.576921	NA
Tb927.7.1130	FAP106-2913	0.572285	0.285415	4.65778	0.105455	0.466077	NA
Tb927.7.1130;Tb927.7.1120;Tb927.7.1140	FAP106-2913	0.060907	0.0648377	4.65778	0.393652	0.700089	NA
Tb927.7.1220	FAP106-2913	-0.0447032	0.106946	4.65778	0.694515	0.86829	NA
Tb927.7.1230	FAP106-2913	-0.0141166	0.070422	4.65778	0.849579	0.947085	NA
Tb927.7.1240	FAP106-2913	-0.0203952	0.0744465	4.65778	0.795847	0.921713	NA
Tb927.10.15350	FAP106-2913	0.405993	0.0856541	4.65778	0.00617689	0.228368	NA
Tb927.7.1310	FAP106-2913	-0.0512131	0.0747899	4.65778	0.526068	0.782144	NA
Tb927.10.8190	FAP106-2913	0.407417	0.126943	4.65778	0.026255	0.310885	NA
Tb927.7.1410	FAP106-2913	0.453949	0.207481	4.65778	0.0843031	0.435635	NA
Tb927.7.1430	FAP106-2913	-0.167669	0.0680201	4.65778	0.0605038	0.391459	NA
Tb927.7.1440	FAP106-2913	-0.302774	0.145261	4.65778	0.0956608	0.452899	NA
Tb927.7.1560	FAP106-2913	-0.0441849	0.079635	4.65778	0.604583	0.831229	NA
Tb927.7.1570	FAP106-2913	0.0647624	0.107598	4.65778	0.575334	0.813806	NA
Tb927.7.1610	FAP106-2913	-0.00037396	0.0651457	4.65778	0.995658	0.99952	NA
Tb927.7.1660	FAP106-2913	-0.164849	0.0764941	4.65778	0.0877403	0.442338	NA
Tb927.7.1730;Tb927.7.1750;Tb927.7.1740	FAP106-2913	0.248911	0.13965	4.65778	0.139068	0.503651	NA
Tb927.7.1760	FAP106-2913	-0.0661533	0.0675282	4.65778	0.375366	0.687989	NA
Tb927.7.1780	FAP106-2913	0.111277	0.114311	4.65778	0.378128	0.687989	NA
Tb927.8.3050	FAP106-2913	0.407632	0.0729272	4.65778	0.00316206	0.201605	NA
Tb927.7.1870;Tb927.7.1830	FAP106-2913	-0.113194	0.0720097	4.65778	0.181015	0.543466	NA
Tb927.9.8740	FAP106-2913	0.408041	0.0928602	4.65778	0.00831786	0.236963	NA
Tb927.7.1920	FAP106-2913	-0.0757253	0.116963	4.65778	0.547898	0.795646	NA
Tb927.7.2070	FAP106-2913	0.183099	0.073307	4.65778	0.0582193	0.386337	NA
Tb927.7.210	FAP106-2913	-0.0250322	0.0769953	4.65778	0.759186	0.901272	NA
Tb927.7.2110	FAP106-2913	-0.031725	0.0835707	4.65778	0.720915	0.881516	NA
Tb927.7.2140;Tb07.11L3.90	FAP106-2913	-0.0218842	0.136197	4.65778	0.879079	0.959557	NA
Tb927.8.7380;Tb927.4.5050	FAP106-2913	0.409097	0.0705967	4.65778	0.00272175	0.201605	NA
Tb927.7.2150;Tb07.11L3.100;Tb11.v5.0692	FAP106-2913	0.196596	0.0866666	4.65778	0.0764787	0.426653	NA
Tb927.7.2160	FAP106-2913	-0.112702	0.243557	4.65778	0.664362	0.857113	NA
Tb927.7.2170	FAP106-2913	0.0717124	0.0696371	4.65778	0.353579	0.680653	NA
Tb927.7.2240	FAP106-2913	0.156133	0.117554	4.65778	0.245472	0.593145	NA
Tb927.7.2300	FAP106-2913	0.0740879	0.0878149	4.65778	0.440011	0.734994	NA
Tb927.7.2320	FAP106-2913	-0.0945752	0.0896691	4.65778	0.343164	0.671717	NA
Tb927.7.2330	FAP106-2913	0.130713	0.0651809	4.65778	0.105416	0.466077	NA
Tb927.7.2340;Tb927.7.2370	FAP106-2913	0.0834695	0.0825981	4.65778	0.361811	0.685712	NA
Tb927.7.2350	FAP106-2913	-0.123019	0.0810225	4.65778	0.193592	0.553786	NA
Tb927.7.2390	FAP106-2913	0.083743	0.179745	4.65778	0.662255	0.855949	NA
Tb927.7.240;Tb927.7.230	FAP106-2913	0.1414	0.0737141	4.65778	0.117424	0.47996	NA
Tb927.7.2410	FAP106-2913	-0.0131047	0.155918	4.65778	0.936509	0.980008	NA
Tb927.11.12850	FAP106-2913	0.409817	0.155707	4.65778	0.0497961	0.373005	NA
Tb927.7.2500	FAP106-2913	0.074213	0.0737859	4.65778	0.363872	0.686273	NA
Tb927.7.2550	FAP106-2913	0.1313	0.0831283	4.65778	0.179306	0.542693	NA
Tb927.7.2570;Tb11.v5.0611	FAP106-2913	0.243498	0.136653	4.65778	0.139159	0.503651	NA
Tb927.7.2620	FAP106-2913	0.0556661	0.128477	4.65778	0.684139	0.866016	NA
Tb927.7.2640	FAP106-2913	0.16365	0.097538	4.65778	0.158514	0.523689	NA
Tb927.7.2660	FAP106-2913	-0.0289502	0.117576	4.65778	0.815986	0.931117	NA
Tb927.7.2670	FAP106-2913	0.252482	0.0970052	4.65778	0.0515064	0.379708	NA
Tb927.7.2680	FAP106-2913	-0.0318166	0.0763786	4.65778	0.695491	0.86829	NA
Tb927.7.270	FAP106-2913	-0.0475493	0.0826575	4.65778	0.591782	0.823194	NA
Tb927.7.2700	FAP106-2913	0.0166206	0.075224	4.65778	0.834488	0.941026	NA
Tb927.7.2710	FAP106-2913	0.569533	0.25351	4.65778	0.078519	0.426653	NA
Tb927.7.2730	FAP106-2913	-0.0583862	0.0727584	4.65778	0.461245	0.745132	NA
Tb927.7.2790	FAP106-2913	-0.169333	0.0783947	4.65778	0.0872126	0.440832	NA
Tb927.7.2810	FAP106-2913	-0.0612255	0.0678222	4.65778	0.410918	0.707555	NA
Tb927.7.290	FAP106-2913	-0.0998384	0.118156	4.65778	0.439359	0.734994	NA
Tb927.6.2420	FAP106-2913	0.410442	0.0748646	4.65778	0.00342532	0.201605	NA
Tb927.6.2790	FAP106-2913	0.41739	0.0965817	4.65778	0.00887148	0.236963	NA
Tb927.7.2980;Tb927.7.3020	FAP106-2913	0.359069	0.16142	4.65778	0.0806497	0.428839	NA
Tb927.7.3000	FAP106-2913	-0.0739267	0.0857269	4.65778	0.430644	0.728912	NA
Tb927.7.3040	FAP106-2913	0.0396313	0.094212	4.65778	0.6927	0.86829	NA
Tb927.7.3050	FAP106-2913	0.0073645	0.178091	4.65778	0.968728	0.989576	NA
Tb927.8.5880	FAP106-2913	0.417751	0.0855248	4.65778	0.00547864	0.21566	NA
Tb927.7.3070	FAP106-2913	-0.128382	0.0954405	4.65778	0.240348	0.590714	NA
Tb927.7.3120	FAP106-2913	0.257325	0.112108	4.65778	0.0740411	0.426563	NA
Tb927.7.3130	FAP106-2913	0.134423	0.148285	4.65778	0.409108	0.707457	NA
Tb927.7.3160	FAP106-2913	0.0363284	0.07297	4.65778	0.641191	0.847413	NA
Tb927.7.3160;Tb11.v5.0733	FAP106-2913	-0.139692	0.0696897	4.65778	0.105534	0.466077	NA
Tb927.7.3190	FAP106-2913	0.0299549	0.152405	4.65778	0.852467	0.947266	NA
Tb927.8.2540	FAP106-2913	0.418759	0.117105	4.65778	0.0179818	0.27358	NA
Tb927.7.3310	FAP106-2913	-0.0430812	0.0795843	4.65778	0.613151	0.834298	NA
Tb927.7.3330	FAP106-2913	0.00493157	0.117609	4.65778	0.96829	0.989576	NA
Tb927.4.3590;Tb927.4.3570	FAP106-2913	0.42539	0.112732	4.65778	0.0147924	0.270726	NA
Tb927.7.3380	FAP106-2913	-0.0378646	0.0660569	4.65778	0.593056	0.823194	NA
Tb927.7.3400	FAP106-2913	-0.0701511	0.0652541	4.65778	0.33486	0.665928	NA
Tb927.7.3410	FAP106-2913	0.0191084	0.0985624	4.65778	0.854445	0.949058	NA
Tb927.10.3660	FAP106-2913	0.426579	0.0778205	4.65778	0.0034276	0.201605	NA
Tb927.7.3430	FAP106-2913	0.0388725	0.0833927	4.65778	0.662097	0.855949	NA
Tb927.7.3450;Tb927.7.3440	FAP106-2913	0.152774	0.102189	4.65778	0.199331	0.557335	NA
Tb927.7.3500	FAP106-2913	-0.0571474	0.068755	4.65778	0.446374	0.736183	NA
Tb927.7.3540	FAP106-2913	-0.0453537	0.0655032	4.65778	0.52168	0.780112	NA
Tb927.7.3550	FAP106-2913	0.0574958	0.133893	4.65778	0.686753	0.866983	NA
Tb927.7.3560	FAP106-2913	-0.105063	0.0779279	4.65778	0.239437	0.589533	NA
Tb927.11.10660;Tb11.v5.0377;Tb11.v5.0762;Tb11.v5.0378	FAP106-2913	0.43178	0.162392	4.65778	0.0482775	0.372467	NA
Tb927.7.3610	FAP106-2913	0.0191088	0.119471	4.65778	0.879627	0.959557	NA
Tb927.7.3640	FAP106-2913	0.12124	0.147553	4.65778	0.451258	0.738682	NA
Tb927.7.3670	FAP106-2913	-0.123225	0.0801308	4.65778	0.188927	0.551728	NA
Tb927.7.3740	FAP106-2913	-0.051657	0.0658714	4.65778	0.470895	0.751854	NA
Tb927.7.3760	FAP106-2913	-0.100596	0.0751636	4.65778	0.242384	0.591187	NA
Tb927.7.3880	FAP106-2913	0.0888582	0.0823572	4.65778	0.333291	0.665928	NA
Tb927.11.880	FAP106-2913	0.432573	0.121459	4.65778	0.0182448	0.27358	NA
Tb927.7.3910	FAP106-2913	0.00144011	0.115534	4.65778	0.990571	0.995843	NA
Tb927.7.3920	FAP106-2913	0.0302824	0.0817289	4.65778	0.72724	0.884184	NA
Tb927.7.3950	FAP106-2913	0.199145	0.168565	4.65778	0.294223	0.636663	NA
Tb927.7.3970	FAP106-2913	0.0451108	0.076864	4.65778	0.584562	0.820587	NA
Tb927.7.3980	FAP106-2913	0.0279425	0.0699163	4.65778	0.707072	0.873503	NA
Tb927.7.4020	FAP106-2913	-0.0967475	0.0650782	4.65778	0.201432	0.557335	NA
Tb927.7.4060	FAP106-2913	0.0534305	0.11681	4.65778	0.667912	0.859123	NA
Tb927.7.1300	FAP106-2913	0.437944	0.128784	4.65778	0.0214934	0.287588	NA
Tb927.7.4080	FAP106-2913	0.137746	0.14694	4.65778	0.394555	0.700349	NA
Tb927.7.4100	FAP106-2913	-0.0734912	0.0666854	4.65778	0.324097	0.65837	NA
Tb927.7.4110	FAP106-2913	0.074931	0.0689879	4.65778	0.330399	0.662335	NA
Tb927.7.4170	FAP106-2913	0.108884	0.0934336	4.65778	0.300059	0.641779	NA
Tb927.7.4180	FAP106-2913	-0.0100207	0.0992438	4.65778	0.923775	0.976605	NA
Tb927.7.4220	FAP106-2913	-0.00314289	0.0668025	4.65778	0.964425	0.989226	NA
Tb927.7.4330	FAP106-2913	0.193073	0.114031	4.65778	0.155493	0.521621	NA
Tb927.7.4340	FAP106-2913	0.027521	0.0745601	4.65778	0.728224	0.884184	NA
Tb927.7.4360	FAP106-2913	-0.0964107	0.101166	4.65778	0.387388	0.694294	NA
Tb927.7.4370	FAP106-2913	0.123376	0.0804026	4.65778	0.189715	0.551728	NA
Tb927.2.4540	FAP106-2913	0.43903	0.0674656	4.65778	0.00166831	0.201605	NA
Tb927.7.4410	FAP106-2913	-0.0732189	0.0678387	4.65778	0.333141	0.665928	NA
Tb927.7.4420	FAP106-2913	0.346296	0.144897	4.65778	0.0661235	0.405751	NA
Tb927.7.4440	FAP106-2913	0.0905932	0.0932589	4.65778	0.379042	0.687989	NA
Tb927.11.1450	FAP106-2913	0.448002	0.104154	4.65778	0.009034	0.236963	NA
Tb927.7.4470	FAP106-2913	-0.223383	0.304075	4.65778	0.497852	0.768833	NA
Tb927.7.4510;Tb11.v5.0264	FAP106-2913	-0.11361	0.0931237	4.65778	0.280612	0.624909	NA
Tb927.4.3590	FAP106-2913	0.451259	0.0838685	4.65778	0.00370025	0.20375	NA
Tb927.7.4550;Tb11.v5.0268	FAP106-2913	0.0802554	0.0818395	4.65778	0.374918	0.687989	NA
Tb927.7.4570;Tb11.v5.0270	FAP106-2913	0.0542368	0.0669127	4.65778	0.457015	0.741539	NA
Tb927.7.4580	FAP106-2913	0.106018	0.0677381	4.65778	0.182568	0.545067	NA
Tb927.7.4680	FAP106-2913	0.191656	0.171074	4.65778	0.316999	0.65397	NA
Tb927.7.4740;Tb11.v5.0157	FAP106-2913	-0.0892674	0.073222	4.65778	0.28091	0.624909	NA
Tb927.7.4760	FAP106-2913	0.0351809	0.0664543	4.65778	0.620771	0.840034	NA
Tb927.7.4760;Tb11.v5.0159	FAP106-2913	-0.0219793	0.0984695	4.65778	0.832829	0.940794	NA
Tb927.7.4780;Tb11.v5.0161	FAP106-2913	-0.100313	0.204006	4.65778	0.645209	0.849638	NA
Tb927.7.4810;Tb11.v5.0163	FAP106-2913	0.0257082	0.0976408	4.65778	0.80357	0.924086	NA
Tb927.7.4840;Tb11.v5.0166	FAP106-2913	-0.0859011	0.0679775	4.65778	0.2659	0.610428	NA
[truncated: 589 more rows]

## Sheet: MC3 KD
Protein	Comparison	log2FC	SE	DF	pvalue	adj.pvalue	issue
Tb927.10.7120	MC3_KD-MC3_NG	-2.34892	0.139956	6.41499	1.53229e-06	0.0032224	NA	MC3
Tb927.11.880	MC3_KD-MC3_NG	-1.16966	0.126372	6.41499	6.05827e-05	0.0637027	NA
Tb927.6.3930	MC3_KD-MC3_NG	-0.714231	0.175508	6.41499	0.00571402	0.463785	NA
Tb927.10.8800	MC3_KD-MC3_NG	-0.634514	0.121318	6.41499	0.00159242	0.34134	NA
Tb927.6.5110	MC3_KD-MC3_NG	-0.603572	0.117912	6.41499	0.00178542	0.34134	NA
Tb927.10.9790	MC3_KD-MC3_NG	-0.593258	0.186664	6.41499	0.0174583	0.496145	NA
Tb927.10.5350	MC3_KD-MC3_NG	-0.583046	0.205685	6.41499	0.0276924	0.569737	NA
Tb927.7.2150;Tb07.11L3.100	MC3_KD-MC3_NG	-0.55388	0.139422	6.41499	0.00641347	0.463785	NA
Tb927.1.2550;Tb927.1.2530;Tb927.1.2510;Tb927.1.2490;Tb927.1.2470;Tb927.1.2450;Tb927.1.2430	MC3_KD-MC3_NG	-0.54388	0.202156	6.41499	0.0337613	0.569737	NA
Tb927.8.2240	MC3_KD-MC3_NG	-0.481705	0.103779	6.41499	0.00297153	0.416112	NA
Tb927.5.4260;Tb927.5.4250;Tb927.5.4240;Tb927.5.4230;Tb927.5.4220;Tb927.5.4210;Tb927.5.4200;Tb927.5.4190;Tb927.5.4180;Tb927.5.4170	MC3_KD-MC3_NG	-0.480692	0.144884	6.41499	0.0145425	0.481179	NA
Tb927.9.2620	MC3_KD-MC3_NG	-0.465261	0.107658	6.41499	0.00425787	0.463785	NA
Tb927.1.220;Tb927.1.180	MC3_KD-MC3_NG	-0.451174	0.176908	6.41499	0.0410126	0.582767	NA
Tb927.7.5180;Tb927.7.5170	MC3_KD-MC3_NG	-0.437896	0.165789	6.41499	0.0361367	0.569737	NA
Tb11.01.2730	MC3_KD-MC3_NG	-0.42962	0.130768	6.41499	0.0151692	0.481179	NA
Tb927.7.6360	MC3_KD-MC3_NG	-0.42533	0.153165	6.41499	0.0299683	0.569737	NA
Tb927.10.7340;Tb927.10.7330	MC3_KD-MC3_NG	-0.421326	0.157986	6.41499	0.0348785	0.569737	NA
Tb927.10.10590;Tb927.10.10580;Tb927.10.10570;Tb927.10.10560;Tb927.10.10550;Tb927.10.10540;Tb927.10.10530;Tb927.10.10520;Tb927.10.10510;Tb927.10.10500;Tb927.10.10490;Tb927.10.10480;Tb927.10.10470;Tb927.10.10460	MC3_KD-MC3_NG	-0.405799	0.139837	6.41499	0.0252691	0.569737	NA
Tb927.9.12240;Tb927.9.12200	MC3_KD-MC3_NG	-0.40457	0.167714	6.41499	0.0497747	0.595252	NA
Tb927.11.9710;Tb927.10.13500	MC3_KD-MC3_NG	-0.400731	0.13627	6.41499	0.0239765	0.567503	NA
Tb927.10.10410;Tb11.v5.0535	MC3_KD-MC3_NG	-0.393455	0.133023	6.41499	0.0234293	0.567503	NA
Tb927.4.4190	MC3_KD-MC3_NG	-0.386967	0.118822	6.41499	0.0157481	0.481179	NA
Tb927.10.5260	MC3_KD-MC3_NG	-0.382856	0.133381	6.41499	0.0263758	0.569737	NA
Tb927.11.16700	MC3_KD-MC3_NG	-0.364302	0.105599	6.41499	0.0122651	0.481179	NA
Tb927.11.12040	MC3_KD-MC3_NG	-0.362424	0.138934	6.41499	0.0378144	0.569737	NA
Tb927.2.6090;Tb927.11.3230	MC3_KD-MC3_NG	-0.355587	0.125783	6.41499	0.0279839	0.569737	NA
Tb927.3.3170	MC3_KD-MC3_NG	-0.351873	0.106793	6.41499	0.0149817	0.481179	NA
Tb927.10.10610	MC3_KD-MC3_NG	-0.330279	0.111981	6.41499	0.0236962	0.567503	NA
Tb927.8.8160	MC3_KD-MC3_NG	-0.322107	0.119861	6.41499	0.0339044	0.569737	NA
Tb927.7.2940;Tb927.7.2930;Tb927.7.2920;Tb927.7.2910;Tb927.7.2900;Tb927.7.2890;Tb927.7.2880;Tb927.7.2870;Tb927.7.2860;Tb927.7.2850;Tb927.7.2840;Tb927.7.2830;Tb927.7.2820	MC3_KD-MC3_NG	-0.319556	0.130868	6.41499	0.0477472	0.593426	NA
Tb927.11.4210	MC3_KD-MC3_NG	-0.301241	0.105055	6.41499	0.026481	0.569737	NA
Tb927.10.10380	MC3_KD-MC3_NG	-0.292896	0.102866	6.41499	0.0272163	0.569737	NA
Tb927.10.730;Tb11.v5.0822	MC3_KD-MC3_NG	-0.292882	0.106832	6.41499	0.0314626	0.569737	NA
Tb11.NT.151_2;Tb927.11.12820;Tb927.11.12810;Tb927.11.12800;Tb927.11.12790;Tb927.11.12780	MC3_KD-MC3_NG	-0.290029	0.0902073	6.41499	0.0166298	0.485729	NA
Tb927.11.7350	MC3_KD-MC3_NG	-0.276096	0.0973905	6.41499	0.0276814	0.569737	NA
Tb927.11.15740	MC3_KD-MC3_NG	-0.273855	0.0913039	6.41499	0.0221536	0.567503	NA
Tb927.8.7980;Tb927.4.4380	MC3_KD-MC3_NG	-0.262614	0.0979495	6.41499	0.0341969	0.569737	NA
Tb927.6.4690;Tb927.10.1100	MC3_KD-MC3_NG	-0.257826	0.103781	6.41499	0.0449804	0.582919	NA
Tb927.6.1210	MC3_KD-MC3_NG	-0.248719	0.0864335	6.41499	0.0261192	0.569737	NA
Tb927.9.12730	MC3_KD-MC3_NG	0.210145	0.0847767	6.41499	0.0453306	0.582919	NA
Tb927.7.2140;Tb07.11L3.90	MC3_KD-MC3_NG	0.213844	0.0884269	6.41499	0.0493519	0.595252	NA
Tb927.11.8270	MC3_KD-MC3_NG	0.213891	0.0843726	6.41499	0.0418959	0.582919	NA
Tb927.6.1910	MC3_KD-MC3_NG	0.218286	0.0838634	6.41499	0.0381171	0.569737	NA
Tb927.7.3550	MC3_KD-MC3_NG	0.218486	0.0880663	6.41499	0.0451963	0.582919	NA
Tb11.1220;Tb11.v5.0996	MC3_KD-MC3_NG	0.218916	0.0862296	6.41499	0.0416816	0.582919	NA
Tb927.9.2390	MC3_KD-MC3_NG	0.219319	0.087493	6.41499	0.0435925	0.582919	NA
Tb927.9.10370	MC3_KD-MC3_NG	0.219834	0.0878105	6.41499	0.0437886	0.582919	NA
Tb927.7.1140	MC3_KD-MC3_NG	0.223139	0.0916957	6.41499	0.0483106	0.593426	NA
Tb927.11.4730	MC3_KD-MC3_NG	0.228219	0.0903678	6.41499	0.0424644	0.582919	NA
Tb927.4.5110	MC3_KD-MC3_NG	0.229927	0.0897819	6.41499	0.0404095	0.582063	NA
Tb927.5.840	MC3_KD-MC3_NG	0.230391	0.0836088	6.41499	0.0308602	0.569737	NA
Tb927.3.5160	MC3_KD-MC3_NG	0.231406	0.0953836	6.41499	0.0488173	0.593426	NA
Tb927.9.5100	MC3_KD-MC3_NG	0.231433	0.0951341	6.41499	0.0483632	0.593426	NA
Tb927.8.2600	MC3_KD-MC3_NG	0.231725	0.0855566	6.41499	0.0329302	0.569737	NA
Tb927.4.2850	MC3_KD-MC3_NG	0.232127	0.0880465	6.41499	0.0363813	0.569737	NA
Tb927.9.8200	MC3_KD-MC3_NG	0.236339	0.0965182	6.41499	0.0472911	0.591984	NA
Tb927.7.6260	MC3_KD-MC3_NG	0.236565	0.0973639	6.41499	0.0485675	0.593426	NA
Tb927.10.1120	MC3_KD-MC3_NG	0.237356	0.088523	6.41499	0.0341884	0.569737	NA
Tb927.11.20380	MC3_KD-MC3_NG	0.238319	0.0861279	6.41499	0.0303783	0.569737	NA
Tb927.11.10060	MC3_KD-MC3_NG	0.24164	0.0970114	6.41499	0.0445718	0.582919	NA
Tb927.4.4550	MC3_KD-MC3_NG	0.243629	0.0986884	6.41499	0.0459801	0.586037	NA
Tb927.7.5620;Tb11.v5.0590	MC3_KD-MC3_NG	0.243799	0.0873136	6.41499	0.0293469	0.569737	NA
Tb927.3.3150	MC3_KD-MC3_NG	0.245618	0.0937455	6.41499	0.0372175	0.569737	NA
Tb927.10.10980;Tb927.10.10960;Tb927.10.10950;Tb927.10.10940;Tb927.10.10920;Tb927.10.10910;Tb927.10.10900;Tb927.10.10890;Tb11.v5.0543;Tb927.10.10970	MC3_KD-MC3_NG	0.245698	0.0835059	6.41499	0.0239257	0.567503	NA
Tb927.8.1680	MC3_KD-MC3_NG	0.245739	0.0900185	6.41499	0.0319718	0.569737	NA
Tb927.11.14490	MC3_KD-MC3_NG	0.252338	0.0900294	6.41499	0.028923	0.569737	NA
Tb927.10.15330;Tb11.v5.0348	MC3_KD-MC3_NG	0.253555	0.0847155	6.41499	0.0223438	0.567503	NA
Tb927.11.4540	MC3_KD-MC3_NG	0.25596	0.097185	6.41499	0.0365169	0.569737	NA
Tb927.9.12480	MC3_KD-MC3_NG	0.256005	0.0886457	6.41499	0.0257534	0.569737	NA
Tb927.11.4380	MC3_KD-MC3_NG	0.257669	0.099034	6.41499	0.038173	0.569737	NA
Tb927.10.14650	MC3_KD-MC3_NG	0.258725	0.0998473	6.41499	0.0387411	0.569737	NA
Tb927.10.4070	MC3_KD-MC3_NG	0.260763	0.101569	6.41499	0.0400506	0.582063	NA
Tb927.5.1080	MC3_KD-MC3_NG	0.261646	0.0890114	6.41499	0.024017	0.567503	NA
Tb927.9.14240	MC3_KD-MC3_NG	0.264373	0.0927927	6.41499	0.0271527	0.569737	NA
Tb11.02.5105b;Tb11.02.5105	MC3_KD-MC3_NG	0.264688	0.0866487	6.41499	0.0205696	0.547567	NA
Tb927.7.1500	MC3_KD-MC3_NG	0.265002	0.0855722	6.41499	0.0194465	0.528801	NA
Tb927.8.2450	MC3_KD-MC3_NG	0.266326	0.0895351	6.41499	0.0229064	0.567503	NA
Tb927.10.280	MC3_KD-MC3_NG	0.267304	0.101559	6.41499	0.0366049	0.569737	NA
Tb927.9.3990	MC3_KD-MC3_NG	0.269767	0.101735	6.41499	0.0356198	0.569737	NA
Tb927.8.4170	MC3_KD-MC3_NG	0.270042	0.105872	6.41499	0.040995	0.582767	NA
Tb927.8.2830	MC3_KD-MC3_NG	0.270888	0.0987251	6.41499	0.0313616	0.569737	NA
Tb927.9.11600	MC3_KD-MC3_NG	0.274638	0.101045	6.41499	0.0325004	0.569737	NA
Tb927.11.3260	MC3_KD-MC3_NG	0.27703	0.103481	6.41499	0.0343865	0.569737	NA
Tb927.7.7460	MC3_KD-MC3_NG	0.277874	0.0991836	6.41499	0.0289717	0.569737	NA
Tb927.7.2160	MC3_KD-MC3_NG	0.278373	0.093536	6.41499	0.0228583	0.567503	NA
Tb927.6.2010	MC3_KD-MC3_NG	0.278389	0.112399	6.41499	0.0454583	0.582919	NA
Tb927.10.8940	MC3_KD-MC3_NG	0.279418	0.102185	6.41499	0.0317714	0.569737	NA
Tb927.10.3340;Tb11.v5.1022	MC3_KD-MC3_NG	0.282117	0.110049	6.41499	0.0402628	0.582063	NA
Tb927.8.7530	MC3_KD-MC3_NG	0.282797	0.0874731	6.41499	0.0162452	0.481179	NA
Tb927.3.1010	MC3_KD-MC3_NG	0.290507	0.0849056	6.41499	0.0127186	0.481179	NA
Tb927.7.7360	MC3_KD-MC3_NG	0.291536	0.0916364	6.41499	0.0173841	0.496145	NA
Tb927.10.3030;Tb927.10.2980	MC3_KD-MC3_NG	0.292185	0.0899537	6.41499	0.0159246	0.481179	NA
Tb927.6.4330	MC3_KD-MC3_NG	0.292189	0.0854683	6.41499	0.0127652	0.481179	NA
Tb927.4.3850	MC3_KD-MC3_NG	0.292403	0.0935304	6.41499	0.0186999	0.517447	NA
Tb927.2.560	MC3_KD-MC3_NG	0.292777	0.0853728	6.41499	0.0125908	0.481179	NA
Tb927.9.2470;Tb927.9.2490	MC3_KD-MC3_NG	0.293822	0.110774	6.41499	0.035582	0.569737	NA
Tb927.1.1930	MC3_KD-MC3_NG	0.294458	0.0879736	6.41499	0.0139994	0.481179	NA
Tb927.9.2120	MC3_KD-MC3_NG	0.295555	0.0910081	6.41499	0.0159372	0.481179	NA
Tb927.1.3990	MC3_KD-MC3_NG	0.295932	0.11283	6.41499	0.0370748	0.569737	NA
Tb927.10.15230	MC3_KD-MC3_NG	0.297554	0.0885722	6.41499	0.0137778	0.481179	NA
Tb927.11.15560	MC3_KD-MC3_NG	0.297557	0.0884948	6.41499	0.013725	0.481179	NA
Tb11.v5.0326	MC3_KD-MC3_NG	0.297731	0.110627	6.41499	0.0337182	0.569737	NA
Tb927.7.2390	MC3_KD-MC3_NG	0.29805	0.0866997	6.41499	0.0124571	0.481179	NA
Tb927.10.12870	MC3_KD-MC3_NG	0.29901	0.0945809	6.41499	0.0178498	0.500508	NA
Tb927.10.10830	MC3_KD-MC3_NG	0.301711	0.0932252	6.41499	0.0161727	0.481179	NA
Tb927.11.8320	MC3_KD-MC3_NG	0.302293	0.122045	6.41499	0.0454522	0.582919	NA
Tb927.1.2640	MC3_KD-MC3_NG	0.302382	0.120796	6.41499	0.0438043	0.582919	NA
Tb927.2.4400	MC3_KD-MC3_NG	0.302832	0.0931486	6.41499	0.0158644	0.481179	NA
Tb927.6.2440	MC3_KD-MC3_NG	0.303009	0.109592	6.41499	0.0304684	0.569737	NA
Tb927.11.7140	MC3_KD-MC3_NG	0.305078	0.0928267	6.41499	0.0151459	0.481179	NA
Tb927.1.540	MC3_KD-MC3_NG	0.306572	0.124769	6.41499	0.0467322	0.591984	NA
Tb927.6.2190	MC3_KD-MC3_NG	0.307384	0.116606	6.41499	0.0363979	0.569737	NA
Tb927.8.5380	MC3_KD-MC3_NG	0.30797	0.109511	6.41499	0.028554	0.569737	NA
Tb11.v5.0489	MC3_KD-MC3_NG	0.310934	0.119366	6.41499	0.0380106	0.569737	NA
Tb927.5.2410	MC3_KD-MC3_NG	0.311006	0.124677	6.41499	0.0443451	0.582919	NA
Tb927.10.9970	MC3_KD-MC3_NG	0.313545	0.115054	6.41499	0.0321783	0.569737	NA
Tb927.4.5200	MC3_KD-MC3_NG	0.313666	0.0958379	6.41499	0.0154183	0.481179	NA
Tb927.3.3180	MC3_KD-MC3_NG	0.314123	0.0899017	6.41499	0.0115921	0.481179	NA
Tb927.9.2520;Tb11.v5.0868	MC3_KD-MC3_NG	0.315669	0.117385	6.41499	0.0338179	0.569737	NA
Tb927.11.11090	MC3_KD-MC3_NG	0.319554	0.0890021	6.41499	0.0102613	0.479543	NA
Tb927.9.11250	MC3_KD-MC3_NG	0.320165	0.0884257	6.41499	0.00987794	0.477944	NA
Tb927.8.7070	MC3_KD-MC3_NG	0.322443	0.0874634	6.41499	0.0090977	0.477944	NA
Tb927.1.1240;Tb11.v5.0356	MC3_KD-MC3_NG	0.324859	0.112768	6.41499	0.026006	0.569737	NA
Tb927.1.4300	MC3_KD-MC3_NG	0.325147	0.108093	6.41499	0.0218978	0.567503	NA
Tb927.11.5610	MC3_KD-MC3_NG	0.327775	0.0901395	6.41499	0.00968695	0.477944	NA
Tb927.8.2550	MC3_KD-MC3_NG	0.333155	0.122216	6.41499	0.0321446	0.569737	NA
Tb927.10.6700;Tb11.v5.0902	MC3_KD-MC3_NG	0.334264	0.0873567	6.41499	0.00765678	0.463785	NA
Tb927.5.2040	MC3_KD-MC3_NG	0.335175	0.0905621	6.41499	0.0089358	0.477944	NA
Tb927.9.8780	MC3_KD-MC3_NG	0.338718	0.0897374	6.41499	0.00815979	0.463785	NA
Tb927.5.3140	MC3_KD-MC3_NG	0.340909	0.139178	6.41499	0.0472383	0.591984	NA
Tb927.11.1670	MC3_KD-MC3_NG	0.341524	0.089737	6.41499	0.00785227	0.463785	NA
Tb927.8.1170;Tb927.8.1190	MC3_KD-MC3_NG	0.34596	0.133215	6.41499	0.0384295	0.569737	NA
Tb927.11.1700	MC3_KD-MC3_NG	0.351389	0.107536	6.41499	0.0155238	0.481179	NA
Tb927.9.15380;Tb11.v5.0686	MC3_KD-MC3_NG	0.351646	0.0973833	6.41499	0.00999977	0.477944	NA
Tb927.9.5380	MC3_KD-MC3_NG	0.355243	0.0931476	6.41499	0.00777625	0.463785	NA
Tb927.4.1270	MC3_KD-MC3_NG	0.356263	0.0981441	6.41499	0.00976378	0.477944	NA
Tb927.11.16550	MC3_KD-MC3_NG	0.358166	0.0932611	6.41499	0.0075266	0.463785	NA
Tb927.1.1620	MC3_KD-MC3_NG	0.371763	0.0904897	6.41499	0.00545751	0.463785	NA
Tb927.10.14750	MC3_KD-MC3_NG	0.372532	0.120544	6.41499	0.0196132	0.528801	NA
Tb927.8.8300	MC3_KD-MC3_NG	0.372976	0.137831	6.41499	0.0330399	0.569737	NA
Tb927.3.4260	MC3_KD-MC3_NG	0.374282	0.150036	6.41499	0.0443366	0.582919	NA
Tb927.8.6530	MC3_KD-MC3_NG	0.378294	0.151458	6.41499	0.0441467	0.582919	NA
Tb927.10.2040	MC3_KD-MC3_NG	0.379952	0.140811	6.41499	0.0333942	0.569737	NA
Tb927.8.8050	MC3_KD-MC3_NG	0.386567	0.0963343	6.41499	0.00611309	0.463785	NA
Tb927.11.12030	MC3_KD-MC3_NG	0.390733	0.118388	6.41499	0.0148742	0.481179	NA
Tb927.6.2840	MC3_KD-MC3_NG	0.391091	0.14237	6.41499	0.0312262	0.569737	NA
Tb927.6.4270	MC3_KD-MC3_NG	0.409316	0.10117	6.41499	0.00587688	0.463785	NA
Tb927.7.4390	MC3_KD-MC3_NG	0.410538	0.158152	6.41499	0.0384913	0.569737	NA
Tb927.10.1170;Tb11.0560	MC3_KD-MC3_NG	0.412304	0.101719	6.41499	0.00582453	0.463785	NA
Tb927.3.5620	MC3_KD-MC3_NG	0.414938	0.12776	6.41499	0.0159323	0.481179	NA
Tb927.7.4970;Tb11.v5.0178	MC3_KD-MC3_NG	0.416103	0.106977	6.41499	0.00708947	0.463785	NA
Tb927.8.4660;Tb11.v5.0863	MC3_KD-MC3_NG	0.417432	0.0899364	6.41499	0.00297227	0.416112	NA
Tb927.10.12930	MC3_KD-MC3_NG	0.417538	0.110134	6.41499	0.00799452	0.463785	NA
Tb927.8.8330	MC3_KD-MC3_NG	0.420076	0.103355	6.41499	0.0057487	0.463785	NA
Tb927.9.13970	MC3_KD-MC3_NG	0.420218	0.0998042	6.41499	0.00484214	0.463785	NA
Tb927.7.2190	MC3_KD-MC3_NG	0.420509	0.08485	6.41499	0.00211712	0.371025	NA
Tb927.7.3430	MC3_KD-MC3_NG	0.429207	0.129887	6.41499	0.0147964	0.481179	NA
Tb927.8.2280;Tb927.8.2260	MC3_KD-MC3_NG	0.447041	0.113999	6.41499	0.00682173	0.463785	NA
Tb927.7.1860;Tb927.7.1820	MC3_KD-MC3_NG	0.453343	0.104126	6.41499	0.00410413	0.463785	NA
Tb927.6.3100	MC3_KD-MC3_NG	0.453575	0.124545	6.41499	0.00961994	0.477944	NA
Tb927.11.2900	MC3_KD-MC3_NG	0.463544	0.0905107	6.41499	0.00178066	0.34134	NA
Tb927.5.3190	MC3_KD-MC3_NG	0.476731	0.103992	6.41499	0.00316586	0.416112	NA
Tb927.10.15870	MC3_KD-MC3_NG	0.505852	0.150673	6.41499	0.0138166	0.481179	NA
Tb927.9.13970;Tb927.11.20720	MC3_KD-MC3_NG	0.511914	0.0911002	6.41499	0.00108113	0.34134	NA
Tb927.3.3740	MC3_KD-MC3_NG	0.551793	0.135769	6.41499	0.00575006	0.463785	NA
Tb927.7.3080	MC3_KD-MC3_NG	0.556174	0.0957749	6.41499	0.000902782	0.34134	NA
Tb927.9.14300	MC3_KD-MC3_NG	0.557927	0.11987	6.41499	0.00292998	0.416112	NA
Tb927.10.7830;Tb11.v5.0892	MC3_KD-MC3_NG	0.567885	0.138295	6.41499	0.00547044	0.463785	NA
Tb927.1.4680	MC3_KD-MC3_NG	0.584611	0.104854	6.41499	0.00112818	0.34134	NA
Tb927.4.640	MC3_KD-MC3_NG	0.593649	0.0892931	6.41499	0.000422924	0.296469	NA
Tb927.7.4600;Tb11.v5.0147	MC3_KD-MC3_NG	0.631367	0.193426	6.41499	0.0155957	0.481179	NA
Tb927.10.4850	MC3_KD-MC3_NG	0.637846	0.119246	6.41499	0.00141194	0.34134	NA
Tb927.2.4200	MC3_KD-MC3_NG	0.725218	0.292766	6.41499	0.0454377	0.582919	NA
Tb927.1.220;Tb927.1.180;Tb927.2.370;Tb927.4.100;Tb927.2.100	MC3_KD-MC3_NG	0.323965	0.135652	6.41499	0.0514901	0.595252	NA
Tb11.02.5070b;Tb927.11.7212	MC3_KD-MC3_NG	0.935672	0.218771	5.41499	0.00659247	0.463785	NA
Tb927.10.2320	MC3_KD-MC3_NG	0.221431	0.0922736	6.41499	0.0506609	0.595252	NA
Tb11.v5.0214;Tb927.5.295b	MC3_KD-MC3_NG	0.9831	0.187203	6.41499	0.00155815	0.34134	NA
Tb927.10.9910	MC3_KD-MC3_NG	0.287462	0.12035	6.41499	0.0514658	0.595252	NA
Tb927.11.16030	MC3_KD-MC3_NG	0.229287	0.0959328	6.41499	0.051354	0.595252	NA
Tb927.11.1960	MC3_KD-MC3_NG	0.24148	0.101152	6.41499	0.0515556	0.595252	NA
Tb927.2.4230	MC3_KD-MC3_NG	0.215678	0.0904697	6.41499	0.051798	0.595252	NA
Tb927.4.3570;Tb927.4.3590;Tb927.10.5840	MC3_KD-MC3_NG	-0.38726	0.160895	6.41499	0.0501512	0.595252	NA
Tb927.9.1710	MC3_KD-MC3_NG	0.204665	0.0849854	6.41499	0.0500573	0.595252	NA
Tb927.7.1410	MC3_KD-MC3_NG	-0.272411	0.114608	6.41499	0.0523189	0.597971	NA
Tb11.v5.1020	MC3_KD-MC3_NG	0.345461	0.147458	6.41499	0.0548992	0.598202	NA
Tb927.10.14730	MC3_KD-MC3_NG	0.205773	0.0870877	6.41499	0.0533669	0.598202	NA
Tb927.11.14430	MC3_KD-MC3_NG	0.358631	0.152796	6.41499	0.0545635	0.598202	NA
Tb927.11.2610	MC3_KD-MC3_NG	0.200229	0.0852555	6.41499	0.0544514	0.598202	NA
Tb927.11.4460	MC3_KD-MC3_NG	-0.246884	0.104567	6.41499	0.0535047	0.598202	NA
Tb927.5.2990	MC3_KD-MC3_NG	0.298198	0.127275	6.41499	0.0548863	0.598202	NA
Tb927.6.3920	MC3_KD-MC3_NG	0.287604	0.122395	6.41499	0.0543577	0.598202	NA
Tb927.8.4140	MC3_KD-MC3_NG	0.223257	0.0949461	6.41499	0.0542342	0.598202	NA
Tb927.9.3760	MC3_KD-MC3_NG	0.278832	0.118768	6.41499	0.054519	0.598202	NA
Tb927.10.13150	MC3_KD-MC3_NG	0.212713	0.0912945	6.41499	0.0559026	0.605059	NA
Tb927.7.6340	MC3_KD-MC3_NG	0.196714	0.08452	6.41499	0.0561039	0.605059	NA
Tb927.7.700	MC3_KD-MC3_NG	0.195977	0.0843517	6.41499	0.0564292	0.605462	NA
Tb927.3.980	MC3_KD-MC3_NG	0.299763	0.129265	6.41499	0.056778	0.606112	NA
Tb927.10.15770	MC3_KD-MC3_NG	-0.216802	0.0940766	6.41499	0.0579508	0.610604	NA
Tb927.10.5640	MC3_KD-MC3_NG	0.231168	0.100382	6.41499	0.0580863	0.610604	NA
Tb927.10.7910	MC3_KD-MC3_NG	-0.364805	0.158568	6.41499	0.0582726	0.610604	NA
Tb927.4.2040	MC3_KD-MC3_NG	0.309373	0.134536	6.41499	0.0583602	0.610604	NA
Tb927.10.10370;Tb927.10.10290	MC3_KD-MC3_NG	0.198969	0.0872546	6.41499	0.0599716	0.615221	NA
Tb927.10.13270;Tb11.v5.0563	MC3_KD-MC3_NG	0.207753	0.0907962	6.41499	0.0593127	0.615221	NA
Tb927.11.10660	MC3_KD-MC3_NG	-0.279836	0.122471	6.41499	0.0595832	0.615221	NA
Tb927.7.3980	MC3_KD-MC3_NG	0.21078	0.0923952	6.41499	0.0598894	0.615221	NA
Tb927.3.2110	MC3_KD-MC3_NG	0.249562	0.110032	6.41499	0.0610218	0.616606	NA
Tb927.6.1550	MC3_KD-MC3_NG	0.258105	0.113949	6.41499	0.0612795	0.616606	NA
Tb927.8.1980	MC3_KD-MC3_NG	0.192619	0.0847711	6.41499	0.0606638	0.616606	NA
Tb927.8.4190	MC3_KD-MC3_NG	0.191305	0.0844114	6.41499	0.0611719	0.616606	NA
Tb10.v4.0060	MC3_KD-MC3_NG	0.223573	0.101565	6.41499	0.0670885	0.619245	NA
Tb11.v5.0618;Tb927.6.900	MC3_KD-MC3_NG	0.211221	0.0977976	6.41499	0.0711648	0.619245	NA
Tb927.10.10160	MC3_KD-MC3_NG	0.197656	0.0929246	6.41499	0.0745556	0.619245	NA
Tb927.10.10330	MC3_KD-MC3_NG	0.226533	0.101591	6.41499	0.064421	0.619245	NA
Tb927.10.11570	MC3_KD-MC3_NG	0.224774	0.106122	6.41499	0.0755143	0.619245	NA
Tb927.10.11600;Tb11.v5.0856	MC3_KD-MC3_NG	0.313814	0.13949	6.41499	0.0626298	0.619245	NA
Tb927.10.14180	MC3_KD-MC3_NG	0.238163	0.111847	6.41499	0.0743115	0.619245	NA
Tb927.10.15530;Tb11.v5.0748	MC3_KD-MC3_NG	-0.206106	0.0950274	6.41499	0.0702465	0.619245	NA
Tb927.10.1560	MC3_KD-MC3_NG	0.184297	0.0865587	6.41499	0.0743336	0.619245	NA
Tb927.10.3000;Tb11.v5.0467	MC3_KD-MC3_NG	0.189526	0.0881518	6.41499	0.0721621	0.619245	NA
Tb927.10.4210	MC3_KD-MC3_NG	0.292721	0.135934	6.41499	0.0718117	0.619245	NA
Tb927.10.6340;Tb11.v5.0272	MC3_KD-MC3_NG	-0.230122	0.103828	6.41499	0.0656646	0.619245	NA
Tb927.10.7830	MC3_KD-MC3_NG	-0.327968	0.155152	6.41499	0.0759701	0.619245	NA
Tb927.10.8200	MC3_KD-MC3_NG	0.18554	0.0852994	6.41499	0.0696253	0.619245	NA
Tb927.10.9740	MC3_KD-MC3_NG	0.192642	0.085802	6.41499	0.0630335	0.619245	NA
Tb927.11.1110;Tb11.v5.1011	MC3_KD-MC3_NG	-0.280595	0.12851	6.41499	0.0688095	0.619245	NA
Tb927.11.1250	MC3_KD-MC3_NG	-0.265184	0.122866	6.41499	0.0713128	0.619245	NA
Tb927.11.14220	MC3_KD-MC3_NG	0.273291	0.123342	6.41499	0.0657262	0.619245	NA
Tb927.11.14270	MC3_KD-MC3_NG	0.188641	0.0890732	6.41499	0.0755423	0.619245	NA
Tb927.11.4010;Tb11.v5.0888	MC3_KD-MC3_NG	-0.330758	0.151678	6.41499	0.069083	0.619245	NA
Tb927.11.6820;Tb11.v5.0900	MC3_KD-MC3_NG	-0.237382	0.110591	6.41499	0.0725236	0.619245	NA
Tb927.11.9290	MC3_KD-MC3_NG	0.201657	0.0926337	6.41499	0.0694507	0.619245	NA
Tb927.2.1080	MC3_KD-MC3_NG	-0.262161	0.121514	6.41499	0.0714005	0.619245	NA
Tb927.2.5060	MC3_KD-MC3_NG	0.207141	0.0923031	6.41499	0.0631285	0.619245	NA
Tb927.3.1290	MC3_KD-MC3_NG	0.185592	0.0840974	6.41499	0.0665582	0.619245	NA
Tb927.3.1890	MC3_KD-MC3_NG	0.191066	0.0883	6.41499	0.0707555	0.619245	NA
Tb927.3.5090	MC3_KD-MC3_NG	-0.329055	0.154837	6.41499	0.074756	0.619245	NA
Tb927.3.620	MC3_KD-MC3_NG	0.189267	0.0866968	6.41499	0.0688445	0.619245	NA
Tb927.3.990	MC3_KD-MC3_NG	0.216741	0.0981033	6.41499	0.0663268	0.619245	NA
Tb927.4.2070	MC3_KD-MC3_NG	0.220445	0.102456	6.41499	0.071997	0.619245	NA
Tb927.4.2180	MC3_KD-MC3_NG	-0.200428	0.0928709	6.41499	0.0713314	0.619245	NA
Tb927.4.2220	MC3_KD-MC3_NG	-0.269692	0.126778	6.41499	0.0745331	0.619245	NA
Tb927.5.2500	MC3_KD-MC3_NG	0.198861	0.0884114	6.41499	0.0626707	0.619245	NA
Tb927.5.4380;Tb05.5K5.30	MC3_KD-MC3_NG	0.18089	0.0849841	6.41499	0.0744005	0.619245	NA
Tb927.5.930;Tb11.v5.0613;Tb927.5.940	MC3_KD-MC3_NG	0.302273	0.137915	6.41499	0.068004	0.619245	NA
Tb927.7.2300	MC3_KD-MC3_NG	0.190477	0.0875197	6.41499	0.0695033	0.619245	NA
Tb927.7.3380	MC3_KD-MC3_NG	0.192279	0.0857924	6.41499	0.0633913	0.619245	NA
Tb927.7.3440	MC3_KD-MC3_NG	0.198673	0.0899959	6.41499	0.0664904	0.619245	NA
Tb927.7.4440	MC3_KD-MC3_NG	0.181932	0.0858269	6.41499	0.0753342	0.619245	NA
Tb927.7.4760	MC3_KD-MC3_NG	0.232792	0.108892	6.41499	0.0734218	0.619245	NA
Tb927.7.5020;Tb927.7.5000;Tb11.v5.0182;Tb11.v5.0181	MC3_KD-MC3_NG	-0.343161	0.154609	6.41499	0.0653715	0.619245	NA
Tb927.7.6830	MC3_KD-MC3_NG	0.181549	0.085727	6.41499	0.0755483	0.619245	NA
Tb927.7.7270	MC3_KD-MC3_NG	0.279537	0.132082	6.41499	0.0756955	0.619245	NA
Tb927.8.1090	MC3_KD-MC3_NG	0.217357	0.0981863	6.41499	0.0659137	0.619245	NA
Tb927.8.2880	MC3_KD-MC3_NG	-0.228805	0.104731	6.41499	0.0686877	0.619245	NA
Tb927.8.3950	MC3_KD-MC3_NG	0.212354	0.0969821	6.41499	0.0682091	0.619245	NA
Tb927.8.640	MC3_KD-MC3_NG	0.20802	0.0966665	6.41499	0.0719632	0.619245	NA
Tb927.9.11220	MC3_KD-MC3_NG	-0.20688	0.0918806	6.41499	0.0624619	0.619245	NA
Tb927.9.1850;Tb927.9.1810	MC3_KD-MC3_NG	-0.209348	0.0955933	6.41499	0.0681733	0.619245	NA
Tb11.1370;Tb11.1420;Tb927.11.1850	MC3_KD-MC3_NG	0.174658	0.0845678	6.41499	0.0814076	0.619443	NA
Tb927.1.2100	MC3_KD-MC3_NG	0.206343	0.0989384	6.41499	0.0790911	0.619443	NA
Tb927.10.1060	MC3_KD-MC3_NG	0.22819	0.108676	6.41499	0.0775129	0.619443	NA
Tb927.10.1470;Tb927.10.1400	MC3_KD-MC3_NG	-0.244773	0.119101	6.41499	0.0825895	0.619443	NA
Tb927.10.15350	MC3_KD-MC3_NG	-0.380461	0.183641	6.41499	0.0806618	0.619443	NA
Tb927.10.6110;Tb11.v5.0203	MC3_KD-MC3_NG	0.199391	0.0954892	6.41499	0.0788064	0.619443	NA
Tb927.10.9890	MC3_KD-MC3_NG	0.201037	0.0974533	6.41499	0.0816861	0.619443	NA
Tb927.11.1090;Tb11.v5.1038	MC3_KD-MC3_NG	0.468256	0.224483	6.41499	0.0790512	0.619443	NA
Tb927.11.14950	MC3_KD-MC3_NG	0.178944	0.0855102	6.41499	0.0782962	0.619443	NA
Tb927.2.4280	MC3_KD-MC3_NG	0.212742	0.103586	6.41499	0.0827542	0.619443	NA
Tb927.2.470;Tb11.v5.0800;Tb927.2.1100	MC3_KD-MC3_NG	0.258524	0.124421	6.41499	0.0799698	0.619443	NA
Tb927.3.1840	MC3_KD-MC3_NG	-0.322541	0.155882	6.41499	0.0809638	0.619443	NA
Tb927.3.2330	MC3_KD-MC3_NG	0.185498	0.0890394	6.41499	0.0793448	0.619443	NA
Tb927.3.5520	MC3_KD-MC3_NG	0.206773	0.0992781	6.41499	0.0794081	0.619443	NA
Tb927.4.1280	MC3_KD-MC3_NG	0.191472	0.092468	6.41499	0.0807861	0.619443	NA
Tb927.5.1220	MC3_KD-MC3_NG	-0.29333	0.140774	6.41499	0.0793025	0.619443	NA
Tb927.6.4130	MC3_KD-MC3_NG	0.175449	0.0842957	6.41499	0.0795674	0.619443	NA
Tb927.7.6730	MC3_KD-MC3_NG	0.174167	0.0842987	6.41499	0.0813186	0.619443	NA
Tb927.8.5460;Tb927.8.5465;Tb927.8.5440;Tb11.v5.0798;Tb11.v5.0797;Tb927.8.5470	MC3_KD-MC3_NG	0.246473	0.118629	6.41499	0.0799855	0.619443	NA
Tb927.9.10790	MC3_KD-MC3_NG	0.179806	0.087554	6.41499	0.0827692	0.619443	NA
Tb927.9.14240;Tb11.v5.0621	MC3_KD-MC3_NG	0.198492	0.0964556	6.41499	0.0822758	0.619443	NA
Tb927.9.2470	MC3_KD-MC3_NG	0.245705	0.118037	6.41499	0.0795405	0.619443	NA
Tb927.9.7550	MC3_KD-MC3_NG	-0.193412	0.0941186	6.41499	0.0826129	0.619443	NA
Tb927.2.5220	MC3_KD-MC3_NG	0.213719	0.104251	6.41499	0.0831959	0.620429	NA
Tb927.10.14560	MC3_KD-MC3_NG	0.207677	0.101841	6.41499	0.0844882	0.621376	NA
Tb927.10.6190	MC3_KD-MC3_NG	-0.407604	0.200136	6.41499	0.0848003	0.621376	NA
Tb927.11.6510	MC3_KD-MC3_NG	0.272955	0.134003	6.41499	0.0847653	0.621376	NA
Tb927.3.1370;Tb927.10.2840	MC3_KD-MC3_NG	-0.522913	0.256113	6.41499	0.0841876	0.621376	NA
Tb927.5.560	MC3_KD-MC3_NG	0.218309	0.106811	6.41499	0.0839302	0.621376	NA
Tb927.10.8170	MC3_KD-MC3_NG	0.180953	0.0889837	6.41499	0.0851744	0.62195	NA
Tb927.11.3680	MC3_KD-MC3_NG	0.183403	0.0904353	6.41499	0.0858502	0.624716	NA
Tb927.10.9980	MC3_KD-MC3_NG	0.188071	0.0930554	6.41499	0.0867026	0.627065	NA
Tb927.7.740	MC3_KD-MC3_NG	0.222294	0.110149	6.41499	0.0870675	0.627065	NA
Tb927.9.15090	MC3_KD-MC3_NG	0.210006	0.103983	6.41499	0.086881	0.627065	NA
Tb927.10.14440	MC3_KD-MC3_NG	0.224749	0.111671	6.41499	0.087756	0.629524	NA
Tb927.11.3880	MC3_KD-MC3_NG	0.204193	0.101653	6.41499	0.0882405	0.629524	NA
Tb927.9.5150	MC3_KD-MC3_NG	-0.246646	0.122819	6.41499	0.088307	0.629524	NA
Tb927.3.2490	MC3_KD-MC3_NG	0.173932	0.0867294	6.41499	0.0886519	0.629848	NA
Tb927.9.4680	MC3_KD-MC3_NG	0.177797	0.0888744	6.41499	0.0892756	0.632143	NA
Tb927.11.8870	MC3_KD-MC3_NG	0.201238	0.101257	6.41499	0.0909636	0.637834	NA
Tb927.6.630	MC3_KD-MC3_NG	0.168083	0.084583	6.41499	0.0909892	0.637834	NA
Tb927.7.4170	MC3_KD-MC3_NG	-0.205663	0.10345	6.41499	0.0908806	0.637834	NA
Tb927.11.16740	MC3_KD-MC3_NG	0.174789	0.0881663	6.41499	0.0916008	0.639989	NA
Tb927.11.11680	MC3_KD-MC3_NG	0.198741	0.100478	6.41499	0.0921937	0.641998	NA
Tb927.11.5560	MC3_KD-MC3_NG	0.189576	0.0963293	6.41499	0.093512	0.645538	NA
Tb927.11.7970	MC3_KD-MC3_NG	0.248963	0.12656	6.41499	0.0936229	0.645538	NA
Tb927.5.2930	MC3_KD-MC3_NG	0.195267	0.0991397	6.41499	0.0932973	0.645538	NA
Tb927.11.6720	MC3_KD-MC3_NG	0.214386	0.109342	6.41499	0.0944895	0.645674	NA
Tb927.3.3540	MC3_KD-MC3_NG	0.200635	0.102166	6.41499	0.0940701	0.645674	NA
Tb927.6.3650	MC3_KD-MC3_NG	-0.256785	0.131003	6.41499	0.0945638	0.645674	NA
Tb927.11.550	MC3_KD-MC3_NG	0.180439	0.0923357	6.41499	0.0953735	0.647002	NA
Tb927.3.3040	MC3_KD-MC3_NG	0.180882	0.0924808	6.41499	0.0951384	0.647002	NA
Tb927.1.4690	MC3_KD-MC3_NG	0.188477	0.0973699	6.41499	0.0979169	0.647736	NA
Tb927.10.11840	MC3_KD-MC3_NG	0.228239	0.118461	6.41499	0.0991779	0.647736	NA
Tb927.10.9430	MC3_KD-MC3_NG	0.263865	0.136816	6.41499	0.098908	0.647736	NA
Tb927.11.6590	MC3_KD-MC3_NG	0.177699	0.091443	6.41499	0.096864	0.647736	NA
Tb927.2.4980	MC3_KD-MC3_NG	0.249602	0.129288	6.41499	0.0986291	0.647736	NA
Tb927.2.5660	MC3_KD-MC3_NG	0.191168	0.098869	6.41499	0.0982145	0.647736	NA
Tb927.3.1020	MC3_KD-MC3_NG	0.165962	0.0855621	6.41499	0.0973618	0.647736	NA
Tb927.4.2070;Tb11.v5.0410;Tb11.v5.0881	MC3_KD-MC3_NG	0.163557	0.0846451	6.41499	0.0983934	0.647736	NA
Tb927.6.4960	MC3_KD-MC3_NG	0.302631	0.155495	6.41499	0.0964555	0.647736	NA
Tb927.8.1260	MC3_KD-MC3_NG	0.294673	0.152367	6.41499	0.0981549	0.647736	NA
Tb927.8.760;Tb927.8.740	MC3_KD-MC3_NG	-0.17385	0.0893704	6.41499	0.0965886	0.647736	NA
Tb927.9.13610	MC3_KD-MC3_NG	0.235624	0.122267	6.41499	0.0991166	0.647736	NA
Tb927.3.3330	MC3_KD-MC3_NG	0.172305	0.0896233	6.41499	0.099766	0.647801	NA
Tb927.5.4420;Tb05.5K5.70	MC3_KD-MC3_NG	0.169966	0.0885188	6.41499	0.100112	0.647801	NA
Tb927.9.14160	MC3_KD-MC3_NG	0.206416	0.107408	6.41499	0.0998723	0.647801	NA
Tb927.11.15800	MC3_KD-MC3_NG	0.179831	0.0939255	6.41499	0.100898	0.650886	NA
Tb927.3.3320;Tb927.3.3310	MC3_KD-MC3_NG	-0.182308	0.0955457	6.41499	0.101843	0.654969	NA
Tb11.v5.1035;Tb927.11.11330	MC3_KD-MC3_NG	0.204714	0.108045	6.41499	0.103798	0.662302	NA
Tb927.10.6060;Tb11.v5.0199	MC3_KD-MC3_NG	-0.210909	0.1115	6.41499	0.104265	0.662302	NA
Tb927.11.16900	MC3_KD-MC3_NG	0.171554	0.0908557	6.41499	0.104765	0.662302	NA
Tb927.11.4180	MC3_KD-MC3_NG	0.181306	0.0957828	6.41499	0.104068	0.662302	NA
Tb927.7.2670;Tb927.7.2660	MC3_KD-MC3_NG	0.206112	0.108689	6.41499	0.103557	0.662302	NA
Tb927.7.4340	MC3_KD-MC3_NG	0.168248	0.0891391	6.41499	0.104872	0.662302	NA
Tb927.6.4770	MC3_KD-MC3_NG	0.168931	0.0897142	6.41499	0.105544	0.662567	NA
Tb927.9.4210;Tb11.v5.0561;Tb927.9.4230	MC3_KD-MC3_NG	0.193091	0.102542	6.41499	0.105536	0.662567	NA
Tb927.10.3380;Tb927.10.3370	MC3_KD-MC3_NG	-0.20876	0.111248	6.41499	0.106518	0.663499	NA
Tb927.11.2880	MC3_KD-MC3_NG	0.23499	0.125309	6.41499	0.106708	0.663499	NA
Tb927.11.3400	MC3_KD-MC3_NG	0.213416	0.114029	6.41499	0.10727	0.663499	NA
Tb927.5.1210	MC3_KD-MC3_NG	-0.195129	0.103862	6.41499	0.106184	0.663499	NA
Tb927.8.6980	MC3_KD-MC3_NG	0.159135	0.0849503	6.41499	0.107014	0.663499	NA
Tb927.10.3790;Tb11.v5.0583	MC3_KD-MC3_NG	-0.2643	0.142111	6.41499	0.109083	0.664257	NA
Tb927.11.11140	MC3_KD-MC3_NG	0.156571	0.0841521	6.41499	0.108964	0.664257	NA
Tb927.11.11170	MC3_KD-MC3_NG	0.258745	0.139223	6.41499	0.109288	0.664257	NA
Tb927.2.2970	MC3_KD-MC3_NG	-0.170089	0.0910513	6.41499	0.10781	0.664257	NA
Tb927.7.2110	MC3_KD-MC3_NG	0.189295	0.10145	6.41499	0.108142	0.664257	NA
Tb927.9.10890	MC3_KD-MC3_NG	0.164601	0.0883496	6.41499	0.108578	0.664257	NA
Tb10.NT.145_2	MC3_KD-MC3_NG	0.194243	0.107869	6.41499	0.118636	0.665308	NA
Tb10.v4.0052;Tb927.10.10280	MC3_KD-MC3_NG	0.17723	0.0983455	6.41499	0.118402	0.665308	NA
Tb927.10.10140	MC3_KD-MC3_NG	0.200946	0.10885	6.41499	0.111231	0.665308	NA
Tb927.10.10370	MC3_KD-MC3_NG	0.167278	0.0909636	6.41499	0.112365	0.665308	NA
Tb927.10.10690	MC3_KD-MC3_NG	0.157054	0.0867886	6.41499	0.117147	0.665308	NA
Tb927.10.11760	MC3_KD-MC3_NG	0.151566	0.0838935	6.41499	0.117643	0.665308	NA
Tb927.10.14420	MC3_KD-MC3_NG	0.165828	0.0919647	6.41499	0.118225	0.665308	NA
Tb927.10.15220	MC3_KD-MC3_NG	-0.188183	0.104503	6.41499	0.118631	0.665308	NA
Tb927.10.15760	MC3_KD-MC3_NG	0.216827	0.119031	6.41499	0.115171	0.665308	NA
Tb927.10.1960	MC3_KD-MC3_NG	0.167449	0.0926254	6.41499	0.117449	0.665308	NA
Tb927.10.1980;Tb11.v5.0642	MC3_KD-MC3_NG	0.152065	0.0842641	6.41499	0.117982	0.665308	NA
Tb927.10.7500	MC3_KD-MC3_NG	0.155898	0.0853684	6.41499	0.114424	0.665308	NA
Tb927.10.9130	MC3_KD-MC3_NG	0.215715	0.119112	6.41499	0.116913	0.665308	NA
Tb927.10.9770	MC3_KD-MC3_NG	0.346702	0.190177	6.41499	0.114933	0.665308	NA
Tb927.11.2650	MC3_KD-MC3_NG	0.160166	0.0874841	6.41499	0.113675	0.665308	NA
Tb927.11.2950	MC3_KD-MC3_NG	0.161304	0.0870812	6.41499	0.110247	0.665308	NA
Tb927.11.330	MC3_KD-MC3_NG	0.166647	0.0910254	6.41499	0.113678	0.665308	NA
Tb927.11.5100	MC3_KD-MC3_NG	0.156016	0.0846382	6.41499	0.111669	0.665308	NA
Tb927.2.4710	MC3_KD-MC3_NG	0.154313	0.0845357	6.41499	0.114548	0.665308	NA
Tb927.2.5010	MC3_KD-MC3_NG	0.249146	0.138076	6.41499	0.118015	0.665308	NA
Tb927.2.5230	MC3_KD-MC3_NG	0.16207	0.0891666	6.41499	0.115826	0.665308	NA
Tb927.5.1790	MC3_KD-MC3_NG	0.178004	0.0974588	6.41499	0.114379	0.665308	NA
Tb927.5.2970	MC3_KD-MC3_NG	0.235646	0.129585	6.41499	0.115684	0.665308	NA
Tb927.5.3860	MC3_KD-MC3_NG	-0.204178	0.112231	6.41499	0.115552	0.665308	NA
Tb927.7.6610	MC3_KD-MC3_NG	0.161117	0.0894129	6.41499	0.118431	0.665308	NA
Tb927.8.1370	MC3_KD-MC3_NG	0.177066	0.0966475	6.41499	0.113469	0.665308	NA
Tb927.9.12170	MC3_KD-MC3_NG	0.168945	0.0936862	6.41499	0.118202	0.665308	NA
Tb927.9.12830	MC3_KD-MC3_NG	0.174249	0.0951355	6.41499	0.113548	0.665308	NA
Tb927.9.1520	MC3_KD-MC3_NG	0.163051	0.0905297	6.41499	0.118576	0.665308	NA
Tb927.11.9940	MC3_KD-MC3_NG	0.273343	0.152223	6.41499	0.119489	0.668312	NA
Tb927.9.14290	MC3_KD-MC3_NG	0.16038	0.0895473	6.41499	0.120284	0.670974	NA
Tb927.11.13270	MC3_KD-MC3_NG	0.166059	0.0934092	6.41499	0.122566	0.671136	NA
Tb927.11.14000;Tb927.11.14020	MC3_KD-MC3_NG	0.171611	0.0964408	6.41499	0.122273	0.671136	NA
Tb927.11.1890	MC3_KD-MC3_NG	0.15206	0.0857061	6.41499	0.123185	0.671136	NA
Tb927.11.5620	MC3_KD-MC3_NG	0.206777	0.116117	6.41499	0.122045	0.671136	NA
Tb927.11.6200;Tb927.11.6180	MC3_KD-MC3_NG	-0.242732	0.13675	6.41499	0.123045	0.671136	NA
Tb927.2.4900;Tb927.2.4750	MC3_KD-MC3_NG	0.215133	0.120724	6.41499	0.121827	0.671136	NA
Tb927.5.3800	MC3_KD-MC3_NG	0.149625	0.0842597	6.41499	0.122914	0.671136	NA
Tb927.7.6480	MC3_KD-MC3_NG	0.309856	0.173828	6.41499	0.121737	0.671136	NA
Tb927.9.11410;Tb927.9.11380	MC3_KD-MC3_NG	-0.220273	0.123411	6.41499	0.121334	0.671136	NA
Tb927.9.6740	MC3_KD-MC3_NG	-0.193651	0.109794	6.41499	0.12502	0.679371	NA
Tb927.9.8160	MC3_KD-MC3_NG	0.162531	0.0922569	6.41499	0.125384	0.679595	NA
Tb927.11.1820	MC3_KD-MC3_NG	-0.223363	0.127372	6.41499	0.126831	0.682165	NA
Tb927.11.4450	MC3_KD-MC3_NG	-0.364239	0.207508	6.41499	0.126529	0.682165	NA
Tb927.9.12820	MC3_KD-MC3_NG	-0.2901	0.165107	6.41499	0.126219	0.682165	NA
Tb11.v5.1036;Tb927.11.11340	MC3_KD-MC3_NG	0.222566	0.127227	6.41499	0.127599	0.684545	NA
Tb927.9.2520	MC3_KD-MC3_NG	0.206237	0.118049	6.41499	0.128018	0.685044	NA
Tb927.1.2390;Tb927.1.2370;Tb927.1.2350;Tb927.1.2330;Tb11.v5.0469;Tb927.1.2410	MC3_KD-MC3_NG	0.199583	0.11613	6.41499	0.133274	0.688572	NA
Tb927.10.6980	MC3_KD-MC3_NG	0.149391	0.0861871	6.41499	0.130529	0.688572	NA
Tb927.10.890;Tb11.v5.0833	MC3_KD-MC3_NG	-0.325538	0.189503	6.41499	0.133418	0.688572	NA
Tb927.11.4150	MC3_KD-MC3_NG	0.36226	0.210361	6.41499	0.132623	0.688572	NA
Tb927.11.4720	MC3_KD-MC3_NG	-0.152648	0.0879283	6.41499	0.130028	0.688572	NA
Tb927.11.9750	MC3_KD-MC3_NG	0.150402	0.0870339	6.41499	0.1315	0.688572	NA
Tb927.5.1780	MC3_KD-MC3_NG	0.156153	0.090321	6.41499	0.131355	0.688572	NA
Tb927.5.4280	MC3_KD-MC3_NG	0.206724	0.120295	6.41499	0.133302	0.688572	NA
Tb927.6.2780	MC3_KD-MC3_NG	0.153338	0.0888605	6.41499	0.131964	0.688572	NA
Tb927.7.290	MC3_KD-MC3_NG	-0.145486	0.083915	6.41499	0.130454	0.688572	NA
Tb927.7.4070;Tb927.7.4060	MC3_KD-MC3_NG	-0.271447	0.156548	6.41499	0.130413	0.688572	NA
Tb927.7.4220	MC3_KD-MC3_NG	0.155706	0.0903367	6.41499	0.132336	0.688572	NA
Tb927.8.6660	MC3_KD-MC3_NG	0.170928	0.0994774	6.41499	0.133342	0.688572	NA
Tb927.9.6130	MC3_KD-MC3_NG	-0.285995	0.165452	6.41499	0.131411	0.688572	NA
Tb927.9.8200;Tb11.v5.0687	MC3_KD-MC3_NG	0.150554	0.087687	6.41499	0.133589	0.688572	NA
Tb927.10.170	MC3_KD-MC3_NG	0.187865	0.109823	6.41499	0.134791	0.69307	NA
Tb3.NT.27_2	MC3_KD-MC3_NG	-0.212297	0.125579	6.41499	0.138668	0.69599	NA
Tb927.10.11370	MC3_KD-MC3_NG	0.161719	0.095388	6.41499	0.137723	0.69599	NA
Tb927.10.12260	MC3_KD-MC3_NG	0.174486	0.102892	6.41499	0.137637	0.69599	NA
Tb927.10.14680	MC3_KD-MC3_NG	0.154372	0.0912227	6.41499	0.138333	0.69599	NA
Tb927.11.13250	MC3_KD-MC3_NG	0.146105	0.086365	6.41499	0.138438	0.69599	NA
Tb927.7.7410	MC3_KD-MC3_NG	0.16257	0.0960049	6.41499	0.138118	0.69599	NA
Tb927.8.7950	MC3_KD-MC3_NG	0.151223	0.0893302	6.41499	0.138215	0.69599	NA
Tb927.8.8150	MC3_KD-MC3_NG	0.14257	0.0837481	6.41499	0.136371	0.69599	NA
Tb927.9.3990;Tb927.9.3920	MC3_KD-MC3_NG	0.141629	0.0836272	6.41499	0.138075	0.69599	NA
Tb927.9.7190	MC3_KD-MC3_NG	0.239937	0.140903	6.41499	0.136278	0.69599	NA
Tb927.7.5340	MC3_KD-MC3_NG	0.180317	0.106889	6.41499	0.139373	0.697858	NA
Tb11.v5.0477	MC3_KD-MC3_NG	0.197098	0.11698	6.41499	0.139779	0.698229	NA
Tb927.10.2910	MC3_KD-MC3_NG	0.155352	0.0923449	6.41499	0.140291	0.69913	NA
Tb927.1.4040	MC3_KD-MC3_NG	0.178156	0.1068	6.41499	0.143124	0.699443	NA
Tb927.10.5230;Tb11.v5.0234	MC3_KD-MC3_NG	-0.159166	0.0952375	6.41499	0.142494	0.699443	NA
Tb927.10.5370;Tb927.10.5360	MC3_KD-MC3_NG	-0.214174	0.128731	6.41499	0.144013	0.699443	NA
Tb927.11.1360	MC3_KD-MC3_NG	0.200571	0.120083	6.41499	0.142692	0.699443	NA
Tb927.11.2410	MC3_KD-MC3_NG	0.211502	0.127065	6.41499	0.143856	0.699443	NA
Tb927.11.5680	MC3_KD-MC3_NG	-0.171702	0.103094	6.41499	0.143657	0.699443	NA
Tb927.3.3670	MC3_KD-MC3_NG	-0.19946	0.119859	6.41499	0.143935	0.699443	NA
Tb927.5.1710	MC3_KD-MC3_NG	-0.195805	0.116646	6.41499	0.14102	0.699443	NA
Tb927.7.4070	MC3_KD-MC3_NG	-0.354289	0.212926	6.41499	0.143978	0.699443	NA
Tb927.8.5970	MC3_KD-MC3_NG	-0.169728	0.101465	6.41499	0.14219	0.699443	NA
Tb927.9.5690	MC3_KD-MC3_NG	-0.263828	0.158554	6.41499	0.143968	0.699443	NA
Tb10.v4.0054	MC3_KD-MC3_NG	-0.161472	0.0978775	6.41499	0.146882	0.700438	NA
Tb927.10.1450	MC3_KD-MC3_NG	-0.259904	0.159937	6.41499	0.152075	0.700438	NA
Tb927.10.14860	MC3_KD-MC3_NG	-0.176758	0.10708	6.41499	0.146681	0.700438	NA
Tb927.10.15730;Tb11.v5.0440	MC3_KD-MC3_NG	0.159114	0.096236	6.41499	0.146131	0.700438	NA
Tb927.10.2670	MC3_KD-MC3_NG	0.16141	0.099047	6.41499	0.151097	0.700438	NA
Tb927.10.4880	MC3_KD-MC3_NG	-0.156296	0.0949336	6.41499	0.14758	0.700438	NA
Tb927.10.4940;Tb11.v5.0596	MC3_KD-MC3_NG	-0.204371	0.124613	6.41499	0.148898	0.700438	NA
Tb927.10.5240;Tb11.v5.0233	MC3_KD-MC3_NG	-0.142483	0.088182	6.41499	0.154067	0.700438	NA
Tb927.10.720	MC3_KD-MC3_NG	0.157821	0.096221	6.41499	0.148868	0.700438	NA
Tb927.10.7210	MC3_KD-MC3_NG	-0.153966	0.0944338	6.41499	0.150931	0.700438	NA
Tb927.10.7990	MC3_KD-MC3_NG	0.236983	0.143117	6.41499	0.145617	0.700438	NA
Tb927.11.12300	MC3_KD-MC3_NG	0.587307	0.36006	6.41499	0.150777	0.700438	NA
Tb927.11.15040	MC3_KD-MC3_NG	0.196496	0.118954	6.41499	0.146444	0.700438	NA
Tb927.11.15150	MC3_KD-MC3_NG	-0.145769	0.0900903	6.41499	0.153581	0.700438	NA
Tb927.11.1710	MC3_KD-MC3_NG	0.172697	0.105173	6.41499	0.148485	0.700438	NA
Tb927.11.4030	MC3_KD-MC3_NG	0.151562	0.0921231	6.41499	0.147821	0.700438	NA
Tb927.11.610	MC3_KD-MC3_NG	0.14717	0.0901312	6.41499	0.150415	0.700438	NA
Tb927.11.7740	MC3_KD-MC3_NG	0.135827	0.0837267	6.41499	0.15267	0.700438	NA
Tb927.3.1420	MC3_KD-MC3_NG	0.146857	0.090904	6.41499	0.154125	0.700438	NA
Tb927.3.3450	MC3_KD-MC3_NG	0.203295	0.123054	6.41499	0.146397	0.700438	NA
Tb927.4.4650	MC3_KD-MC3_NG	0.140466	0.0852287	6.41499	0.147218	0.700438	NA
Tb927.6.1430	MC3_KD-MC3_NG	0.175642	0.10679	6.41499	0.14792	0.700438	NA
Tb927.6.3070	MC3_KD-MC3_NG	0.170942	0.105093	6.41499	0.151745	0.700438	NA
Tb927.7.2340;Tb927.7.2370	MC3_KD-MC3_NG	-0.208316	0.12781	6.41499	0.151043	0.700438	NA
Tb927.7.5300	MC3_KD-MC3_NG	0.13725	0.0843236	6.41499	0.151517	0.700438	NA
Tb927.8.3780	MC3_KD-MC3_NG	0.162043	0.0995436	6.41499	0.151473	0.700438	NA
Tb927.8.6030;Tb927.9.14000	MC3_KD-MC3_NG	-0.307393	0.189237	6.41499	0.152216	0.700438	NA
Tb927.8.7410	MC3_KD-MC3_NG	0.190418	0.117716	6.41499	0.153673	0.700438	NA
Tb927.9.13200	MC3_KD-MC3_NG	-0.229394	0.142029	6.41499	0.15421	0.700438	NA
Tb927.9.4310	MC3_KD-MC3_NG	-0.198365	0.121902	6.41499	0.151602	0.700438	NA
Tb927.11.16120	MC3_KD-MC3_NG	0.138989	0.0863277	6.41499	0.155318	0.70244	NA
Tb927.7.820	MC3_KD-MC3_NG	-0.174204	0.108175	6.41499	0.155238	0.70244	NA
Tb927.1.1120	MC3_KD-MC3_NG	0.250499	0.156061	6.41499	0.156386	0.705011	NA
Tb927.3.5220	MC3_KD-MC3_NG	0.206857	0.128934	6.41499	0.156557	0.705011	NA
Tb927.6.1480	MC3_KD-MC3_NG	-0.13457	0.0839615	6.41499	0.156908	0.705082	NA
Tb927.11.3380	MC3_KD-MC3_NG	0.194744	0.122113	6.41499	0.158673	0.711492	NA
Tb11.NT.155_1;Tb11.NT.154_1	MC3_KD-MC3_NG	0.204754	0.129802	6.41499	0.162581	0.715065	NA
Tb11.v5.0604;Tb927.10.11340	MC3_KD-MC3_NG	-0.191003	0.121783	6.41499	0.164651	0.715065	NA
Tb927.10.14330	MC3_KD-MC3_NG	0.140383	0.0894223	6.41499	0.164307	0.715065	NA
Tb927.10.5030;Tb927.7.3680	MC3_KD-MC3_NG	-0.254553	0.162001	6.41499	0.163982	0.715065	NA
Tb927.11.17000	MC3_KD-MC3_NG	0.134258	0.0859057	6.41499	0.16593	0.715065	NA
Tb927.11.6140;Tb927.3.4360	MC3_KD-MC3_NG	0.158349	0.0999351	6.41499	0.160974	0.715065	NA
Tb927.11.6810;Tb11.v5.0901	MC3_KD-MC3_NG	0.20665	0.132115	6.41499	0.165625	0.715065	NA
Tb927.3.5050	MC3_KD-MC3_NG	-0.162885	0.103909	6.41499	0.164839	0.715065	NA
Tb927.4.1960	MC3_KD-MC3_NG	0.137156	0.0876718	6.41499	0.165567	0.715065	NA
Tb927.5.2650	MC3_KD-MC3_NG	-0.132204	0.0844656	6.41499	0.165392	0.715065	NA
Tb927.6.1870	MC3_KD-MC3_NG	-0.341972	0.217159	6.41499	0.163191	0.715065	NA
Tb927.6.2820	MC3_KD-MC3_NG	0.185444	0.116682	6.41499	0.159896	0.715065	NA
Tb927.7.4110	MC3_KD-MC3_NG	0.191692	0.122174	6.41499	0.16451	0.715065	NA
Tb927.7.4410	MC3_KD-MC3_NG	0.15997	0.102243	6.41499	0.165526	0.715065	NA
Tb927.8.5650	MC3_KD-MC3_NG	0.142965	0.0911645	6.41499	0.164694	0.715065	NA
Tb927.9.10560	MC3_KD-MC3_NG	0.215462	0.137568	6.41499	0.165153	0.715065	NA
Tb927.9.11840	MC3_KD-MC3_NG	-0.139944	0.0893359	6.41499	0.165089	0.715065	NA
Tb927.9.13580	MC3_KD-MC3_NG	-0.224323	0.142814	6.41499	0.164112	0.715065	NA
Tb927.9.6270	MC3_KD-MC3_NG	-0.376627	0.240072	6.41499	0.164555	0.715065	NA
Tb927.10.11880	MC3_KD-MC3_NG	0.220796	0.142381	6.41499	0.168766	0.715554	NA
Tb927.10.14410	MC3_KD-MC3_NG	0.228673	0.147447	6.41499	0.168733	0.715554	NA
Tb927.10.14500	MC3_KD-MC3_NG	0.146035	0.094069	6.41499	0.168369	0.715554	NA
Tb927.10.16120	MC3_KD-MC3_NG	-0.213991	0.137307	6.41499	0.166948	0.715554	NA
Tb927.10.2650	MC3_KD-MC3_NG	0.149055	0.0959999	6.41499	0.168314	0.715554	NA
Tb927.11.11290	MC3_KD-MC3_NG	-0.181752	0.117084	6.41499	0.168393	0.715554	NA
Tb927.11.11520	MC3_KD-MC3_NG	0.166258	0.106674	6.41499	0.166932	0.715554	NA
Tb927.8.760	MC3_KD-MC3_NG	-0.154992	0.0997554	6.41499	0.168063	0.715554	NA
Tb927.10.13140	MC3_KD-MC3_NG	-0.360471	0.235815	6.41499	0.174055	0.723179	NA
Tb927.10.15700;Tb927.10.9060	MC3_KD-MC3_NG	-0.130774	0.0854969	6.41499	0.173824	0.723179	NA
Tb927.10.2860	MC3_KD-MC3_NG	0.164474	0.108016	6.41499	0.175502	0.723179	NA
Tb927.11.460;Tb11.v5.0726	MC3_KD-MC3_NG	0.135014	0.0884509	6.41499	0.174588	0.723179	NA
Tb927.11.560	MC3_KD-MC3_NG	0.130016	0.0851949	6.41499	0.174667	0.723179	NA
Tb927.11.630	MC3_KD-MC3_NG	0.140998	0.0923784	6.41499	0.174617	0.723179	NA
Tb927.2.5860	MC3_KD-MC3_NG	0.210475	0.138308	6.41499	0.175723	0.723179	NA
Tb927.3.880	MC3_KD-MC3_NG	0.154068	0.10051	6.41499	0.173028	0.723179	NA
Tb927.4.3950	MC3_KD-MC3_NG	0.149152	0.0976809	6.41499	0.174467	0.723179	NA
Tb927.4.4940	MC3_KD-MC3_NG	0.179976	0.11807	6.41499	0.175105	0.723179	NA
Tb927.6.3220	MC3_KD-MC3_NG	-0.15087	0.09846	6.41499	0.173166	0.723179	NA
Tb927.8.5460	MC3_KD-MC3_NG	-0.287669	0.188922	6.41499	0.175502	0.723179	NA
Tb927.9.12100	MC3_KD-MC3_NG	-0.182221	0.118668	6.41499	0.172382	0.723179	NA
Tb927.9.3390	MC3_KD-MC3_NG	0.168616	0.109927	6.41499	0.172782	0.723179	NA
Tb927.9.6460	MC3_KD-MC3_NG	0.136478	0.0890206	6.41499	0.17297	0.723179	NA
Tb927.1.2230	MC3_KD-MC3_NG	0.185331	0.122033	6.41499	0.176479	0.72346	NA
Tb927.9.5410	MC3_KD-MC3_NG	0.154182	0.101501	6.41499	0.176399	0.72346	NA
Tb927.10.7920	MC3_KD-MC3_NG	-0.128712	0.0848796	6.41499	0.177044	0.724365	NA
Tb927.1.2400;Tb927.1.2380;Tb927.1.2360;Tb927.1.2340;Tb11.v5.0468	MC3_KD-MC3_NG	0.140916	0.0939705	6.41499	0.181235	0.724872	NA
Tb927.10.11390	MC3_KD-MC3_NG	-0.177354	0.117452	6.41499	0.178625	0.724872	NA
Tb927.10.15180	MC3_KD-MC3_NG	0.153705	0.102079	6.41499	0.179688	0.724872	NA
Tb927.10.15530	MC3_KD-MC3_NG	-0.196043	0.130339	6.41499	0.180102	0.724872	NA
Tb927.10.3070	MC3_KD-MC3_NG	-0.189918	0.126811	6.41499	0.181723	0.724872	NA
Tb927.10.5260;Tb11.v5.0497	MC3_KD-MC3_NG	-0.223768	0.148826	6.41499	0.180238	0.724872	NA
Tb927.10.9720	MC3_KD-MC3_NG	0.125219	0.0836701	6.41499	0.181993	0.724872	NA
Tb927.11.2370	MC3_KD-MC3_NG	0.165868	0.110264	6.41499	0.180056	0.724872	NA
Tb927.3.1820	MC3_KD-MC3_NG	-0.126406	0.0843814	6.41499	0.181627	0.724872	NA
Tb927.3.3130	MC3_KD-MC3_NG	0.125828	0.083871	6.41499	0.181066	0.724872	NA
Tb927.5.2290	MC3_KD-MC3_NG	0.447425	0.297595	6.41499	0.180259	0.724872	NA
Tb927.6.3970	MC3_KD-MC3_NG	0.143055	0.095213	6.41499	0.180509	0.724872	NA
Tb927.6.3980	MC3_KD-MC3_NG	0.147575	0.0975723	6.41499	0.178016	0.724872	NA
Tb927.8.7410;Tb927.4.5010	MC3_KD-MC3_NG	-0.22444	0.149212	6.41499	0.180084	0.724872	NA
Tb927.9.1350	MC3_KD-MC3_NG	0.12759	0.0854633	6.41499	0.18292	0.727186	NA
Tb927.10.15290	MC3_KD-MC3_NG	0.138921	0.0940614	6.41499	0.187029	0.729724	NA
Tb927.10.830	MC3_KD-MC3_NG	0.150925	0.101386	6.41499	0.184019	0.729724	NA
Tb927.11.12860.2;Tb927.11.12860.1	MC3_KD-MC3_NG	0.135172	0.0914821	6.41499	0.186855	0.729724	NA
Tb927.11.4330	MC3_KD-MC3_NG	-0.124312	0.0841259	6.41499	0.186827	0.729724	NA
Tb927.11.7110	MC3_KD-MC3_NG	0.147199	0.0989781	6.41499	0.184384	0.729724	NA
Tb927.11.9320	MC3_KD-MC3_NG	0.170965	0.115522	6.41499	0.186245	0.729724	NA
Tb927.2.4230;Tb11.v5.0827	MC3_KD-MC3_NG	0.141511	0.0953843	6.41499	0.185307	0.729724	NA
Tb927.5.1610;Tb927.4.3550	MC3_KD-MC3_NG	-0.137527	0.0930023	6.41499	0.186554	0.729724	NA
Tb927.8.6250	MC3_KD-MC3_NG	0.141254	0.0954353	6.41499	0.186203	0.729724	NA
Tb927.8.7540	MC3_KD-MC3_NG	0.14434	0.0972469	6.41499	0.185132	0.729724	NA
Tb927.11.12850	MC3_KD-MC3_NG	0.172615	0.117253	6.41499	0.188265	0.731987	NA
Tb927.5.1070	MC3_KD-MC3_NG	0.285187	0.19374	6.41499	0.188305	0.731987	NA
Tb927.10.14870	MC3_KD-MC3_NG	0.15777	0.107366	6.41499	0.188971	0.732791	NA
Tb927.9.8290	MC3_KD-MC3_NG	0.136336	0.0928373	6.41499	0.189209	0.732791	NA
Tb927.11.10690	MC3_KD-MC3_NG	0.128161	0.0880002	6.41499	0.192426	0.737108	NA
Tb927.11.9780	MC3_KD-MC3_NG	0.138146	0.0947754	6.41499	0.192095	0.737108	NA
Tb927.2.4480	MC3_KD-MC3_NG	0.142891	0.0978701	6.41499	0.191462	0.737108	NA
Tb927.6.2760	MC3_KD-MC3_NG	0.166219	0.114064	6.41499	0.192193	0.737108	NA
Tb927.7.2550	MC3_KD-MC3_NG	0.12614	0.0863718	6.41499	0.191349	0.737108	NA
Tb927.9.1340	MC3_KD-MC3_NG	0.133126	0.0911357	6.41499	0.191265	0.737108	NA
Tb927.11.10820	MC3_KD-MC3_NG	0.184296	0.126849	6.41499	0.193356	0.737981	NA
Tb927.3.3150;Tb11.v5.0796	MC3_KD-MC3_NG	0.214733	0.147763	6.41499	0.193267	0.737981	NA
Tb927.3.5200	MC3_KD-MC3_NG	-0.13495	0.0930318	6.41499	0.193974	0.738999	NA
Tb927.10.10980;Tb927.10.10960;Tb927.10.10950;Tb927.10.10940;Tb927.10.10920;Tb927.10.10910;Tb927.10.10900;Tb927.10.10890;Tb11.v5.0543	MC3_KD-MC3_NG	0.235188	0.162909	6.41499	0.195832	0.740213	NA
Tb927.11.9980	MC3_KD-MC3_NG	0.132459	0.0919334	6.41499	0.196608	0.740213	NA
Tb927.2.720	MC3_KD-MC3_NG	-0.930333	0.643986	6.41499	0.195569	0.740213	NA
Tb927.3.1400	MC3_KD-MC3_NG	0.217019	0.150395	6.41499	0.196016	0.740213	NA
Tb927.5.2140	MC3_KD-MC3_NG	-0.172907	0.119847	6.41499	0.19609	0.740213	NA
Tb927.9.11500	MC3_KD-MC3_NG	0.141343	0.0982252	6.41499	0.197109	0.740213	NA
Tb927.9.5020	MC3_KD-MC3_NG	0.120535	0.0834653	6.41499	0.195708	0.740213	NA
Tb927.9.9870	MC3_KD-MC3_NG	0.124775	0.086701	6.41499	0.197061	0.740213	NA
Tb927.1.450	MC3_KD-MC3_NG	-0.141245	0.0985736	6.41499	0.198769	0.741155	NA
Tb927.4.360	MC3_KD-MC3_NG	0.126172	0.0879775	6.41499	0.198428	0.741155	NA
Tb927.8.5230	MC3_KD-MC3_NG	0.14523	0.101187	6.41499	0.198117	0.741155	NA
Tb927.9.9100	MC3_KD-MC3_NG	-0.223116	0.155706	6.41499	0.198758	0.741155	NA
Tb927.11.10160;Tb927.10.9800	MC3_KD-MC3_NG	0.136884	0.0956472	6.41499	0.199251	0.741351	NA
Tb927.6.2720	MC3_KD-MC3_NG	0.148165	0.103602	6.41499	0.199527	0.741351	NA
Tb927.11.13690.1;Tb927.11.13690.2	MC3_KD-MC3_NG	0.154454	0.108457	6.41499	0.201193	0.743845	NA
Tb927.11.980	MC3_KD-MC3_NG	0.126958	0.0891903	6.41499	0.201373	0.743845	NA
Tb927.6.4440	MC3_KD-MC3_NG	0.152237	0.10681	6.41499	0.200859	0.743845	NA
Tb927.9.1560	MC3_KD-MC3_NG	-0.140926	0.0991522	6.41499	0.201966	0.743845	NA
Tb927.9.8240	MC3_KD-MC3_NG	0.144077	0.101295	6.41499	0.201676	0.743845	NA
Tb927.10.10410	MC3_KD-MC3_NG	0.13491	0.0954933	6.41499	0.204354	0.749192	NA
Tb927.11.4190	MC3_KD-MC3_NG	0.129257	0.0913994	6.41499	0.203955	0.749192	NA
Tb927.11.760	MC3_KD-MC3_NG	0.134923	0.0955342	6.41499	0.204487	0.749192	NA
Tb927.11.3440	MC3_KD-MC3_NG	0.204473	0.144916	6.41499	0.204859	0.749248	NA
Tb11.v5.0366	MC3_KD-MC3_NG	-0.175664	0.127606	6.41499	0.214749	0.749415	NA
Tb927.10.1150;Tb11.0540	MC3_KD-MC3_NG	0.148775	0.10643	6.41499	0.208584	0.749415	NA
Tb927.10.14700	MC3_KD-MC3_NG	0.117932	0.0839168	6.41499	0.206451	0.749415	NA
Tb927.10.15440	MC3_KD-MC3_NG	0.165568	0.119937	6.41499	0.213624	0.749415	NA
Tb927.10.510;Tb11.v5.0374	MC3_KD-MC3_NG	0.234856	0.17066	6.41499	0.214882	0.749415	NA
Tb927.10.5580	MC3_KD-MC3_NG	0.189887	0.135616	6.41499	0.207923	0.749415	NA
Tb927.11.2060;Tb927.11.2050	MC3_KD-MC3_NG	-0.214462	0.154438	6.41499	0.211235	0.749415	NA
Tb927.11.2540	MC3_KD-MC3_NG	-0.118745	0.0862482	6.41499	0.214702	0.749415	NA
Tb927.11.2590	MC3_KD-MC3_NG	0.170845	0.122481	6.41499	0.209445	0.749415	NA
Tb927.11.5650	MC3_KD-MC3_NG	0.224669	0.159606	6.41499	0.2058	0.749415	NA
Tb927.2.4340	MC3_KD-MC3_NG	0.121415	0.0875594	6.41499	0.211817	0.749415	NA
Tb927.2.5910;Tb927.10.15120	MC3_KD-MC3_NG	-0.200846	0.145193	6.41499	0.21279	0.749415	NA
Tb927.3.4960	MC3_KD-MC3_NG	-0.166351	0.118451	6.41499	0.206724	0.749415	NA
Tb927.4.2000	MC3_KD-MC3_NG	0.11739	0.0852303	6.41499	0.214541	0.749415	NA
Tb927.5.1090	MC3_KD-MC3_NG	0.118328	0.0849638	6.41499	0.210073	0.749415	NA
Tb927.6.4750	MC3_KD-MC3_NG	-0.13057	0.0944607	6.41499	0.213095	0.749415	NA
Tb927.7.3400	MC3_KD-MC3_NG	0.12536	0.0906216	6.41499	0.212784	0.749415	NA
Tb927.7.4570;Tb11.v5.0270	MC3_KD-MC3_NG	-0.168213	0.120615	6.41499	0.209512	0.749415	NA
Tb927.7.6910	MC3_KD-MC3_NG	0.127402	0.0920106	6.41499	0.2124	0.749415	NA
Tb927.7.7150	MC3_KD-MC3_NG	0.161987	0.117583	6.41499	0.214449	0.749415	NA
Tb927.8.1070	MC3_KD-MC3_NG	-0.119769	0.085482	6.41499	0.207659	0.749415	NA
Tb927.8.5710	MC3_KD-MC3_NG	-0.129678	0.0925166	6.41499	0.207496	0.749415	NA
Tb927.9.11690	MC3_KD-MC3_NG	0.257338	0.185426	6.41499	0.211479	0.749415	NA
Tb927.9.15010	MC3_KD-MC3_NG	0.139471	0.0990402	6.41499	0.205635	0.749415	NA
Tb927.9.2940	MC3_KD-MC3_NG	0.127437	0.0919907	6.41499	0.212205	0.749415	NA
Tb927.9.5840;Tb927.9.5750	MC3_KD-MC3_NG	0.12017	0.0872663	6.41499	0.214622	0.749415	NA
Tb927.9.9580	MC3_KD-MC3_NG	0.160512	0.114826	6.41499	0.208582	0.749415	NA
Tb927.9.9660	MC3_KD-MC3_NG	-0.225078	0.16261	6.41499	0.212543	0.749415	NA
Tb927.3.1850	MC3_KD-MC3_NG	0.130554	0.0949676	6.41499	0.215307	0.749653	NA
Tb927.10.11250	MC3_KD-MC3_NG	-0.139876	0.102102	6.41499	0.216714	0.749785	NA
Tb927.10.14980	MC3_KD-MC3_NG	0.136066	0.0994752	6.41499	0.217345	0.749785	NA
Tb927.10.9650;Tb11.v5.0399	MC3_KD-MC3_NG	0.128582	0.0941188	6.41499	0.21784	0.749785	NA
Tb927.11.15370	MC3_KD-MC3_NG	0.133053	0.097129	6.41499	0.216744	0.749785	NA
Tb927.11.3360	MC3_KD-MC3_NG	-0.11552	0.0842516	6.41499	0.216367	0.749785	NA
Tb927.6.4500	MC3_KD-MC3_NG	0.171801	0.125708	6.41499	0.217693	0.749785	NA
Tb927.7.5830	MC3_KD-MC3_NG	0.146259	0.106835	6.41499	0.216994	0.749785	NA
Tb927.1.4180	MC3_KD-MC3_NG	0.162015	0.119124	6.41499	0.219667	0.754835	NA
Tb927.4.3330	MC3_KD-MC3_NG	-0.124922	0.0919904	6.41499	0.220288	0.755735	NA
Tb927.9.10870	MC3_KD-MC3_NG	0.150841	0.111289	6.41499	0.221071	0.757186	NA
Tb927.10.9810	MC3_KD-MC3_NG	0.140318	0.10375	6.41499	0.221958	0.758389	NA
Tb927.4.2040;Tb927.4.2030	MC3_KD-MC3_NG	0.127536	0.0943423	6.41499	0.222143	0.758389	NA
Tb927.10.15930;Tb11.v5.0303	MC3_KD-MC3_NG	0.116538	0.0865882	6.41499	0.223955	0.75864	NA
Tb927.11.2770	MC3_KD-MC3_NG	0.126987	0.0945625	6.41499	0.224873	0.75864	NA
Tb927.11.2910	MC3_KD-MC3_NG	0.174212	0.129555	6.41499	0.224319	0.75864	NA
Tb927.11.3920	MC3_KD-MC3_NG	0.132251	0.0984879	6.41499	0.224896	0.75864	NA
Tb927.4.1750	MC3_KD-MC3_NG	0.17355	0.128717	6.41499	0.223217	0.75864	NA
Tb927.6.1780	MC3_KD-MC3_NG	0.198871	0.147468	6.41499	0.223138	0.75864	NA
Tb927.8.5830	MC3_KD-MC3_NG	0.141597	0.105585	6.41499	0.22543	0.75864	NA
Tb927.9.13920;Tb927.9.13880;Tb927.9.13820	MC3_KD-MC3_NG	-0.232552	0.173422	6.41499	0.225464	0.75864	NA
Tb927.9.5890	MC3_KD-MC3_NG	0.116612	0.0869493	6.41499	0.225406	0.75864	NA
Tb927.1.1620;Tb11.v5.0529	MC3_KD-MC3_NG	0.158618	0.118804	6.41499	0.227263	0.760146	NA
Tb927.10.11070	MC3_KD-MC3_NG	0.12138	0.091181	6.41499	0.22848	0.760146	NA
Tb927.11.17000;Tb11.v5.0404	MC3_KD-MC3_NG	0.111618	0.0838107	6.41499	0.228297	0.760146	NA
Tb927.11.2330	MC3_KD-MC3_NG	-0.111207	0.0836179	6.41499	0.22887	0.760146	NA
Tb927.5.520	MC3_KD-MC3_NG	0.130877	0.0984519	6.41499	0.229054	0.760146	NA
Tb927.7.1050;Tb927.7.1040	MC3_KD-MC3_NG	0.120043	0.0897604	6.41499	0.226569	0.760146	NA
Tb927.7.4840;Tb11.v5.0166	MC3_KD-MC3_NG	-0.121552	0.0912722	6.41499	0.228309	0.760146	NA
Tb927.7.5560	MC3_KD-MC3_NG	0.115229	0.0864771	6.41499	0.228083	0.760146	NA
Tb927.7.6890	MC3_KD-MC3_NG	0.116697	0.087808	6.41499	0.229164	0.760146	NA
Tb927.11.16760	MC3_KD-MC3_NG	0.122805	0.0926738	6.41499	0.230371	0.76286	NA
Tb927.7.7450	MC3_KD-MC3_NG	-0.14926	0.112729	6.41499	0.230708	0.76286	NA
Tb927.11.10150	MC3_KD-MC3_NG	-0.138618	0.105051	6.41499	0.23213	0.764132	NA
Tb927.4.2640	MC3_KD-MC3_NG	0.118584	0.0898525	6.41499	0.232058	0.764132	NA
Tb927.7.4780;Tb11.v5.0161	MC3_KD-MC3_NG	-0.109913	0.0834533	6.41499	0.23291	0.764132	NA
Tb927.9.11140	MC3_KD-MC3_NG	0.119089	0.0903989	6.41499	0.232812	0.764132	NA
Tb927.9.8190	MC3_KD-MC3_NG	-0.117884	0.0894942	6.41499	0.232857	0.764132	NA
Tb927.5.2980	MC3_KD-MC3_NG	0.122381	0.0930527	6.41499	0.233505	0.764892	NA
Tb927.10.14750;Tb927.10.14630	MC3_KD-MC3_NG	0.148374	0.113154	6.41499	0.234751	0.765017	NA
Tb927.3.4380	MC3_KD-MC3_NG	0.385552	0.294464	6.41499	0.235362	0.765017	NA
Tb927.6.4100	MC3_KD-MC3_NG	0.127162	0.0970205	6.41499	0.234938	0.765017	NA
Tb927.9.1410	MC3_KD-MC3_NG	0.137525	0.104858	6.41499	0.234662	0.765017	NA
Tb927.9.6230;Tb927.9.6290;Tb927.9.6170	MC3_KD-MC3_NG	0.135222	0.103268	6.41499	0.235331	0.765017	NA
Tb11.1780	MC3_KD-MC3_NG	0.108314	0.0865855	6.41499	0.254645	0.765393	NA
Tb11.NT.191_2	MC3_KD-MC3_NG	0.122637	0.0951622	6.41499	0.242021	0.765393	NA
Tb11.v5.0422;Tb927.10.4600	MC3_KD-MC3_NG	0.122581	0.0948263	6.41499	0.240723	0.765393	NA
Tb11.v5.0525;Tb927.10.2640	MC3_KD-MC3_NG	-0.180465	0.138047	6.41499	0.236023	0.765393	NA
Tb11.v5.0713	MC3_KD-MC3_NG	0.11384	0.0901516	6.41499	0.250637	0.765393	NA
Tb927.10.180	MC3_KD-MC3_NG	0.170811	0.135291	6.41499	0.250707	0.765393	NA
Tb927.10.3130	MC3_KD-MC3_NG	0.307817	0.239723	6.41499	0.243548	0.765393	NA
Tb927.10.450	MC3_KD-MC3_NG	-0.106771	0.0843743	6.41499	0.249733	0.765393	NA
Tb927.10.470	MC3_KD-MC3_NG	0.120262	0.0948217	6.41499	0.248776	0.765393	NA
Tb927.10.4920	MC3_KD-MC3_NG	0.140202	0.111924	6.41499	0.254064	0.765393	NA
Tb927.10.620	MC3_KD-MC3_NG	0.127323	0.0990634	6.41499	0.24315	0.765393	NA
Tb927.10.630	MC3_KD-MC3_NG	0.165085	0.131621	6.41499	0.25352	0.765393	NA
Tb927.11.11370;Tb927.11.11360	MC3_KD-MC3_NG	0.110671	0.0873937	6.41499	0.24943	0.765393	NA
Tb927.11.1220	MC3_KD-MC3_NG	0.15047	0.120422	6.41499	0.255131	0.765393	NA
Tb927.11.12720	MC3_KD-MC3_NG	-0.136101	0.104686	6.41499	0.238327	0.765393	NA
Tb927.11.13760	MC3_KD-MC3_NG	-0.178481	0.140663	6.41499	0.248591	0.765393	NA
Tb927.11.14880	MC3_KD-MC3_NG	-0.144529	0.113074	6.41499	0.245485	0.765393	NA
Tb927.11.15090	MC3_KD-MC3_NG	0.235078	0.185646	6.41499	0.249456	0.765393	NA
Tb927.11.15100	MC3_KD-MC3_NG	0.125811	0.0969627	6.41499	0.239156	0.765393	NA
Tb927.11.15730	MC3_KD-MC3_NG	0.129199	0.102929	6.41499	0.253183	0.765393	NA
Tb927.11.16130	MC3_KD-MC3_NG	-0.153499	0.121499	6.41499	0.250427	0.765393	NA
Tb927.11.2620	MC3_KD-MC3_NG	-0.468813	0.368306	6.41499	0.247242	0.765393	NA
Tb927.11.320	MC3_KD-MC3_NG	0.125142	0.0998335	6.41499	0.253769	0.765393	NA
Tb927.11.3270	MC3_KD-MC3_NG	0.114809	0.0914823	6.41499	0.253269	0.765393	NA
Tb927.11.3830	MC3_KD-MC3_NG	0.118468	0.0916731	6.41499	0.240854	0.765393	NA
Tb927.11.4820;Tb927.10.14580	MC3_KD-MC3_NG	-0.186969	0.148236	6.41499	0.25113	0.765393	NA
Tb927.11.6370	MC3_KD-MC3_NG	0.11699	0.0923181	6.41499	0.249125	0.765393	NA
Tb927.11.6790	MC3_KD-MC3_NG	0.105264	0.0841582	6.41499	0.2547	0.765393	NA
Tb927.11.9880	MC3_KD-MC3_NG	-0.204953	0.159597	6.41499	0.243502	0.765393	NA
Tb927.3.1240	MC3_KD-MC3_NG	0.139959	0.111187	6.41499	0.251986	0.765393	NA
Tb927.3.1770	MC3_KD-MC3_NG	0.113799	0.0874747	6.41499	0.238056	0.765393	NA
Tb927.3.1900;Tb11.v5.0664	MC3_KD-MC3_NG	-0.148246	0.116759	6.41499	0.248312	0.765393	NA
Tb927.3.4020	MC3_KD-MC3_NG	0.137171	0.108577	6.41499	0.250438	0.765393	NA
Tb927.3.720	MC3_KD-MC3_NG	-0.158513	0.124355	6.41499	0.246644	0.765393	NA
Tb927.4.4310	MC3_KD-MC3_NG	0.135412	0.107181	6.41499	0.250422	0.765393	NA
Tb927.4.5380	MC3_KD-MC3_NG	-0.106219	0.0844817	6.41499	0.25248	0.765393	NA
Tb927.5.2260	MC3_KD-MC3_NG	0.124801	0.0968943	6.41499	0.24225	0.765393	NA
Tb927.7.2170	MC3_KD-MC3_NG	0.130104	0.102798	6.41499	0.24967	0.765393	NA
Tb927.7.2450	MC3_KD-MC3_NG	0.13991	0.109153	6.41499	0.244298	0.765393	NA
Tb927.7.3040	MC3_KD-MC3_NG	-0.174903	0.138431	6.41499	0.2504	0.765393	NA
Tb927.7.4360	MC3_KD-MC3_NG	0.116444	0.0931306	6.41499	0.254855	0.765393	NA
Tb927.7.4760;Tb11.v5.0159	MC3_KD-MC3_NG	0.143641	0.111132	6.41499	0.240777	0.765393	NA
Tb927.7.4910;Tb11.v5.0172	MC3_KD-MC3_NG	0.121463	0.0940138	6.41499	0.24096	0.765393	NA
Tb927.8.3560	MC3_KD-MC3_NG	0.135609	0.105642	6.41499	0.243675	0.765393	NA
Tb927.8.3680	MC3_KD-MC3_NG	0.108506	0.0841313	6.41499	0.241691	0.765393	NA
Tb927.8.4510	MC3_KD-MC3_NG	0.126876	0.0978021	6.41499	0.239237	0.765393	NA
Tb927.9.11270	MC3_KD-MC3_NG	0.122518	0.0974225	6.41499	0.252383	0.765393	NA
Tb927.9.12300	MC3_KD-MC3_NG	0.136908	0.107137	6.41499	0.245583	0.765393	NA
Tb927.9.12490	MC3_KD-MC3_NG	0.142854	0.111446	6.41499	0.244284	0.765393	NA
Tb927.9.13240	MC3_KD-MC3_NG	0.203805	0.156399	6.41499	0.237356	0.765393	NA
Tb927.9.5040	MC3_KD-MC3_NG	0.119724	0.093588	6.41499	0.245128	0.765393	NA
Tb927.9.5900	MC3_KD-MC3_NG	0.115908	0.0916501	6.41499	0.249989	0.765393	NA
Tb927.9.6110	MC3_KD-MC3_NG	0.157392	0.124541	6.41499	0.250292	0.765393	NA
Tb927.9.7620;Tb927.9.7590	MC3_KD-MC3_NG	-0.1481	0.117294	6.41499	0.250675	0.765393	NA
Tb927.11.3300	MC3_KD-MC3_NG	0.104015	0.0834208	6.41499	0.256038	0.765718	NA
Tb927.2.5950	MC3_KD-MC3_NG	0.105176	0.084347	6.41499	0.256015	0.765718	NA
Tb927.7.5820	MC3_KD-MC3_NG	0.108022	0.0867584	6.41499	0.256651	0.765718	NA
Tb927.9.13070	MC3_KD-MC3_NG	-0.17889	0.143691	6.41499	0.256696	0.765718	NA
Tb927.11.13360	MC3_KD-MC3_NG	0.116526	0.0936926	6.41499	0.25713	0.765926	NA
Tb927.11.16720	MC3_KD-MC3_NG	0.148253	0.119352	6.41499	0.257665	0.766435	NA
Tb927.10.5930;Tb927.10.5940	MC3_KD-MC3_NG	-0.283791	0.228778	6.41499	0.258248	0.767084	NA
Tb927.11.4860	MC3_KD-MC3_NG	-0.150293	0.121344	6.41499	0.258905	0.76795	NA
Tb927.3.2950	MC3_KD-MC3_NG	0.11333	0.0916106	6.41499	0.259421	0.768396	NA
Tb927.11.12460	MC3_KD-MC3_NG	-0.341391	0.277071	6.41499	0.26114	0.769153	NA
Tb927.2.470	MC3_KD-MC3_NG	-0.220265	0.178523	6.41499	0.260554	0.769153	NA
Tb927.8.1170;Tb927.8.1190;Tb11.v5.0871	MC3_KD-MC3_NG	-0.178357	0.14455	6.41499	0.260536	0.769153	NA
Tb927.8.2890	MC3_KD-MC3_NG	0.227689	0.184948	6.41499	0.261505	0.769153	NA
Tb927.8.4910	MC3_KD-MC3_NG	0.149827	0.121641	6.41499	0.261291	0.769153	NA
Tb927.6.1400	MC3_KD-MC3_NG	0.120368	0.0979599	6.41499	0.262327	0.770495	NA
Tb927.10.10630	MC3_KD-MC3_NG	0.105686	0.0861602	6.41499	0.263073	0.770742	NA
Tb927.11.5960;Tb927.11.5950	MC3_KD-MC3_NG	-0.129971	0.105976	6.41499	0.263144	0.770742	NA
Tb927.10.14550	MC3_KD-MC3_NG	0.115112	0.0941483	6.41499	0.264465	0.770756	NA
Tb927.5.4270	MC3_KD-MC3_NG	0.176142	0.143896	6.41499	0.263963	0.770756	NA
Tb927.6.1660	MC3_KD-MC3_NG	0.122923	0.100555	6.41499	0.264546	0.770756	NA
Tb927.7.2330	MC3_KD-MC3_NG	0.145242	0.118832	6.41499	0.264615	0.770756	NA
Tb10.NT.100_2	MC3_KD-MC3_NG	0.136225	0.111847	6.41499	0.266136	0.774091	NA
Tb927.11.14250	MC3_KD-MC3_NG	0.111815	0.0919257	6.41499	0.266702	0.774091	NA
Tb927.7.3190	MC3_KD-MC3_NG	-0.118132	0.0971886	6.41499	0.26701	0.774091	NA
Tb927.8.820	MC3_KD-MC3_NG	-0.112383	0.0925063	6.41499	0.267233	0.774091	NA
Tb11.v5.0194;Tb927.10.6000	MC3_KD-MC3_NG	0.12713	0.105679	6.41499	0.271494	0.775315	NA
Tb11.v5.0721;Tb927.8.2870	MC3_KD-MC3_NG	0.125187	0.104441	6.41499	0.273067	0.775315	NA
Tb11.v5.1035;Tb927.11.11330;Tb11.v5.1034	MC3_KD-MC3_NG	-0.130806	0.109827	6.41499	0.275844	0.775315	NA
Tb927.10.13620	MC3_KD-MC3_NG	0.124611	0.104732	6.41499	0.276285	0.775315	NA
Tb927.10.14110	MC3_KD-MC3_NG	-0.134981	0.112707	6.41499	0.273435	0.775315	NA
Tb927.10.15750	MC3_KD-MC3_NG	0.122863	0.102629	6.41499	0.273604	0.775315	NA
Tb927.10.2110;Tb927.10.2100;Tb11.v5.1046;Tb927.10.2090	MC3_KD-MC3_NG	-0.107584	0.0889471	6.41499	0.269138	0.775315	NA
Tb927.10.4320;Tb10.v4.0044	MC3_KD-MC3_NG	-0.112946	0.0942301	6.41499	0.273072	0.775315	NA
Tb927.11.13460	MC3_KD-MC3_NG	0.105267	0.0868235	6.41499	0.268104	0.775315	NA
Tb927.11.16840.1;Tb927.11.16840.2	MC3_KD-MC3_NG	0.103901	0.0872919	6.41499	0.276115	0.775315	NA
Tb927.11.3660	MC3_KD-MC3_NG	0.136025	0.11408	6.41499	0.275351	0.775315	NA
Tb927.11.3790	MC3_KD-MC3_NG	0.114643	0.0959747	6.41499	0.274565	0.775315	NA
Tb927.2.4130	MC3_KD-MC3_NG	0.118241	0.0977658	6.41499	0.269176	0.775315	NA
Tb927.3.730	MC3_KD-MC3_NG	0.140418	0.116976	6.41499	0.272426	0.775315	NA
Tb927.3.940	MC3_KD-MC3_NG	0.126757	0.104981	6.41499	0.269893	0.775315	NA
Tb927.4.1860	MC3_KD-MC3_NG	0.123108	0.10352	6.41499	0.276503	0.775315	NA
Tb927.5.1690	MC3_KD-MC3_NG	0.106656	0.0889456	6.41499	0.272895	0.775315	NA
Tb927.5.1880	MC3_KD-MC3_NG	-0.15706	0.130789	6.41499	0.272258	0.775315	NA
Tb927.6.1400;Tb927.6.1380;Tb927.6.1360;Tb927.6.1320	MC3_KD-MC3_NG	0.159139	0.132409	6.41499	0.271895	0.775315	NA
Tb927.6.4300;Tb927.6.4280;Tb927.10.6880;Tb11.v5.0516	MC3_KD-MC3_NG	0.156052	0.131019	6.41499	0.275827	0.775315	NA
Tb927.7.900	MC3_KD-MC3_NG	-0.288515	0.238846	6.41499	0.269705	0.775315	NA
Tb927.8.2280;Tb927.8.2260;Tb927.8.2270;Tb927.8.2070	MC3_KD-MC3_NG	0.130143	0.109398	6.41499	0.276352	0.775315	NA
Tb927.8.480;Tb08.27P2.110	MC3_KD-MC3_NG	0.110138	0.0914374	6.41499	0.270941	0.775315	NA
Tb927.9.9640	MC3_KD-MC3_NG	0.106714	0.0886813	6.41499	0.271362	0.775315	NA
Tb10.NT.144_1	MC3_KD-MC3_NG	-0.147404	0.124188	6.41499	0.277338	0.77662	NA
Tb927.11.4660	MC3_KD-MC3_NG	0.121421	0.102467	6.41499	0.278062	0.776641	NA
Tb927.2.5810	MC3_KD-MC3_NG	0.124678	0.105273	6.41499	0.278299	0.776641	NA
Tb927.8.5460;Tb927.8.5465;Tb927.8.5440;Tb11.v5.0798;Tb11.v5.0797	MC3_KD-MC3_NG	0.106022	0.0895521	6.41499	0.278453	0.776641	NA
Tb927.10.2690	MC3_KD-MC3_NG	-0.216229	0.184623	6.41499	0.283179	0.777595	NA
Tb927.10.7770	MC3_KD-MC3_NG	0.121821	0.103354	6.41499	0.280391	0.777595	NA
Tb927.11.14130;Tb927.10.3840	MC3_KD-MC3_NG	-0.103218	0.0881417	6.41499	0.283233	0.777595	NA
Tb927.11.4010	MC3_KD-MC3_NG	0.124598	0.105626	6.41499	0.280043	0.777595	NA
Tb927.11.450	MC3_KD-MC3_NG	0.10763	0.0912926	6.41499	0.280286	0.777595	NA
Tb927.11.7470	MC3_KD-MC3_NG	0.117204	0.0999641	6.41499	0.282705	0.777595	NA
Tb927.11.8860	MC3_KD-MC3_NG	0.105407	0.0894245	6.41499	0.280372	0.777595	NA
Tb927.4.4560	MC3_KD-MC3_NG	0.138543	0.117841	6.41499	0.281506	0.777595	NA
Tb927.6.4980;Tb11.0390;Tb11.0290	MC3_KD-MC3_NG	0.119632	0.10186	6.41499	0.281955	0.777595	NA
Tb927.7.2730	MC3_KD-MC3_NG	0.104969	0.089559	6.41499	0.282854	0.777595	NA
Tb927.8.1420	MC3_KD-MC3_NG	0.102555	0.0873958	6.41499	0.282334	0.777595	NA
Tb927.8.5020	MC3_KD-MC3_NG	-0.111952	0.0950482	6.41499	0.280701	0.777595	NA
Tb927.1.1580	MC3_KD-MC3_NG	0.153856	0.131531	6.41499	0.283725	0.777932	NA
Tb927.10.15290;Tb11.v5.0628	MC3_KD-MC3_NG	-0.193506	0.166055	6.41499	0.285387	0.778428	NA
Tb927.11.12410	MC3_KD-MC3_NG	0.174872	0.149995	6.41499	0.285183	0.778428	NA
Tb927.2.5000	MC3_KD-MC3_NG	0.110812	0.0950461	6.41499	0.285175	0.778428	NA
Tb927.8.7800	MC3_KD-MC3_NG	0.118943	0.10204	6.41499	0.285258	0.778428	NA
Tb927.3.3180;Tb11.v5.0584	MC3_KD-MC3_NG	0.0991124	0.0856129	6.41499	0.288274	0.782995	NA
Tb927.4.2150	MC3_KD-MC3_NG	0.222969	0.192721	6.41499	0.28855	0.782995	NA
Tb927.5.2690	MC3_KD-MC3_NG	0.101641	0.087814	6.41499	0.28836	0.782995	NA
Tb927.9.8740	MC3_KD-MC3_NG	0.122884	0.106039	6.41499	0.287826	0.782995	NA
Tb927.1.1700	MC3_KD-MC3_NG	0.0970827	0.0842619	6.41499	0.290379	0.783454	NA
Tb927.10.11990	MC3_KD-MC3_NG	-0.14589	0.126727	6.41499	0.290738	0.783454	NA
Tb927.10.250	MC3_KD-MC3_NG	0.110021	0.0959625	6.41499	0.292548	0.783454	NA
Tb927.11.14570	MC3_KD-MC3_NG	0.221818	0.194248	6.41499	0.294307	0.783454	NA
Tb927.11.15140	MC3_KD-MC3_NG	0.107179	0.0937444	6.41499	0.293775	0.783454	NA
Tb927.11.5270	MC3_KD-MC3_NG	0.101716	0.0890657	6.41499	0.294268	0.783454	NA
Tb927.6.1900	MC3_KD-MC3_NG	-0.150041	0.131352	6.41499	0.294171	0.783454	NA
Tb927.7.4470	MC3_KD-MC3_NG	-0.120607	0.105185	6.41499	0.292502	0.783454	NA
Tb927.8.2290	MC3_KD-MC3_NG	0.100335	0.0868676	6.41499	0.289279	0.783454	NA
Tb927.8.5490	MC3_KD-MC3_NG	0.127245	0.110567	6.41499	0.290882	0.783454	NA
Tb927.9.10920	MC3_KD-MC3_NG	0.103704	0.0904651	6.41499	0.292609	0.783454	NA
Tb927.9.15210;Tb927.10.1590	MC3_KD-MC3_NG	-0.114304	0.0996093	6.41499	0.292154	0.783454	NA
Tb927.9.6420	MC3_KD-MC3_NG	-0.108147	0.094652	6.41499	0.294061	0.783454	NA
Tb927.9.7470;Tb927.2.6320;Tb927.2.6150;Tb927.6.220;Tb927.2.6240;Tb927.2.6200;Tb927.2.6280	MC3_KD-MC3_NG	-0.171715	0.150236	6.41499	0.293906	0.783454	NA
Tb927.9.8420;Tb927.9.8070	MC3_KD-MC3_NG	0.114989	0.0998623	6.41499	0.29064	0.783454	NA
Tb927.1.4490	MC3_KD-MC3_NG	-0.103729	0.0909288	6.41499	0.294756	0.783656	NA
Tb927.11.6460	MC3_KD-MC3_NG	0.105283	0.0925829	6.41499	0.29615	0.784738	NA
Tb927.6.4610	MC3_KD-MC3_NG	-0.0971539	0.0855179	6.41499	0.296582	0.784738	NA
Tb927.8.4820;Tb11.v5.0659	MC3_KD-MC3_NG	0.0988984	0.0869109	6.41499	0.295858	0.784738	NA
Tb927.9.12310	MC3_KD-MC3_NG	0.119047	0.104806	6.41499	0.296656	0.784738	NA
Tb927.10.8320	MC3_KD-MC3_NG	0.176842	0.156496	6.41499	0.298947	0.787569	NA
Tb927.3.2830	MC3_KD-MC3_NG	-0.141789	0.125554	6.41499	0.299224	0.787569	NA
Tb927.8.2630	MC3_KD-MC3_NG	0.120807	0.106816	6.41499	0.298564	0.787569	NA
Tb927.8.3000	MC3_KD-MC3_NG	-0.0952362	0.0841293	6.41499	0.298159	0.787569	NA
Tb927.10.2240	MC3_KD-MC3_NG	0.0980894	0.0878139	6.41499	0.30407	0.790432	NA
Tb927.11.15990	MC3_KD-MC3_NG	0.0946222	0.0842767	6.41499	0.301797	0.790432	NA
Tb927.11.5030	MC3_KD-MC3_NG	0.144148	0.128781	6.41499	0.303153	0.790432	NA
Tb927.3.1180	MC3_KD-MC3_NG	-0.106243	0.094977	6.41499	0.303434	0.790432	NA
Tb927.5.2260;Tb927.5.2230;Tb927.5.2170;Tb927.5.2160;Tb927.5.2200	MC3_KD-MC3_NG	0.139941	0.125215	6.41499	0.303837	0.790432	NA
Tb927.6.1400;Tb927.6.1380;Tb927.6.1360;Tb927.6.1320;Tb927.6.1340	MC3_KD-MC3_NG	-0.211141	0.187892	6.41499	0.301411	0.790432	NA
Tb927.7.7000;Tb927.4.5120	MC3_KD-MC3_NG	0.108958	0.0970314	6.41499	0.301736	0.790432	NA
Tb927.8.2710	MC3_KD-MC3_NG	0.155788	0.1392	6.41499	0.303214	0.790432	NA
Tb927.8.8200	MC3_KD-MC3_NG	0.125484	0.112223	6.41499	0.303611	0.790432	NA
Tb927.9.9140	MC3_KD-MC3_NG	0.110734	0.0988937	6.41499	0.302995	0.790432	NA
Tb927.11.10120	MC3_KD-MC3_NG	0.116503	0.10477	6.41499	0.306074	0.790754	NA
Tb927.11.10620	MC3_KD-MC3_NG	0.106891	0.0960642	6.41499	0.305786	0.790754	NA
Tb927.2.4330;Tb11.v5.0777	MC3_KD-MC3_NG	0.0959248	0.0860062	6.41499	0.304742	0.790754	NA
Tb927.8.7850	MC3_KD-MC3_NG	-0.107662	0.096745	6.41499	0.305728	0.790754	NA
Tb927.9.8810	MC3_KD-MC3_NG	0.179288	0.161162	6.41499	0.305879	0.790754	NA
Tb927.7.210	MC3_KD-MC3_NG	-0.102025	0.0919705	6.41499	0.307138	0.792529	NA
Tb927.11.9590	MC3_KD-MC3_NG	-0.22627	0.204274	6.41499	0.307795	0.793252	NA
Tb927.10.4200	MC3_KD-MC3_NG	0.100364	0.0910662	6.41499	0.310042	0.79709	NA
Tb927.11.7440	MC3_KD-MC3_NG	0.164464	0.149119	6.41499	0.309717	0.79709	NA
Tb927.10.14010	MC3_KD-MC3_NG	-0.101535	0.0941839	6.41499	0.319873	0.797207	NA
Tb927.10.15280	MC3_KD-MC3_NG	-0.115498	0.105853	6.41499	0.314498	0.797207	NA
Tb927.10.1550	MC3_KD-MC3_NG	-0.100282	0.091345	6.41499	0.311764	0.797207	NA
Tb927.10.5310;Tb11.v5.0245	MC3_KD-MC3_NG	-0.108117	0.100279	6.41499	0.319823	0.797207	NA
Tb927.10.6570;Tb11.v5.0809	MC3_KD-MC3_NG	0.107501	0.0997209	6.41499	0.319885	0.797207	NA
Tb927.11.13680	MC3_KD-MC3_NG	-0.0967169	0.0885932	6.41499	0.314262	0.797207	NA
Tb927.11.220	MC3_KD-MC3_NG	-0.111943	0.103554	6.41499	0.318648	0.797207	NA
Tb927.11.460	MC3_KD-MC3_NG	0.0993955	0.0906576	6.41499	0.312354	0.797207	NA
Tb927.11.5510	MC3_KD-MC3_NG	-0.103479	0.095695	6.41499	0.318512	0.797207	NA
Tb927.11.5890	MC3_KD-MC3_NG	-0.091453	0.0838092	6.41499	0.314463	0.797207	NA
Tb927.11.8880	MC3_KD-MC3_NG	0.0952674	0.0877702	6.41499	0.316833	0.797207	NA
Tb927.2.2770	MC3_KD-MC3_NG	0.11429	0.106213	6.41499	0.320702	0.797207	NA
Tb927.2.3750	MC3_KD-MC3_NG	-0.250806	0.229678	6.41499	0.314142	0.797207	NA
Tb927.2.5030	MC3_KD-MC3_NG	-0.109825	0.101805	6.41499	0.319566	0.797207	NA
Tb927.3.1350	MC3_KD-MC3_NG	0.0916634	0.0841768	6.41499	0.315389	0.797207	NA
Tb927.3.2040	MC3_KD-MC3_NG	0.109961	0.102103	6.41499	0.320323	0.797207	NA
Tb927.4.1890	MC3_KD-MC3_NG	-0.0929408	0.0856421	6.41499	0.316913	0.797207	NA
Tb927.5.3460	MC3_KD-MC3_NG	0.126672	0.116249	6.41499	0.315092	0.797207	NA
Tb927.5.4400;Tb05.5K5.50	MC3_KD-MC3_NG	0.0913101	0.084314	6.41499	0.317837	0.797207	NA
Tb927.6.4140	MC3_KD-MC3_NG	0.118868	0.109154	6.41499	0.315366	0.797207	NA
Tb927.7.2320	MC3_KD-MC3_NG	0.118806	0.108276	6.41499	0.312003	0.797207	NA
Tb927.7.3060	MC3_KD-MC3_NG	-0.219153	0.202086	6.41499	0.317229	0.797207	NA
Tb927.8.1080	MC3_KD-MC3_NG	0.105713	0.096575	6.41499	0.313069	0.797207	NA
Tb927.8.1740	MC3_KD-MC3_NG	0.101149	0.0938798	6.41499	0.320127	0.797207	NA
Tb927.8.3530	MC3_KD-MC3_NG	0.105731	0.0974268	6.41499	0.316906	0.797207	NA
Tb927.8.570	MC3_KD-MC3_NG	-0.106091	0.0974527	6.41499	0.315511	0.797207	NA
Tb927.8.6260	MC3_KD-MC3_NG	0.121111	0.111751	6.41499	0.317513	0.797207	NA
Tb927.9.15420;Tb927.10.270	MC3_KD-MC3_NG	-0.108347	0.0998908	6.41499	0.317146	0.797207	NA
Tb927.10.12130	MC3_KD-MC3_NG	0.100939	0.0947347	6.41499	0.325105	0.797244	NA
Tb927.10.15360	MC3_KD-MC3_NG	0.0981483	0.0916885	6.41499	0.323029	0.797244	NA
Tb927.11.2840	MC3_KD-MC3_NG	0.158091	0.14721	6.41499	0.321586	0.797244	NA
Tb927.11.3990	MC3_KD-MC3_NG	0.104428	0.0977513	6.41499	0.323928	0.797244	NA
Tb927.11.4710	MC3_KD-MC3_NG	0.157187	0.146303	6.41499	0.32139	0.797244	NA
Tb927.11.8920	MC3_KD-MC3_NG	0.118668	0.111414	6.41499	0.325268	0.797244	NA
Tb927.2.5040	MC3_KD-MC3_NG	-0.104674	0.0978885	6.41499	0.323504	0.797244	NA
Tb927.3.2250	MC3_KD-MC3_NG	0.106952	0.099674	6.41499	0.321959	0.797244	NA
Tb927.4.1300	MC3_KD-MC3_NG	0.0937176	0.0880636	6.41499	0.325646	0.797244	NA
Tb927.7.5240	MC3_KD-MC3_NG	0.0963125	0.0899273	6.41499	0.322799	0.797244	NA
Tb927.7.920	MC3_KD-MC3_NG	-0.0893085	0.0838478	6.41499	0.325258	0.797244	NA
Tb927.7.990	MC3_KD-MC3_NG	-0.101335	0.0950416	6.41499	0.324802	0.797244	NA
Tb927.8.7430;Tb927.4.4990	MC3_KD-MC3_NG	0.106564	0.0999845	6.41499	0.324973	0.797244	NA
Tb11.v5.0365	MC3_KD-MC3_NG	0.098715	0.093967	6.41499	0.331431	0.797488	NA
Tb927.1.1370;Tb11.v5.0391	MC3_KD-MC3_NG	0.100155	0.0948231	6.41499	0.32901	0.797488	NA
Tb927.1.2390;Tb927.1.2370;Tb927.1.2350;Tb927.1.2330;Tb11.v5.0469	MC3_KD-MC3_NG	-0.140772	0.135202	6.41499	0.335426	0.797488	NA
Tb927.1.5030	MC3_KD-MC3_NG	0.139451	0.133852	6.41499	0.335151	0.797488	NA
Tb927.11.10380	MC3_KD-MC3_NG	0.0935166	0.0897553	6.41499	0.335121	0.797488	NA
Tb927.11.1050	MC3_KD-MC3_NG	0.100662	0.0950628	6.41499	0.32788	0.797488	NA
Tb927.11.15910	MC3_KD-MC3_NG	0.0988678	0.0946553	6.41499	0.334006	0.797488	NA
Tb927.2.5870	MC3_KD-MC3_NG	-0.101607	0.0962789	6.41499	0.329384	0.797488	NA
Tb927.3.1200	MC3_KD-MC3_NG	0.115159	0.11044	6.41499	0.334768	0.797488	NA
Tb927.3.1590	MC3_KD-MC3_NG	0.0959065	0.0915808	6.41499	0.332837	0.797488	NA
Tb927.3.2440	MC3_KD-MC3_NG	-0.110963	0.106246	6.41499	0.334054	0.797488	NA
Tb927.3.3650	MC3_KD-MC3_NG	0.0925803	0.0883267	6.41499	0.332442	0.797488	NA
Tb927.4.2070;Tb11.v5.0410	MC3_KD-MC3_NG	0.134271	0.128119	6.41499	0.332501	0.797488	NA
Tb927.5.2440	MC3_KD-MC3_NG	0.120897	0.114716	6.41499	0.330005	0.797488	NA
Tb927.6.1920	MC3_KD-MC3_NG	0.0928144	0.0874589	6.41499	0.326895	0.797488	NA
Tb927.6.2210	MC3_KD-MC3_NG	0.0995562	0.0941575	6.41499	0.32854	0.797488	NA
Tb927.7.4580	MC3_KD-MC3_NG	0.124561	0.11967	6.41499	0.335564	0.797488	NA
Tb927.7.490	MC3_KD-MC3_NG	-0.094464	0.0900251	6.41499	0.331951	0.797488	NA
Tb927.7.5320	MC3_KD-MC3_NG	-0.126209	0.12089	6.41499	0.334222	0.797488	NA
Tb927.7.5660	MC3_KD-MC3_NG	0.0925631	0.0875758	6.41499	0.328704	0.797488	NA
Tb927.7.5930	MC3_KD-MC3_NG	-0.110264	0.105774	6.41499	0.334888	0.797488	NA
Tb927.8.1640;Tb927.8.1630;Tb927.8.1620;Tb927.8.1610;Tb11.v5.0601	MC3_KD-MC3_NG	0.124811	0.119225	6.41499	0.332998	0.797488	NA
Tb927.8.2430	MC3_KD-MC3_NG	0.109677	0.103307	6.41499	0.326713	0.797488	NA
Tb927.8.7390;Tb927.4.5030	MC3_KD-MC3_NG	0.10042	0.0947118	6.41499	0.327302	0.797488	NA
Tb927.9.1880	MC3_KD-MC3_NG	0.0987482	0.0931463	6.41499	0.327356	0.797488	NA
Tb927.9.8000	MC3_KD-MC3_NG	0.132997	0.127786	6.41499	0.335605	0.797488	NA
Tb927.10.14230	MC3_KD-MC3_NG	0.111383	0.107351	6.41499	0.33699	0.798387	NA
Tb927.11.10910;Tb927.11.10790	MC3_KD-MC3_NG	-0.0920311	0.0887251	6.41499	0.337122	0.798387	NA
Tb927.3.1910	MC3_KD-MC3_NG	0.0920974	0.0887444	6.41499	0.336897	0.798387	NA
Tb11.NT.155_1;Tb11.NT.154_1;Tb11.v5.0537;Tb927.11.9920;Tb11.01.1680.v5	MC3_KD-MC3_NG	-0.100007	0.0968599	6.41499	0.339186	0.798643	NA
Tb927.10.15080	MC3_KD-MC3_NG	0.0930998	0.0899517	6.41499	0.338101	0.798643	NA
Tb927.10.15370;Tb11.v5.0480	MC3_KD-MC3_NG	0.0861435	0.0839622	6.41499	0.342024	0.798643	NA
Tb927.11.13900	MC3_KD-MC3_NG	-0.105583	0.102843	6.41499	0.341734	0.798643	NA
Tb927.11.2250	MC3_KD-MC3_NG	0.115002	0.111403	6.41499	0.339268	0.798643	NA
Tb927.11.6350	MC3_KD-MC3_NG	0.0952956	0.0927027	6.41499	0.341155	0.798643	NA
Tb927.11.8060	MC3_KD-MC3_NG	-0.0964493	0.0937678	6.41499	0.340881	0.798643	NA
Tb927.3.1900	MC3_KD-MC3_NG	0.106667	0.103424	6.41499	0.339683	0.798643	NA
Tb927.4.4370;Tb927.8.8000	MC3_KD-MC3_NG	0.119002	0.115764	6.41499	0.341152	0.798643	NA
Tb927.5.4410;Tb05.5K5.60	MC3_KD-MC3_NG	0.109283	0.106084	6.41499	0.340203	0.798643	NA
Tb927.6.2080	MC3_KD-MC3_NG	-0.0923765	0.0901425	6.41499	0.342547	0.798643	NA
Tb927.7.1920	MC3_KD-MC3_NG	-0.0878084	0.0856636	6.41499	0.342436	0.798643	NA
Tb927.9.13440	MC3_KD-MC3_NG	0.0891493	0.0860477	6.41499	0.337648	0.798643	NA
Tb927.9.7820	MC3_KD-MC3_NG	0.15561	0.151352	6.41499	0.341084	0.798643	NA
Tb927.9.15150;Tb927.9.15110	MC3_KD-MC3_NG	-0.0905227	0.0887161	6.41499	0.344485	0.802272	NA
Tb927.11.7700;Tb11.0400;Tb11.0300	MC3_KD-MC3_NG	-0.145338	0.142775	6.41499	0.345544	0.802982	NA
Tb927.9.14430	MC3_KD-MC3_NG	0.105933	0.104067	6.41499	0.345554	0.802982	NA
Tb927.1.610	MC3_KD-MC3_NG	-0.0870106	0.085557	6.41499	0.34597	0.803062	NA
Tb927.10.14460	MC3_KD-MC3_NG	0.0944819	0.0933165	6.41499	0.347959	0.805901	NA
Tb927.11.3040	MC3_KD-MC3_NG	-0.128183	0.126539	6.41499	0.347736	0.805901	NA
Tb927.11.14800	MC3_KD-MC3_NG	0.130821	0.129487	6.41499	0.348929	0.806371	NA
Tb927.5.3970	MC3_KD-MC3_NG	0.0928001	0.0917904	6.41499	0.348619	0.806371	NA
Tb927.11.11650	MC3_KD-MC3_NG	0.10472	0.103812	6.41499	0.349619	0.80708	NA
Tb927.10.13100	MC3_KD-MC3_NG	0.0888099	0.0885378	6.41499	0.35215	0.808115	NA
Tb927.10.4890	MC3_KD-MC3_NG	0.0936522	0.0931298	6.41499	0.351017	0.808115	NA
Tb927.11.4950	MC3_KD-MC3_NG	-0.0917858	0.0915502	6.41499	0.352373	0.808115	NA
Tb927.5.4110	MC3_KD-MC3_NG	0.160679	0.159767	6.41499	0.350974	0.808115	NA
Tb927.8.6790	MC3_KD-MC3_NG	-0.0857877	0.0854112	6.41499	0.351553	0.808115	NA
Tb927.9.12800	MC3_KD-MC3_NG	0.0937549	0.093464	6.41499	0.352132	0.808115	NA
Tb06.3A7.960	MC3_KD-MC3_NG	-0.0881483	0.0900919	6.41499	0.363308	0.809489	NA
Tb11.v5.0214;Tb927.5.295b;Tb11.v5.0325	MC3_KD-MC3_NG	-0.101468	0.102514	6.41499	0.358127	0.809489	NA
Tb927.10.1720	MC3_KD-MC3_NG	0.0926282	0.0929142	6.41499	0.354909	0.809489	NA
Tb927.10.2110;Tb927.10.2100;Tb11.v5.1046	MC3_KD-MC3_NG	-0.114183	0.114614	6.41499	0.355218	0.809489	NA
Tb927.10.6610	MC3_KD-MC3_NG	0.089688	0.090615	6.41499	0.358139	0.809489	NA
Tb927.10.7290	MC3_KD-MC3_NG	0.0842572	0.086101	6.41499	0.363235	0.809489	NA
Tb927.10.730	MC3_KD-MC3_NG	-0.0918663	0.0936001	6.41499	0.361912	0.809489	NA
Tb927.11.13140;Tb11.NT.159_1	MC3_KD-MC3_NG	0.129923	0.131653	6.41499	0.359461	0.809489	NA
Tb927.11.6040	MC3_KD-MC3_NG	0.177887	0.177942	6.41499	0.353664	0.809489	NA
Tb927.11.6070	MC3_KD-MC3_NG	-0.0928992	0.0935755	6.41499	0.35678	0.809489	NA
Tb927.11.6810	MC3_KD-MC3_NG	0.0961171	0.097306	6.41499	0.35904	0.809489	NA
Tb927.2.5160	MC3_KD-MC3_NG	0.0892155	0.0911463	6.41499	0.363129	0.809489	NA
Tb927.6.3090	MC3_KD-MC3_NG	0.101542	0.10206	6.41499	0.355809	0.809489	NA
Tb927.6.4530	MC3_KD-MC3_NG	0.100095	0.100859	6.41499	0.356936	0.809489	NA
Tb927.6.5070	MC3_KD-MC3_NG	0.0826133	0.0838882	6.41499	0.360395	0.809489	NA
Tb927.7.1430	MC3_KD-MC3_NG	0.0833624	0.0839135	6.41499	0.356482	0.809489	NA
Tb927.7.280	MC3_KD-MC3_NG	-0.133692	0.13544	6.41499	0.359354	0.809489	NA
Tb927.7.3610	MC3_KD-MC3_NG	0.0827531	0.0834905	6.41499	0.357505	0.809489	NA
Tb927.7.4950;Tb11.v5.0176	MC3_KD-MC3_NG	-0.088372	0.0900494	6.41499	0.36196	0.809489	NA
Tb927.8.3210	MC3_KD-MC3_NG	0.146208	0.147976	6.41499	0.358918	0.809489	NA
Tb927.8.6160;Tb927.8.6150	MC3_KD-MC3_NG	-0.0901047	0.0916922	6.41499	0.36136	0.809489	NA
Tb927.8.8190;Tb927.4.4140	MC3_KD-MC3_NG	0.155081	0.158521	6.41499	0.363365	0.809489	NA
Tb927.9.10530	MC3_KD-MC3_NG	0.102766	0.103761	6.41499	0.357847	0.809489	NA
Tb927.9.12320	MC3_KD-MC3_NG	-0.240425	0.244177	6.41499	0.36047	0.809489	NA
Tb927.9.7250	MC3_KD-MC3_NG	-0.0886703	0.088819	6.41499	0.354278	0.809489	NA
Tb927.9.8180	MC3_KD-MC3_NG	0.106807	0.108652	6.41499	0.361208	0.809489	NA
Tb927.9.8650	MC3_KD-MC3_NG	-0.0822404	0.0835076	6.41499	0.360384	0.809489	NA
Tb927.11.11280;Tb11.v5.1041	MC3_KD-MC3_NG	0.0833733	0.0855826	6.41499	0.365256	0.810833	NA
Tb927.3.2900	MC3_KD-MC3_NG	-0.0829131	0.0850009	6.41499	0.364679	0.810833	NA
Tb927.8.7040	MC3_KD-MC3_NG	0.125076	0.128299	6.41499	0.364936	0.810833	NA
Tb927.9.9450	MC3_KD-MC3_NG	0.0853192	0.08763	6.41499	0.365511	0.810833	NA
Tb927.11.6590;Tb11.v5.0360	MC3_KD-MC3_NG	0.107131	0.110491	6.41499	0.367376	0.814111	NA
Tb927.10.9240	MC3_KD-MC3_NG	0.115531	0.119926	6.41499	0.370265	0.8183	NA
Tb927.10.9920	MC3_KD-MC3_NG	0.0952311	0.0989425	6.41499	0.370669	0.8183	NA
Tb927.11.1630	MC3_KD-MC3_NG	0.12804	0.133191	6.41499	0.371212	0.8183	NA
Tb927.3.3790;Tb927.3.3770;Tb11.v5.0741	MC3_KD-MC3_NG	0.10223	0.106264	6.41499	0.370878	0.8183	NA
Tb927.9.11230	MC3_KD-MC3_NG	-0.0846629	0.087951	6.41499	0.37061	0.8183	NA
Tb927.10.6700	MC3_KD-MC3_NG	0.159635	0.166862	6.41499	0.373377	0.820492	NA
Tb927.11.9890	MC3_KD-MC3_NG	0.0955035	0.0998037	6.41499	0.373271	0.820492	NA
Tb927.8.1870	MC3_KD-MC3_NG	0.103692	0.108313	6.41499	0.37307	0.820492	NA
Tb927.11.9050	MC3_KD-MC3_NG	0.103151	0.107922	6.41499	0.373799	0.820563	NA
Tb11.v5.0394	MC3_KD-MC3_NG	0.125455	0.132184	6.41499	0.376946	0.821469	NA
Tb11.v5.0501;Tb927.10.3940;Tb927.10.3930	MC3_KD-MC3_NG	-0.0830961	0.0872435	6.41499	0.375359	0.821469	NA
Tb927.10.2290	MC3_KD-MC3_NG	0.0944008	0.0994401	6.41499	0.376836	0.821469	NA
Tb927.10.4820	MC3_KD-MC3_NG	0.0924867	0.0971897	6.41499	0.375759	0.821469	NA
Tb927.11.13450	MC3_KD-MC3_NG	0.0844308	0.0887361	6.41499	0.375819	0.821469	NA
Tb927.11.4280	MC3_KD-MC3_NG	0.118223	0.124484	6.41499	0.376657	0.821469	NA
Tb927.7.240;Tb927.7.230	MC3_KD-MC3_NG	0.0834231	0.087734	6.41499	0.37611	0.821469	NA
Tb927.7.3020;Tb927.7.2980	MC3_KD-MC3_NG	-0.148673	0.156908	6.41499	0.377687	0.822231	NA
Tb927.7.3910	MC3_KD-MC3_NG	-0.0921631	0.0976166	6.41499	0.379289	0.824013	NA
Tb927.7.5690	MC3_KD-MC3_NG	0.0891004	0.094346	6.41499	0.379163	0.824013	NA
Tb927.2.5130	MC3_KD-MC3_NG	0.0831589	0.0882379	6.41499	0.380092	0.824905	NA
Tb927.11.10480	MC3_KD-MC3_NG	0.0836179	0.0889625	6.41499	0.381288	0.826114	NA
Tb927.11.6820	MC3_KD-MC3_NG	0.108015	0.114957	6.41499	0.381434	0.826114	NA
Tb927.11.11460	MC3_KD-MC3_NG	0.0783946	0.0835891	6.41499	0.382272	0.826984	NA
Tb927.8.4480	MC3_KD-MC3_NG	0.0820726	0.0875794	6.41499	0.382622	0.826984	NA
Tb927.4.2880	MC3_KD-MC3_NG	0.0905849	0.0967693	6.41499	0.383114	0.827196	NA
Tb11.v5.0877;Tb927.10.8290;Tb927.10.8270	MC3_KD-MC3_NG	0.104363	0.113798	6.41499	0.392269	0.828301	NA
Tb927.10.1130;Tb11.0520	MC3_KD-MC3_NG	-0.0779291	0.0841619	6.41499	0.387983	0.828301	NA
Tb927.10.12410	MC3_KD-MC3_NG	-0.0748648	0.0835953	6.41499	0.402838	0.828301	NA
Tb927.10.1490	MC3_KD-MC3_NG	0.169231	0.18242	6.41499	0.387137	0.828301	NA
Tb927.10.15170	MC3_KD-MC3_NG	0.084661	0.0935962	6.41499	0.398407	0.828301	NA
Tb927.10.1980	MC3_KD-MC3_NG	0.085971	0.0930801	6.41499	0.389102	0.828301	NA
Tb927.10.4280	MC3_KD-MC3_NG	0.0901534	0.0966941	6.41499	0.3849	0.828301	NA
Tb927.10.5230	MC3_KD-MC3_NG	0.10599	0.118066	6.41499	0.401771	0.828301	NA
Tb927.10.6960;Tb927.10.6920;Tb10.v4.0248	MC3_KD-MC3_NG	0.0774566	0.0846122	6.41499	0.393076	0.828301	NA
Tb927.10.7060	MC3_KD-MC3_NG	0.082198	0.0900972	6.41499	0.394589	0.828301	NA
Tb927.10.7880	MC3_KD-MC3_NG	0.0827188	0.0912205	6.41499	0.397294	0.828301	NA
Tb927.10.840;Tb11.v5.0753	MC3_KD-MC3_NG	0.0984855	0.109992	6.41499	0.402926	0.828301	NA
Tb927.10.8910	MC3_KD-MC3_NG	0.0958411	0.105415	6.41499	0.396129	0.828301	NA
Tb927.10.9640	MC3_KD-MC3_NG	0.0907976	0.100233	6.41499	0.397752	0.828301	NA
Tb927.11.1020	MC3_KD-MC3_NG	0.0810617	0.0903261	6.41499	0.401911	0.828301	NA
Tb927.11.1030	MC3_KD-MC3_NG	0.124038	0.134993	6.41499	0.391413	0.828301	NA
Tb927.11.12430	MC3_KD-MC3_NG	0.0879757	0.0975222	6.41499	0.399601	0.828301	NA
Tb927.11.13600	MC3_KD-MC3_NG	0.0875203	0.097228	6.41499	0.400565	0.828301	NA
Tb927.11.2510	MC3_KD-MC3_NG	-0.0901683	0.0972479	6.41499	0.387377	0.828301	NA
Tb927.11.3710	MC3_KD-MC3_NG	0.0839485	0.0900223	6.41499	0.384818	0.828301	NA
Tb927.11.3940	MC3_KD-MC3_NG	0.119883	0.128543	6.41499	0.384771	0.828301	NA
Tb927.11.8700	MC3_KD-MC3_NG	0.120986	0.131914	6.41499	0.392236	0.828301	NA
Tb927.11.970	MC3_KD-MC3_NG	0.10466	0.115642	6.41499	0.398161	0.828301	NA
Tb927.2.2880	MC3_KD-MC3_NG	0.0796592	0.0879031	6.41499	0.397581	0.828301	NA
Tb927.2.4060	MC3_KD-MC3_NG	0.0762885	0.0849207	6.41499	0.401458	0.828301	NA
Tb927.3.4610	MC3_KD-MC3_NG	0.0857967	0.0935898	6.41499	0.392442	0.828301	NA
Tb927.3.5110	MC3_KD-MC3_NG	0.0797933	0.0864715	6.41499	0.389515	0.828301	NA
Tb927.4.3810	MC3_KD-MC3_NG	0.0846514	0.0945204	6.41499	0.402825	0.828301	NA
Tb927.4.3910	MC3_KD-MC3_NG	0.131096	0.142635	6.41499	0.391292	0.828301	NA
Tb927.4.4180	MC3_KD-MC3_NG	-0.0983686	0.107877	6.41499	0.394819	0.828301	NA
Tb927.4.5000;Tb11.v5.0696	MC3_KD-MC3_NG	0.116953	0.125649	6.41499	0.385649	0.828301	NA
Tb927.4.850	MC3_KD-MC3_NG	-0.132182	0.145543	6.41499	0.396607	0.828301	NA
Tb927.5.3590	MC3_KD-MC3_NG	0.130989	0.143821	6.41499	0.395347	0.828301	NA
Tb927.5.3630	MC3_KD-MC3_NG	0.078225	0.0844327	6.41499	0.387726	0.828301	NA
Tb927.6.1470	MC3_KD-MC3_NG	0.117756	0.12983	6.41499	0.397197	0.828301	NA
Tb927.6.1770	MC3_KD-MC3_NG	0.101225	0.112346	6.41499	0.40014	0.828301	NA
Tb927.7.4510;Tb11.v5.0264	MC3_KD-MC3_NG	0.0789171	0.0869375	6.41499	0.396831	0.828301	NA
Tb927.7.6630	MC3_KD-MC3_NG	0.0831954	0.0902886	6.41499	0.390159	0.828301	NA
Tb927.7.6750	MC3_KD-MC3_NG	0.113502	0.125327	6.41499	0.397859	0.828301	NA
Tb927.8.3010	MC3_KD-MC3_NG	0.076816	0.0857494	6.41499	0.402711	0.828301	NA
Tb927.8.3700	MC3_KD-MC3_NG	-0.121511	0.135305	6.41499	0.401605	0.828301	NA
Tb927.8.4310	MC3_KD-MC3_NG	0.0895098	0.0961443	6.41499	0.385553	0.828301	NA
Tb927.8.4390	MC3_KD-MC3_NG	0.101228	0.111185	6.41499	0.39551	0.828301	NA
Tb927.9.12990;Tb11.v5.0665	MC3_KD-MC3_NG	-0.0857762	0.0948753	6.41499	0.398624	0.828301	NA
Tb927.9.1940	MC3_KD-MC3_NG	0.163279	0.182061	6.41499	0.402207	0.828301	NA
Tb927.9.3870	MC3_KD-MC3_NG	0.0951337	0.10252	6.41499	0.387014	0.828301	NA
Tb927.9.4420	MC3_KD-MC3_NG	0.0837916	0.0901682	6.41499	0.386376	0.828301	NA
Tb927.9.6870	MC3_KD-MC3_NG	0.136702	0.148164	6.41499	0.389579	0.828301	NA
Tb927.9.8130;Tb927.9.8100	MC3_KD-MC3_NG	0.0863305	0.0939787	6.41499	0.391526	0.828301	NA
Tb927.7.1230	MC3_KD-MC3_NG	0.0786527	0.0879631	6.41499	0.403536	0.828747	NA
Tb7.NT.66_2	MC3_KD-MC3_NG	0.100751	0.11317	6.41499	0.405476	0.830966	NA
Tb927.10.15550	MC3_KD-MC3_NG	0.160338	0.181687	6.41499	0.409358	0.830966	NA
Tb927.11.13050;Tb927.11.13040;Tb927.11.13030;Tb927.11.13020	MC3_KD-MC3_NG	-0.0969091	0.108868	6.41499	0.405527	0.830966	NA
Tb927.11.6150	MC3_KD-MC3_NG	0.141487	0.159623	6.41499	0.407409	0.830966	NA
Tb927.11.9720	MC3_KD-MC3_NG	0.0793461	0.0897557	6.41499	0.408591	0.830966	NA
Tb927.5.2250;Tb927.5.2220;Tb927.5.2190	MC3_KD-MC3_NG	0.0767618	0.0863448	6.41499	0.406095	0.830966	NA
Tb927.6.1180	MC3_KD-MC3_NG	0.0790091	0.0889376	6.41499	0.406419	0.830966	NA
Tb927.7.1240	MC3_KD-MC3_NG	0.0773386	0.0876162	6.41499	0.409256	0.830966	NA
Tb927.7.1870;Tb927.7.1830	MC3_KD-MC3_NG	-0.0750011	0.0848131	6.41499	0.408447	0.830966	NA
Tb927.8.1340;Tb927.8.1330	MC3_KD-MC3_NG	-0.0978582	0.110741	6.41499	0.40877	0.830966	NA
Tb927.8.5940	MC3_KD-MC3_NG	0.080464	0.0911522	6.41499	0.409233	0.830966	NA
Tb927.9.4660	MC3_KD-MC3_NG	0.16218	0.183267	6.41499	0.408134	0.830966	NA
Tb927.8.7640;Tb927.8.7610	MC3_KD-MC3_NG	0.190952	0.216608	6.41499	0.40983	0.831121	NA
Tb927.11.3490	MC3_KD-MC3_NG	-0.120732	0.137278	6.41499	0.410877	0.832441	NA
Tb927.4.2730	MC3_KD-MC3_NG	0.0798761	0.0909366	6.41499	0.411431	0.832762	NA
Tb927.10.5350;Tb11.v5.0242	MC3_KD-MC3_NG	-0.0750311	0.0855876	6.41499	0.412295	0.832906	NA
Tb927.4.2840	MC3_KD-MC3_NG	-0.0908582	0.1036	6.41499	0.412116	0.832906	NA
Tb927.10.7410	MC3_KD-MC3_NG	-0.121915	0.139455	6.41499	0.413523	0.832988	NA
Tb927.11.9370	MC3_KD-MC3_NG	0.0821503	0.0938368	6.41499	0.4129	0.832988	NA
Tb927.7.3440;Tb927.7.3450	MC3_KD-MC3_NG	0.0932838	0.10668	6.41499	0.41342	0.832988	NA
Tb927.10.3160	MC3_KD-MC3_NG	-0.0750565	0.0863363	6.41499	0.415994	0.834662	NA
Tb927.10.8920	MC3_KD-MC3_NG	-0.0763803	0.0879271	6.41499	0.416335	0.834662	NA
Tb927.11.5640	MC3_KD-MC3_NG	-0.121471	0.139568	6.41499	0.415492	0.834662	NA
Tb927.6.5050	MC3_KD-MC3_NG	-0.126135	0.145204	6.41499	0.416339	0.834662	NA
Tb927.9.7470	MC3_KD-MC3_NG	-0.0982123	0.112985	6.41499	0.416043	0.834662	NA
Tb927.2.2860	MC3_KD-MC3_NG	0.0836255	0.096511	6.41499	0.41745	0.836093	NA
Tb927.3.4390	MC3_KD-MC3_NG	0.0850509	0.0983554	6.41499	0.418345	0.837088	NA
Tb927.2.3030	MC3_KD-MC3_NG	0.0723615	0.0838095	6.41499	0.419022	0.837645	NA
Tb927.10.3170	MC3_KD-MC3_NG	-0.0946064	0.109942	6.41499	0.420501	0.838899	NA
Tb927.7.6670;Tb11.v5.0444	MC3_KD-MC3_NG	0.0845119	0.0981346	6.41499	0.420157	0.838899	NA
Tb927.8.3790	MC3_KD-MC3_NG	0.105645	0.122866	6.41499	0.420846	0.838899	NA
Tb927.2.5280	MC3_KD-MC3_NG	0.143811	0.16765	6.41499	0.421889	0.840182	NA
Tb927.11.13700;Tb927.3.1260	MC3_KD-MC3_NG	0.091302	0.106838	6.41499	0.423544	0.842679	NA
Tb927.10.12090	MC3_KD-MC3_NG	-0.0883907	0.104784	6.41499	0.429249	0.845677	NA
Tb927.10.13180	MC3_KD-MC3_NG	0.0712501	0.0839063	6.41499	0.42634	0.845677	NA
Tb927.10.8120	MC3_KD-MC3_NG	0.0981165	0.116016	6.41499	0.428124	0.845677	NA
Tb927.11.14650	MC3_KD-MC3_NG	0.0822888	0.0970703	6.41499	0.427084	0.845677	NA
Tb927.2.5240	MC3_KD-MC3_NG	0.0924086	0.109061	6.41499	0.427296	0.845677	NA
Tb927.3.5040	MC3_KD-MC3_NG	0.0840207	0.0992723	6.41499	0.427787	0.845677	NA
Tb927.4.1610	MC3_KD-MC3_NG	-0.198928	0.23627	6.41499	0.43008	0.845677	NA
Tb927.5.2150	MC3_KD-MC3_NG	0.0767307	0.0910012	6.41499	0.429439	0.845677	NA
Tb927.5.760	MC3_KD-MC3_NG	0.0722393	0.0849759	6.41499	0.425848	0.845677	NA
Tb927.8.4290	MC3_KD-MC3_NG	0.0996484	0.118408	6.41499	0.430278	0.845677	NA
Tb927.9.10770	MC3_KD-MC3_NG	-0.117725	0.139571	6.41499	0.429289	0.845677	NA
Tb927.9.3440	MC3_KD-MC3_NG	0.0783008	0.0928746	6.41499	0.429493	0.845677	NA
Tb927.9.5440	MC3_KD-MC3_NG	0.0704874	0.0835542	6.41499	0.429217	0.845677	NA
Tb927.10.11300	MC3_KD-MC3_NG	-0.0793095	0.0947513	6.41499	0.432648	0.848748	NA
Tb927.11.11690	MC3_KD-MC3_NG	-0.0705039	0.0841959	6.41499	0.432464	0.848748	NA
Tb927.10.2700	MC3_KD-MC3_NG	0.0700031	0.0839104	6.41499	0.434096	0.849213	NA
Tb927.11.12210	MC3_KD-MC3_NG	-0.0702082	0.0840072	6.41499	0.433321	0.849213	NA
Tb927.5.4090	MC3_KD-MC3_NG	0.0852988	0.102169	6.41499	0.433772	0.849213	NA
Tb927.1.710;Tb927.1.700;Tb927.1.720	MC3_KD-MC3_NG	0.0768884	0.0926463	6.41499	0.436377	0.851563	NA
Tb927.10.8240	MC3_KD-MC3_NG	0.0744164	0.0897304	6.41499	0.436683	0.851563	NA
Tb927.7.7000	MC3_KD-MC3_NG	0.112329	0.135406	6.41499	0.436557	0.851563	NA
Tb927.8.8200;Tb927.4.4130	MC3_KD-MC3_NG	0.075547	0.0911426	6.41499	0.436917	0.851563	NA
Tb11.1220;Tb11.v5.0996;Tb927.10.15250	MC3_KD-MC3_NG	0.0700747	0.0847412	6.41499	0.43795	0.85229	NA
Tb927.10.4120;Tb927.10.4110	MC3_KD-MC3_NG	-0.119136	0.144355	6.41499	0.438807	0.85229	NA
Tb927.2.2950	MC3_KD-MC3_NG	0.0718187	0.0869346	6.41499	0.438374	0.85229	NA
Tb927.9.3560	MC3_KD-MC3_NG	-0.0691668	0.0838278	6.41499	0.438911	0.85229	NA
Tb927.11.14300	MC3_KD-MC3_NG	0.0756455	0.0918813	6.41499	0.439868	0.853359	NA
Tb927.6.3280	MC3_KD-MC3_NG	0.0766324	0.0932278	6.41499	0.440558	0.853911	NA
Tb927.6.3710	MC3_KD-MC3_NG	-0.084303	0.102765	6.41499	0.441431	0.854814	NA
Tb927.10.14220	MC3_KD-MC3_NG	0.0752115	0.0919253	6.41499	0.442579	0.855463	NA
Tb927.11.8190	MC3_KD-MC3_NG	-0.0770765	0.0941517	6.41499	0.442334	0.855463	NA
Tb927.5.4440;Tb05.5K5.90	MC3_KD-MC3_NG	-0.0791881	0.0969753	6.41499	0.443429	0.856319	NA
Tb927.10.11580	MC3_KD-MC3_NG	0.0742073	0.0909869	6.41499	0.44396	0.856558	NA
Tb927.9.13300	MC3_KD-MC3_NG	0.0973795	0.119548	6.41499	0.444504	0.856822	NA
Tb927.10.14140	MC3_KD-MC3_NG	-0.176562	0.217252	6.41499	0.445493	0.857157	NA
Tb927.10.8630	MC3_KD-MC3_NG	0.0754868	0.0928658	6.41499	0.445412	0.857157	NA
Tb11.v5.0260	MC3_KD-MC3_NG	-0.0962391	0.125345	6.41499	0.46992	0.859546	NA
Tb927.1.1100	MC3_KD-MC3_NG	-0.0666597	0.0855964	6.41499	0.463868	0.859546	NA
Tb927.1.2400;Tb927.1.2380;Tb927.1.2360;Tb927.1.2340	MC3_KD-MC3_NG	0.0641824	0.0837762	6.41499	0.47085	0.859546	NA
Tb927.1.4310	MC3_KD-MC3_NG	0.075796	0.0975261	6.41499	0.464736	0.859546	NA
Tb927.1.780;Tb11.v5.0523	MC3_KD-MC3_NG	0.0816207	0.10339	6.41499	0.458032	0.859546	NA
Tb927.10.12840	MC3_KD-MC3_NG	0.0686947	0.0879626	6.41499	0.462668	0.859546	NA
Tb927.10.12850	MC3_KD-MC3_NG	-0.0762879	0.0962755	6.41499	0.456429	0.859546	NA
Tb927.10.13320	MC3_KD-MC3_NG	0.0739946	0.0954319	6.41499	0.465738	0.859546	NA
Tb927.10.13370	MC3_KD-MC3_NG	0.0758015	0.0977368	6.41499	0.465627	0.859546	NA
Tb927.10.13890	MC3_KD-MC3_NG	-0.0848964	0.106962	6.41499	0.455716	0.859546	NA
Tb927.10.14320	MC3_KD-MC3_NG	0.0724285	0.0922025	6.41499	0.460161	0.859546	NA
Tb927.10.15190	MC3_KD-MC3_NG	0.0701202	0.0913992	6.41499	0.470257	0.859546	NA
Tb927.10.15580	MC3_KD-MC3_NG	0.0879403	0.114173	6.41499	0.468568	0.859546	NA
Tb927.10.15700	MC3_KD-MC3_NG	0.0783823	0.101628	6.41499	0.467997	0.859546	NA
Tb927.10.2520	MC3_KD-MC3_NG	-0.0864277	0.109892	6.41499	0.459647	0.859546	NA
Tb927.10.2580	MC3_KD-MC3_NG	-0.0681181	0.0876241	6.41499	0.464624	0.859546	NA
Tb927.10.3560	MC3_KD-MC3_NG	0.0767905	0.0974701	6.41499	0.458907	0.859546	NA
Tb927.10.5930;Tb927.10.5940;Tb927.10.5950;Tb11.v5.0190	MC3_KD-MC3_NG	0.0742488	0.0965936	6.41499	0.469433	0.859546	NA
Tb927.10.650	MC3_KD-MC3_NG	0.0830935	0.107924	6.41499	0.46874	0.859546	NA
Tb927.10.890	MC3_KD-MC3_NG	0.183761	0.235634	6.41499	0.463269	0.859546	NA
Tb927.11.11010	MC3_KD-MC3_NG	0.0733271	0.0945326	6.41499	0.465565	0.859546	NA
Tb927.11.11830;Tb927.11.11820	MC3_KD-MC3_NG	-0.070646	0.0880405	6.41499	0.451004	0.859546	NA
Tb927.11.12150	MC3_KD-MC3_NG	0.0687443	0.0867896	6.41499	0.456598	0.859546	NA
Tb927.11.12610	MC3_KD-MC3_NG	0.088496	0.110018	6.41499	0.449954	0.859546	NA
Tb927.11.13670	MC3_KD-MC3_NG	0.0812456	0.105685	6.41499	0.469388	0.859546	NA
Tb927.11.15460	MC3_KD-MC3_NG	-0.107048	0.138594	6.41499	0.467382	0.859546	NA
Tb927.11.3330	MC3_KD-MC3_NG	-0.0748163	0.0963404	6.41499	0.465068	0.859546	NA
Tb927.11.6530	MC3_KD-MC3_NG	0.0701751	0.0878568	6.41499	0.452989	0.859546	NA
Tb927.11.7780	MC3_KD-MC3_NG	0.0719987	0.0899865	6.41499	0.452255	0.859546	NA
Tb927.11.9700	MC3_KD-MC3_NG	0.0674524	0.0838439	6.41499	0.449889	0.859546	NA
Tb927.3.1990	MC3_KD-MC3_NG	0.0686115	0.0871132	6.41499	0.459028	0.859546	NA
Tb927.3.3950	MC3_KD-MC3_NG	0.0921757	0.114672	6.41499	0.450252	0.859546	NA
Tb927.4.2240	MC3_KD-MC3_NG	0.0652334	0.0850842	6.41499	0.47053	0.859546	NA
Tb927.4.3570;Tb927.4.3590	MC3_KD-MC3_NG	-0.141836	0.179476	6.41499	0.457576	0.859546	NA
Tb927.5.2950	MC3_KD-MC3_NG	0.072649	0.0901009	6.41499	0.448918	0.859546	NA
Tb927.5.4020	MC3_KD-MC3_NG	0.0919838	0.116659	6.41499	0.458552	0.859546	NA
Tb927.5.4470;Tb05.5K5.120	MC3_KD-MC3_NG	0.0775361	0.0967217	6.41499	0.451426	0.859546	NA
Tb927.6.1520	MC3_KD-MC3_NG	0.0960732	0.12401	6.41499	0.466092	0.859546	NA
Tb927.6.990;Tb927.6.1060;Tb927.6.1050;Tb927.6.1000;Tb927.6.980;Tb927.6.970;Tb927.6.960;Tb927.6.1020;Tb927.6.1010	MC3_KD-MC3_NG	-0.179833	0.226563	6.41499	0.455696	0.859546	NA
Tb927.7.3580	MC3_KD-MC3_NG	-0.0650106	0.084765	6.41499	0.470388	0.859546	NA
Tb927.7.5760	MC3_KD-MC3_NG	0.0793542	0.0988692	6.41499	0.450901	0.859546	NA
Tb927.7.5840	MC3_KD-MC3_NG	-0.0860876	0.108381	6.41499	0.455391	0.859546	NA
Tb927.7.6250	MC3_KD-MC3_NG	0.0764859	0.0960303	6.41499	0.454215	0.859546	NA
Tb927.7.6670	MC3_KD-MC3_NG	0.0896699	0.1118	6.41499	0.451204	0.859546	NA
Tb927.7.6970	MC3_KD-MC3_NG	0.096085	0.123772	6.41499	0.465221	0.859546	NA
Tb927.7.710	MC3_KD-MC3_NG	0.0711359	0.0914687	6.41499	0.46445	0.859546	NA
Tb927.8.2800	MC3_KD-MC3_NG	0.0831412	0.106541	6.41499	0.46299	0.859546	NA
Tb927.8.3050	MC3_KD-MC3_NG	-0.106644	0.133603	6.41499	0.453275	0.859546	NA
Tb927.8.5820	MC3_KD-MC3_NG	-0.0675306	0.0871684	6.41499	0.466097	0.859546	NA
Tb927.8.6170	MC3_KD-MC3_NG	-0.0928489	0.118741	6.41499	0.462124	0.859546	NA
Tb927.8.6230	MC3_KD-MC3_NG	0.0702275	0.0880648	6.41499	0.453687	0.859546	NA
Tb927.8.6910	MC3_KD-MC3_NG	-0.0654896	0.084208	6.41499	0.464447	0.859546	NA
Tb927.8.6920	MC3_KD-MC3_NG	0.0682164	0.0844366	6.41499	0.448063	0.859546	NA
Tb927.8.6940	MC3_KD-MC3_NG	-0.11655	0.151455	6.41499	0.468956	0.859546	NA
Tb927.8.8280	MC3_KD-MC3_NG	0.0785226	0.0972372	6.41499	0.448258	0.859546	NA
Tb927.9.12500	MC3_KD-MC3_NG	-0.0705568	0.0890917	6.41499	0.456665	0.859546	NA
Tb927.9.15020	MC3_KD-MC3_NG	0.0749411	0.0967697	6.41499	0.466255	0.859546	NA
Tb927.9.3010	MC3_KD-MC3_NG	0.0925366	0.115515	6.41499	0.45173	0.859546	NA
Tb927.9.9940	MC3_KD-MC3_NG	-0.072331	0.0908274	6.41499	0.45428	0.859546	NA
Tb927.10.9080	MC3_KD-MC3_NG	0.0826017	0.108118	6.41499	0.472028	0.859548	NA
Tb927.11.11480	MC3_KD-MC3_NG	0.0670285	0.0877444	6.41499	0.472077	0.859548	NA
Tb927.5.1000	MC3_KD-MC3_NG	0.0717912	0.0938941	6.41499	0.471693	0.859548	NA
Tb927.11.5250	MC3_KD-MC3_NG	0.094568	0.12419	6.41499	0.473429	0.861263	NA
Tb927.10.7690	MC3_KD-MC3_NG	0.0691381	0.0909795	6.41499	0.474291	0.862086	NA
Tb927.10.11800	MC3_KD-MC3_NG	0.0684575	0.0905221	6.41499	0.476345	0.864325	NA
Tb927.6.4820	MC3_KD-MC3_NG	0.0845485	0.111762	6.41499	0.476203	0.864325	NA
Tb927.10.6210	MC3_KD-MC3_NG	-0.0852575	0.112879	6.41499	0.476876	0.864469	NA
Tb927.4.3620	MC3_KD-MC3_NG	-0.0669262	0.0887725	6.41499	0.477657	0.864469	NA
Tb927.7.3160	MC3_KD-MC3_NG	0.201111	0.266699	6.41499	0.477563	0.864469	NA
Tb927.8.1360;Tb11.v5.0779	MC3_KD-MC3_NG	0.0639664	0.0850866	6.41499	0.47885	0.864688	NA
Tb927.8.6110	MC3_KD-MC3_NG	-0.137804	0.183136	6.41499	0.478465	0.864688	NA
Tb927.9.12510	MC3_KD-MC3_NG	0.0709785	0.0944502	6.41499	0.479012	0.864688	NA
Tb927.10.11860	MC3_KD-MC3_NG	-0.0692527	0.0924097	6.41499	0.480181	0.86529	NA
Tb927.4.2080	MC3_KD-MC3_NG	0.0675159	0.0900492	6.41499	0.479981	0.86529	NA
Tb927.9.12880	MC3_KD-MC3_NG	0.0720764	0.0962685	6.41499	0.48058	0.86529	NA
Tb927.11.13280	MC3_KD-MC3_NG	0.062486	0.0836181	6.41499	0.481381	0.865992	NA
Tb927.11.14960	MC3_KD-MC3_NG	0.0659799	0.0884258	6.41499	0.48201	0.866383	NA
Tb927.4.1150	MC3_KD-MC3_NG	-0.0655335	0.0880792	6.41499	0.483213	0.867062	NA
Tb927.8.2000	MC3_KD-MC3_NG	0.0868807	0.1167	6.41499	0.482958	0.867062	NA
Tb927.9.2980	MC3_KD-MC3_NG	0.0651708	0.0877102	6.41499	0.483781	0.867341	NA
Tb927.10.560	MC3_KD-MC3_NG	-0.0847649	0.114418	6.41499	0.48502	0.868499	NA
Tb927.3.3750	MC3_KD-MC3_NG	0.0744555	0.100841	6.41499	0.486431	0.868499	NA
Tb927.6.3020	MC3_KD-MC3_NG	-0.0665161	0.0901014	6.41499	0.486492	0.868499	NA
Tb927.7.750	MC3_KD-MC3_NG	-0.0681203	0.0922304	6.41499	0.486293	0.868499	NA
Tb927.9.4200	MC3_KD-MC3_NG	-0.0639045	0.0865138	6.41499	0.48625	0.868499	NA
Tb927.3.3690	MC3_KD-MC3_NG	0.06521	0.0884327	6.41499	0.486968	0.868612	NA
Tb927.9.15330	MC3_KD-MC3_NG	0.0625793	0.0850542	6.41499	0.487899	0.868799	NA
Tb927.9.9280	MC3_KD-MC3_NG	0.0675127	0.0917055	6.41499	0.487653	0.868799	NA
Tb11.v5.0890;Tb927.7.510	MC3_KD-MC3_NG	0.100996	0.138059	6.41499	0.490301	0.870129	NA
Tb927.10.10090	MC3_KD-MC3_NG	0.0945703	0.129119	6.41499	0.489794	0.870129	NA
Tb927.11.1150	MC3_KD-MC3_NG	0.063695	0.0870426	6.41499	0.49017	0.870129	NA
Tb927.8.6760;Tb927.8.6750	MC3_KD-MC3_NG	-0.113108	0.154304	6.41499	0.489455	0.870129	NA
Tb927.11.860	MC3_KD-MC3_NG	0.0835028	0.114592	6.41499	0.491924	0.871001	NA
Tb927.7.2670	MC3_KD-MC3_NG	-0.0673779	0.0924883	6.41499	0.492035	0.871001	NA
Tb927.8.7100	MC3_KD-MC3_NG	-0.0626634	0.0858731	6.41499	0.491338	0.871001	NA
Tb927.2.4780	MC3_KD-MC3_NG	0.0748132	0.102818	6.41499	0.492536	0.871155	NA
Tb927.10.6670	MC3_KD-MC3_NG	-0.063112	0.0868896	6.41499	0.493268	0.871373	NA
Tb927.11.1090	MC3_KD-MC3_NG	0.0678831	0.0935078	6.41499	0.493488	0.871373	NA
Tb927.9.2310	MC3_KD-MC3_NG	0.0681325	0.0940394	6.41499	0.49432	0.87211	NA
Tb927.1.3410	MC3_KD-MC3_NG	0.150039	0.207798	6.41499	0.495737	0.873191	NA
Tb927.5.2400	MC3_KD-MC3_NG	-0.10425	0.144657	6.41499	0.496524	0.873191	NA
Tb927.9.1600	MC3_KD-MC3_NG	0.0902919	0.125309	6.41499	0.496594	0.873191	NA
Tb927.9.7670	MC3_KD-MC3_NG	0.0635663	0.0881872	6.41499	0.496444	0.873191	NA
Tb927.10.14340;Tb11.v5.0843	MC3_KD-MC3_NG	-0.0657673	0.092046	6.41499	0.500079	0.874203	NA
Tb927.10.2190	MC3_KD-MC3_NG	0.0984176	0.137319	6.41499	0.498806	0.874203	NA
Tb927.10.5980	MC3_KD-MC3_NG	-0.0648536	0.0905651	6.41499	0.499159	0.874203	NA
Tb927.11.10800	MC3_KD-MC3_NG	-0.0631946	0.0882209	6.41499	0.49903	0.874203	NA
Tb927.2.2160	MC3_KD-MC3_NG	0.0698142	0.0976478	6.41499	0.499817	0.874203	NA
Tb927.3.5500	MC3_KD-MC3_NG	0.0962519	0.134443	6.41499	0.499256	0.874203	NA
Tb927.5.550	MC3_KD-MC3_NG	-0.404369	0.565729	6.41499	0.499923	0.874203	NA
Tb927.5.1060	MC3_KD-MC3_NG	0.0657036	0.0920839	6.41499	0.500649	0.874472	NA
Tb927.10.11330	MC3_KD-MC3_NG	0.0682939	0.0958936	6.41499	0.501421	0.875095	NA
Tb927.11.13500	MC3_KD-MC3_NG	-0.0618139	0.0872256	6.41499	0.50346	0.876543	NA
Tb927.6.5130;Tb927.6.5120	MC3_KD-MC3_NG	-0.0597657	0.084344	6.41499	0.503501	0.876543	NA
Tb927.7.3920	MC3_KD-MC3_NG	0.0602659	0.0848846	6.41499	0.502702	0.876543	NA
Tb927.6.2220	MC3_KD-MC3_NG	0.0596033	0.0842907	6.41499	0.504361	0.877313	NA
Tb927.10.7230;Tb11.v5.0615	MC3_KD-MC3_NG	0.063449	0.0899075	6.41499	0.505176	0.878004	NA
Tb927.10.3870	MC3_KD-MC3_NG	0.0724021	0.103101	6.41499	0.507198	0.878613	NA
Tb927.10.7630	MC3_KD-MC3_NG	0.060757	0.0863965	6.41499	0.50662	0.878613	NA
Tb927.11.13230	MC3_KD-MC3_NG	-0.0794436	0.113105	6.41499	0.507114	0.878613	NA
Tb927.9.14420	MC3_KD-MC3_NG	0.0716701	0.102026	6.41499	0.507065	0.878613	NA
Tb927.3.4980	MC3_KD-MC3_NG	-0.0591221	0.0843226	6.41499	0.50784	0.879002	NA
Tb927.11.6570	MC3_KD-MC3_NG	0.0744439	0.106474	6.41499	0.508991	0.88027	NA
Tb11.v5.0365;Tb927.11.12870	MC3_KD-MC3_NG	0.0829714	0.121437	6.41499	0.518354	0.881668	NA
Tb11.v5.0501;Tb927.10.3940	MC3_KD-MC3_NG	-0.0722003	0.105504	6.41499	0.517709	0.881668	NA
Tb927.1.750	MC3_KD-MC3_NG	0.0582157	0.0849729	6.41499	0.517255	0.881668	NA
Tb927.10.12950	MC3_KD-MC3_NG	0.0630055	0.0914277	6.41499	0.514883	0.881668	NA
Tb927.10.5630	MC3_KD-MC3_NG	-0.0723783	0.105686	6.41499	0.517413	0.881668	NA
Tb927.10.5770	MC3_KD-MC3_NG	-0.0663945	0.095895	6.41499	0.512979	0.881668	NA
Tb927.10.8810	MC3_KD-MC3_NG	0.0604495	0.0885817	6.41499	0.518848	0.881668	NA
Tb927.10.970	MC3_KD-MC3_NG	0.0576474	0.084519	6.41499	0.519055	0.881668	NA
Tb927.11.11320	MC3_KD-MC3_NG	-0.0624554	0.0903529	6.41499	0.513642	0.881668	NA
Tb927.11.11570	MC3_KD-MC3_NG	-0.0897978	0.131602	6.41499	0.51889	0.881668	NA
Tb927.11.15130	MC3_KD-MC3_NG	0.0630021	0.0919165	6.41499	0.517066	0.881668	NA
Tb927.11.3390	MC3_KD-MC3_NG	0.0677016	0.0979798	6.41499	0.513797	0.881668	NA
Tb927.11.5630	MC3_KD-MC3_NG	0.0798167	0.117193	6.41499	0.519644	0.881668	NA
Tb927.11.6510;Tb927.11.6500	MC3_KD-MC3_NG	0.0757721	0.109373	6.41499	0.512734	0.881668	NA
Tb927.11.9790	MC3_KD-MC3_NG	-0.0629499	0.0925295	6.41499	0.520087	0.881668	NA
Tb927.2.3000	MC3_KD-MC3_NG	-0.0600531	0.0862762	6.41499	0.510814	0.881668	NA
Tb927.2.340	MC3_KD-MC3_NG	-0.0739173	0.107627	6.41499	0.51626	0.881668	NA
Tb927.2.450	MC3_KD-MC3_NG	-0.084186	0.121429	6.41499	0.512436	0.881668	NA
Tb927.3.3120	MC3_KD-MC3_NG	-0.0752734	0.10898	6.41499	0.513953	0.881668	NA
Tb927.4.1800;Tb927.4.1790	MC3_KD-MC3_NG	-0.0678432	0.0988927	6.41499	0.516712	0.881668	NA
Tb927.4.5210	MC3_KD-MC3_NG	0.0806355	0.117028	6.41499	0.514944	0.881668	NA
Tb927.6.2420	MC3_KD-MC3_NG	0.0834018	0.12265	6.41499	0.52028	0.881668	NA
Tb927.7.2070	MC3_KD-MC3_NG	-0.0609115	0.0885468	6.41499	0.515607	0.881668	NA
Tb927.7.6180	MC3_KD-MC3_NG	0.0818353	0.118455	6.41499	0.513868	0.881668	NA
Tb927.7.7070;Tb11.v5.0612	MC3_KD-MC3_NG	0.112831	0.164118	6.41499	0.515845	0.881668	NA
Tb927.10.13110	MC3_KD-MC3_NG	-0.0666689	0.0993247	6.41499	0.5255	0.882446	NA
Tb927.10.6360	MC3_KD-MC3_NG	0.0656223	0.0985302	6.41499	0.528614	0.882446	NA
Tb927.11.11280	MC3_KD-MC3_NG	0.0662367	0.0985517	6.41499	0.524976	0.882446	NA
Tb927.11.11700	MC3_KD-MC3_NG	0.0625044	0.0926064	6.41499	0.52328	0.882446	NA
Tb927.11.12720;Tb11.v5.0433	MC3_KD-MC3_NG	0.0668247	0.0989536	6.41499	0.523062	0.882446	NA
Tb927.11.13210	MC3_KD-MC3_NG	0.0716094	0.107829	6.41499	0.529761	0.882446	NA
Tb927.11.13510	MC3_KD-MC3_NG	0.0746747	0.111442	6.41499	0.526182	0.882446	NA
Tb927.11.13980	MC3_KD-MC3_NG	-0.0626849	0.0937708	6.41499	0.527131	0.882446	NA
Tb927.11.14750	MC3_KD-MC3_NG	0.0804766	0.119857	6.41499	0.52537	0.882446	NA
Tb927.11.3280	MC3_KD-MC3_NG	0.0716695	0.106965	6.41499	0.526211	0.882446	NA
Tb927.11.4880	MC3_KD-MC3_NG	0.0645767	0.0972907	6.41499	0.529971	0.882446	NA
Tb927.11.5130	MC3_KD-MC3_NG	0.102584	0.153693	6.41499	0.527748	0.882446	NA
Tb927.2.4050	MC3_KD-MC3_NG	0.0576475	0.0860183	6.41499	0.526124	0.882446	NA
Tb927.3.1060	MC3_KD-MC3_NG	0.0638027	0.0943365	6.41499	0.522456	0.882446	NA
Tb927.4.2600;Tb11.v5.0630	MC3_KD-MC3_NG	-0.0563872	0.0837183	6.41499	0.524121	0.882446	NA
Tb927.5.1320	MC3_KD-MC3_NG	0.0600867	0.0888539	6.41499	0.52251	0.882446	NA
Tb927.5.1730	MC3_KD-MC3_NG	-0.0577979	0.0864238	6.41499	0.526963	0.882446	NA
Tb927.6.4920;Tb927.6.4910;Tb927.6.4900;Tb927.6.4890;Tb927.6.4880;Tb927.6.4870;Tb927.6.4860;Tb927.6.4850;Tb927.6.4840	MC3_KD-MC3_NG	-0.0680194	0.102345	6.41499	0.529456	0.882446	NA
Tb927.7.1610	MC3_KD-MC3_NG	0.0598391	0.0897929	6.41499	0.528375	0.882446	NA
Tb927.8.1990	MC3_KD-MC3_NG	0.0724637	0.109115	6.41499	0.529758	0.882446	NA
Tb927.9.4910	MC3_KD-MC3_NG	0.0632011	0.0945499	6.41499	0.527161	0.882446	NA
Tb927.9.9290	MC3_KD-MC3_NG	0.0788463	0.118386	6.41499	0.528615	0.882446	NA
Tb927.3.4400	MC3_KD-MC3_NG	-0.0672212	0.101404	6.41499	0.530479	0.882593	NA
Tb927.4.3670	MC3_KD-MC3_NG	0.0704519	0.106444	6.41499	0.531101	0.88293	NA
Tb927.11.7670;Tb11.0330	MC3_KD-MC3_NG	0.0618911	0.0939139	6.41499	0.532814	0.883005	NA
Tb927.8.1050	MC3_KD-MC3_NG	-0.0570609	0.0865873	6.41499	0.532826	0.883005	NA
Tb927.8.1150	MC3_KD-MC3_NG	0.0601542	0.0910894	6.41499	0.531991	0.883005	NA
Tb927.9.3170	MC3_KD-MC3_NG	0.0794148	0.120485	6.41499	0.532749	0.883005	NA
Tb927.1.4420	MC3_KD-MC3_NG	-0.0548603	0.0853887	6.41499	0.542831	0.8839	NA
Tb927.10.11220	MC3_KD-MC3_NG	0.0848204	0.133331	6.41499	0.546686	0.8839	NA
Tb927.10.3010	MC3_KD-MC3_NG	0.0829377	0.126759	6.41499	0.535662	0.8839	NA
Tb927.10.3520	MC3_KD-MC3_NG	0.054725	0.0851808	6.41499	0.542843	0.8839	NA
Tb927.10.4750	MC3_KD-MC3_NG	0.0566079	0.0887723	6.41499	0.545761	0.8839	NA
Tb927.10.9200	MC3_KD-MC3_NG	0.0668736	0.101785	6.41499	0.534027	0.8839	NA
Tb927.11.1010	MC3_KD-MC3_NG	0.057462	0.0877093	6.41499	0.535152	0.8839	NA
Tb927.11.1100	MC3_KD-MC3_NG	-0.071537	0.11194	6.41499	0.544911	0.8839	NA
Tb927.11.11300	MC3_KD-MC3_NG	-0.056303	0.087675	6.41499	0.543013	0.8839	NA
Tb927.11.15000	MC3_KD-MC3_NG	0.110431	0.173431	6.41499	0.546328	0.8839	NA
Tb927.11.2790	MC3_KD-MC3_NG	-0.0602736	0.0939013	6.41499	0.543193	0.8839	NA
Tb927.11.4000	MC3_KD-MC3_NG	0.0615359	0.0952686	6.41499	0.540737	0.8839	NA
Tb927.11.5040	MC3_KD-MC3_NG	0.0550065	0.0846842	6.41499	0.538534	0.8839	NA
Tb927.11.5700	MC3_KD-MC3_NG	-0.079576	0.121503	6.41499	0.53528	0.8839	NA
Tb927.11.7370	MC3_KD-MC3_NG	0.130597	0.203299	6.41499	0.542884	0.8839	NA
Tb927.11.7940	MC3_KD-MC3_NG	0.0636865	0.098735	6.41499	0.541281	0.8839	NA
Tb927.11.8950	MC3_KD-MC3_NG	-0.0948649	0.146972	6.41499	0.541015	0.8839	NA
Tb927.11.9540	MC3_KD-MC3_NG	0.0572796	0.0891018	6.41499	0.5426	0.8839	NA
Tb927.2.3020	MC3_KD-MC3_NG	0.057659	0.0884032	6.41499	0.536913	0.8839	NA
Tb927.3.2640	MC3_KD-MC3_NG	0.0554056	0.0865357	6.41499	0.544181	0.8839	NA
Tb927.3.2730	MC3_KD-MC3_NG	0.0773842	0.119305	6.41499	0.539095	0.8839	NA
Tb927.4.590	MC3_KD-MC3_NG	-0.0638981	0.100051	6.41499	0.545163	0.8839	NA
Tb927.5.3290	MC3_KD-MC3_NG	0.0672653	0.105436	6.41499	0.545579	0.8839	NA
Tb927.6.1220	MC3_KD-MC3_NG	0.0755556	0.11618	6.41499	0.53806	0.8839	NA
Tb927.6.4600	MC3_KD-MC3_NG	0.0638856	0.0980814	6.41499	0.537442	0.8839	NA
Tb927.7.1730;Tb927.7.1750;Tb927.7.1740	MC3_KD-MC3_NG	0.0814758	0.126114	6.41499	0.540658	0.8839	NA
Tb927.7.3310	MC3_KD-MC3_NG	0.0715872	0.111574	6.41499	0.543359	0.8839	NA
Tb927.7.4620	MC3_KD-MC3_NG	0.0631282	0.0971094	6.41499	0.538217	0.8839	NA
Tb927.8.2130	MC3_KD-MC3_NG	0.0670442	0.103445	6.41499	0.539404	0.8839	NA
Tb927.8.3650;Tb927.8.3630;Tb927.8.3620	MC3_KD-MC3_NG	0.0631405	0.0993928	6.41499	0.547236	0.8839	NA
Tb927.8.5100	MC3_KD-MC3_NG	0.0634848	0.0998747	6.41499	0.547003	0.8839	NA
Tb927.9.5320	MC3_KD-MC3_NG	0.0668456	0.104552	6.41499	0.544736	0.8839	NA
Tb927.9.9640;Tb927.8.5390	MC3_KD-MC3_NG	-0.0671904	0.102472	6.41499	0.534819	0.8839	NA
Tb927.5.1490	MC3_KD-MC3_NG	0.074673	0.118678	6.41499	0.550953	0.88922	NA
Tb927.11.14440	MC3_KD-MC3_NG	-0.0535585	0.0855923	6.41499	0.553085	0.890768	NA
Tb927.11.14450	MC3_KD-MC3_NG	-0.0560936	0.0897798	6.41499	0.553669	0.890768	NA
Tb927.11.5290	MC3_KD-MC3_NG	-0.0819145	0.13123	6.41499	0.55403	0.890768	NA
Tb927.3.860	MC3_KD-MC3_NG	-0.220927	0.353866	6.41499	0.553957	0.890768	NA
Tb927.8.1300	MC3_KD-MC3_NG	0.0828827	0.132763	6.41499	0.553978	0.890768	NA
Tb10.v4.0033;Tb927.10.4430	MC3_KD-MC3_NG	0.0558064	0.0899681	6.41499	0.556448	0.891928	NA
Tb927.5.960	MC3_KD-MC3_NG	-0.0620662	0.0999617	6.41499	0.556072	0.891928	NA
Tb927.6.2320;Tb927.6.2260	MC3_KD-MC3_NG	-0.0654497	0.105453	6.41499	0.556225	0.891928	NA
Tb927.9.11540	MC3_KD-MC3_NG	0.0548916	0.0882131	6.41499	0.55523	0.891928	NA
Tb11.v5.0504;Tb927.8.7400;Tb927.4.5020	MC3_KD-MC3_NG	-0.0604581	0.0976459	6.41499	0.55715	0.892373	NA
Tb927.11.13840	MC3_KD-MC3_NG	0.0552231	0.0894203	6.41499	0.558134	0.892747	NA
Tb927.9.4760	MC3_KD-MC3_NG	0.0578149	0.0936412	6.41499	0.558232	0.892747	NA
Tb927.11.2290	MC3_KD-MC3_NG	-0.0565115	0.0916959	6.41499	0.558925	0.893175	NA
Tb927.8.2590	MC3_KD-MC3_NG	0.0672013	0.10948	6.41499	0.560456	0.894943	NA
Tb927.10.8930	MC3_KD-MC3_NG	-0.0547712	0.0894937	6.41499	0.561582	0.895445	NA
Tb927.2.5800	MC3_KD-MC3_NG	0.0661423	0.108085	6.41499	0.561622	0.895445	NA
Tb927.6.1940	MC3_KD-MC3_NG	0.0524218	0.0857811	6.41499	0.562143	0.895596	NA
Tb927.10.8780	MC3_KD-MC3_NG	-0.0531097	0.0870058	6.41499	0.562576	0.895607	NA
Tb927.11.3110	MC3_KD-MC3_NG	0.0539002	0.0886728	6.41499	0.564171	0.896789	NA
Tb927.11.5750	MC3_KD-MC3_NG	0.0518581	0.0852496	6.41499	0.563888	0.896789	NA
Tb927.11.10520	MC3_KD-MC3_NG	0.0985857	0.162827	6.41499	0.565664	0.898483	NA
Tb927.1.1770	MC3_KD-MC3_NG	-0.0564898	0.0942802	6.41499	0.569603	0.900216	NA
Tb927.10.3080	MC3_KD-MC3_NG	0.0610225	0.101681	6.41499	0.568997	0.900216	NA
Tb927.10.6370;Tb927.10.220	MC3_KD-MC3_NG	0.0784874	0.130216	6.41499	0.567363	0.900216	NA
Tb927.10.7700	MC3_KD-MC3_NG	-0.0688204	0.114961	6.41499	0.569935	0.900216	NA
Tb927.11.13080	MC3_KD-MC3_NG	0.104086	0.17418	6.41499	0.570602	0.900216	NA
Tb927.11.15610	MC3_KD-MC3_NG	-0.109072	0.182121	6.41499	0.569772	0.900216	NA
Tb927.4.870	MC3_KD-MC3_NG	-0.0503369	0.0842362	6.41499	0.570608	0.900216	NA
Tb927.6.4640	MC3_KD-MC3_NG	0.052927	0.0884773	6.41499	0.570213	0.900216	NA
Tb927.8.4640	MC3_KD-MC3_NG	-0.0533971	0.0889317	6.41499	0.568814	0.900216	NA
Tb927.10.13360	MC3_KD-MC3_NG	-0.063484	0.10717	6.41499	0.573877	0.901071	NA
Tb927.10.13840	MC3_KD-MC3_NG	0.0619684	0.104316	6.41499	0.572824	0.901071	NA
Tb927.11.9620.1;Tb927.11.9620.2	MC3_KD-MC3_NG	-0.0546171	0.0921819	6.41499	0.5738	0.901071	NA
Tb927.3.3270	MC3_KD-MC3_NG	0.054593	0.0916735	6.41499	0.571898	0.901071	NA
Tb927.3.4470	MC3_KD-MC3_NG	0.0639281	0.107998	6.41499	0.574149	0.901071	NA
Tb927.3.690	MC3_KD-MC3_NG	0.0701698	0.118339	6.41499	0.573508	0.901071	NA
Tb927.8.3590	MC3_KD-MC3_NG	0.0593158	0.100198	6.41499	0.574121	0.901071	NA
Tb927.9.2900	MC3_KD-MC3_NG	0.05034	0.0852402	6.41499	0.575014	0.901756	NA
Tb927.6.4350	MC3_KD-MC3_NG	0.072395	0.122753	6.41499	0.57552	0.901877	NA
Tb927.10.12630	MC3_KD-MC3_NG	0.0728845	0.124455	6.41499	0.578134	0.90195	NA
Tb927.10.190	MC3_KD-MC3_NG	-0.0513174	0.0871518	6.41499	0.576111	0.90195	NA
Tb927.11.5190	MC3_KD-MC3_NG	0.0492537	0.0839041	6.41499	0.577252	0.90195	NA
Tb927.4.3560	MC3_KD-MC3_NG	-0.0523671	0.0892596	6.41499	0.577467	0.90195	NA
Tb927.5.2850	MC3_KD-MC3_NG	-0.0522054	0.0891819	6.41499	0.57829	0.90195	NA
Tb927.6.3670	MC3_KD-MC3_NG	0.0494462	0.0840784	6.41499	0.576573	0.90195	NA
Tb927.8.7590	MC3_KD-MC3_NG	-0.0913102	0.156102	6.41499	0.578569	0.90195	NA
Tb927.11.15190	MC3_KD-MC3_NG	0.0530403	0.0909557	6.41499	0.579707	0.903054	NA
Tb927.10.13000	MC3_KD-MC3_NG	-0.0567597	0.0977327	6.41499	0.581216	0.903339	NA
Tb927.11.7600	MC3_KD-MC3_NG	-0.0500025	0.0861203	6.41499	0.581313	0.903339	NA
Tb927.7.5050;Tb11.v5.0185	MC3_KD-MC3_NG	0.0494413	0.0849481	6.41499	0.580421	0.903339	NA
Tb927.9.3030	MC3_KD-MC3_NG	0.0568291	0.0979562	6.41499	0.581607	0.903339	NA
Tb927.10.5890	MC3_KD-MC3_NG	-0.0534978	0.0923863	6.41499	0.582294	0.903374	NA
Tb927.11.12440	MC3_KD-MC3_NG	-0.0701267	0.121451	6.41499	0.583348	0.903374	NA
Tb927.4.470	MC3_KD-MC3_NG	-0.0781005	0.135222	6.41499	0.583243	0.903374	NA
Tb927.9.8350	MC3_KD-MC3_NG	0.0692908	0.119979	6.41499	0.583274	0.903374	NA
Tb927.10.12660	MC3_KD-MC3_NG	0.0496923	0.086293	6.41499	0.584337	0.903453	NA
Tb927.10.3000	MC3_KD-MC3_NG	0.0578135	0.100937	6.41499	0.586303	0.903453	NA
Tb927.10.4720	MC3_KD-MC3_NG	0.0504404	0.0882729	6.41499	0.587168	0.903453	NA
Tb927.10.5000	MC3_KD-MC3_NG	-0.0556516	0.096967	6.41499	0.585568	0.903453	NA
Tb927.10.7350	MC3_KD-MC3_NG	0.0481144	0.0843242	6.41499	0.587696	0.903453	NA
Tb927.11.11780	MC3_KD-MC3_NG	-0.0979119	0.170409	6.41499	0.585156	0.903453	NA
Tb927.11.15120	MC3_KD-MC3_NG	0.0520418	0.0904145	6.41499	0.584505	0.903453	NA
Tb927.11.15220	MC3_KD-MC3_NG	0.0577054	0.101052	6.41499	0.587404	0.903453	NA
Tb927.11.5300	MC3_KD-MC3_NG	0.050074	0.0876074	6.41499	0.587067	0.903453	NA
Tb927.9.3400	MC3_KD-MC3_NG	-0.0484268	0.0845902	6.41499	0.586484	0.903453	NA
Tb927.10.15330	MC3_KD-MC3_NG	0.106741	0.187432	6.41499	0.588395	0.903868	NA
Tb927.11.14210	MC3_KD-MC3_NG	0.0492637	0.0866598	6.41499	0.589049	0.904211	NA
Tb927.10.8730	MC3_KD-MC3_NG	-0.0479663	0.0848692	6.41499	0.591157	0.906786	NA
Tb927.11.7510;Tb927.11.7460	MC3_KD-MC3_NG	0.052291	0.0926335	6.41499	0.591597	0.906799	NA
Tb927.10.9780	MC3_KD-MC3_NG	0.0521349	0.0928516	6.41499	0.593527	0.908881	NA
Tb927.5.590	MC3_KD-MC3_NG	0.0812439	0.144812	6.41499	0.59382	0.908881	NA
Tb927.11.16980	MC3_KD-MC3_NG	0.071334	0.127627	6.41499	0.595172	0.90974	NA
Tb927.2.4550	MC3_KD-MC3_NG	-0.0526396	0.0943123	6.41499	0.595678	0.90974	NA
Tb927.6.3310	MC3_KD-MC3_NG	-0.0470181	0.0842363	6.41499	0.59566	0.90974	NA
Tb927.11.8220	MC3_KD-MC3_NG	-0.0589254	0.105707	6.41499	0.596129	0.909767	NA
Tb927.9.4250	MC3_KD-MC3_NG	0.0547612	0.0984749	6.41499	0.596998	0.910432	NA
Tb927.10.6050;Tb11.v5.0197	MC3_KD-MC3_NG	0.046479	0.0838112	6.41499	0.597981	0.911271	NA
Tb927.4.3440	MC3_KD-MC3_NG	0.0685212	0.123758	6.41499	0.598561	0.911495	NA
Tb927.10.12390	MC3_KD-MC3_NG	-0.0533683	0.0979162	6.41499	0.604146	0.911836	NA
Tb927.10.3310	MC3_KD-MC3_NG	-0.0470727	0.0863803	6.41499	0.604206	0.911836	NA
Tb927.10.4290	MC3_KD-MC3_NG	0.0500973	0.0916931	6.41499	0.603291	0.911836	NA
Tb927.3.4710	MC3_KD-MC3_NG	0.0513665	0.0935709	6.41499	0.601606	0.911836	NA
Tb927.4.3560;Tb927.4.3610	MC3_KD-MC3_NG	0.0469014	0.0848951	6.41499	0.59934	0.911836	NA
Tb927.7.2570;Tb11.v5.0611	MC3_KD-MC3_NG	0.0496392	0.0905054	6.41499	0.601924	0.911836	NA
Tb927.7.3950	MC3_KD-MC3_NG	0.0554537	0.100572	6.41499	0.600037	0.911836	NA
Tb927.7.4020	MC3_KD-MC3_NG	0.0514843	0.0935359	6.41499	0.600659	0.911836	NA
Tb927.7.4330	MC3_KD-MC3_NG	0.0593161	0.107981	6.41499	0.601374	0.911836	NA
Tb927.7.6640	MC3_KD-MC3_NG	0.0499296	0.0916282	6.41499	0.604227	0.911836	NA
Tb927.8.1540	MC3_KD-MC3_NG	-0.0471536	0.0865815	6.41499	0.604422	0.911836	NA
Tb927.8.6770	MC3_KD-MC3_NG	-0.0460005	0.0840378	6.41499	0.60263	0.911836	NA
Tb927.9.1980	MC3_KD-MC3_NG	-0.047705	0.0875142	6.41499	0.6041	0.911836	NA
Tb11.v5.0811;Tb927.10.10340	MC3_KD-MC3_NG	-0.104957	0.194186	6.41499	0.607098	0.912843	NA
Tb927.1.1010	MC3_KD-MC3_NG	-0.0451998	0.086055	6.41499	0.617069	0.912843	NA
Tb927.1.2670	MC3_KD-MC3_NG	0.0497781	0.0926951	6.41499	0.60937	0.912843	NA
Tb927.1.2710	MC3_KD-MC3_NG	-0.0576047	0.108786	6.41499	0.614263	0.912843	NA
Tb927.10.1170	MC3_KD-MC3_NG	0.0673591	0.126952	6.41499	0.613565	0.912843	NA
Tb927.10.13730	MC3_KD-MC3_NG	-0.0497489	0.093186	6.41499	0.611421	0.912843	NA
Tb927.10.14520	MC3_KD-MC3_NG	0.0759502	0.141797	6.41499	0.610271	0.912843	NA
Tb927.10.2380	MC3_KD-MC3_NG	-0.0441226	0.0853025	6.41499	0.62233	0.912843	NA
Tb927.10.320	MC3_KD-MC3_NG	0.0464438	0.0863766	6.41499	0.608926	0.912843	NA
Tb927.10.3640	MC3_KD-MC3_NG	0.0472718	0.0890423	6.41499	0.613367	0.912843	NA
Tb927.10.3920;Tb11.v5.0502	MC3_KD-MC3_NG	-0.0446051	0.0845607	6.41499	0.615594	0.912843	NA
Tb927.10.5480;Tb927.10.5460	MC3_KD-MC3_NG	0.0680515	0.126722	6.41499	0.609366	0.912843	NA
Tb927.11.13310	MC3_KD-MC3_NG	0.0466381	0.089163	6.41499	0.618499	0.912843	NA
Tb927.11.16020	MC3_KD-MC3_NG	0.0471184	0.0906093	6.41499	0.620506	0.912843	NA
Tb927.11.18680;Tb11.0845	MC3_KD-MC3_NG	-0.0462205	0.0883375	6.41499	0.618394	0.912843	NA
Tb927.11.4320	MC3_KD-MC3_NG	0.0764933	0.14322	6.41499	0.611271	0.912843	NA
Tb927.11.7130	MC3_KD-MC3_NG	0.0532756	0.102121	6.41499	0.619404	0.912843	NA
Tb927.11.7560	MC3_KD-MC3_NG	0.0465577	0.0902721	6.41499	0.62332	0.912843	NA
Tb927.11.840.1;Tb927.11.840.2	MC3_KD-MC3_NG	0.0545376	0.104291	6.41499	0.618585	0.912843	NA
Tb927.11.9820	MC3_KD-MC3_NG	-0.0461411	0.088685	6.41499	0.620332	0.912843	NA
Tb927.2.1850	MC3_KD-MC3_NG	0.0546255	0.100876	6.41499	0.606439	0.912843	NA
Tb927.3.1040	MC3_KD-MC3_NG	0.0456164	0.0865285	6.41499	0.615796	0.912843	NA
Tb927.3.4330;Tb927.3.4320;Tb927.3.4310;Tb927.3.4300;Tb927.3.4290;Tb11.v5.1055	MC3_KD-MC3_NG	-0.0469453	0.0908781	6.41499	0.622775	0.912843	NA
Tb927.3.930	MC3_KD-MC3_NG	-0.0444354	0.0838093	6.41499	0.613821	0.912843	NA
Tb927.4.3060	MC3_KD-MC3_NG	0.0545775	0.1052	6.41499	0.621309	0.912843	NA
Tb927.5.2820	MC3_KD-MC3_NG	0.0457018	0.0867082	6.41499	0.615866	0.912843	NA
Tb927.5.3810	MC3_KD-MC3_NG	-0.0457775	0.085711	6.41499	0.611274	0.912843	NA
Tb927.6.840	MC3_KD-MC3_NG	0.0515485	0.0976728	6.41499	0.615413	0.912843	NA
Tb927.7.4370	MC3_KD-MC3_NG	0.112807	0.214027	6.41499	0.615871	0.912843	NA
Tb927.8.1260;Tb11.v5.0562	MC3_KD-MC3_NG	0.0574635	0.108458	6.41499	0.614065	0.912843	NA
Tb927.8.2620	MC3_KD-MC3_NG	-0.0456344	0.0860161	6.41499	0.613601	0.912843	NA
Tb927.8.3150	MC3_KD-MC3_NG	-0.0590913	0.113619	6.41499	0.620461	0.912843	NA
Tb927.8.4780	MC3_KD-MC3_NG	0.0455077	0.0880412	6.41499	0.622566	0.912843	NA
Tb927.8.5300	MC3_KD-MC3_NG	0.0465187	0.0897584	6.41499	0.621659	0.912843	NA
Tb927.8.790	MC3_KD-MC3_NG	-0.0497816	0.0948275	6.41499	0.617248	0.912843	NA
Tb927.8.960;Tb927.8.940	MC3_KD-MC3_NG	0.0632191	0.122262	6.41499	0.622442	0.912843	NA
Tb927.9.10310	MC3_KD-MC3_NG	-0.0482528	0.0905631	6.41499	0.612112	0.912843	NA
Tb927.9.10550	MC3_KD-MC3_NG	0.0440359	0.0853456	6.41499	0.623173	0.912843	NA
Tb927.9.12330	MC3_KD-MC3_NG	-0.0819934	0.154217	6.41499	0.612853	0.912843	NA
Tb927.9.12440	MC3_KD-MC3_NG	0.0799669	0.149298	6.41499	0.610277	0.912843	NA
Tb927.9.15060	MC3_KD-MC3_NG	-0.0448586	0.0858187	6.41499	0.618731	0.912843	NA
Tb927.9.8990	MC3_KD-MC3_NG	0.0491718	0.0947803	6.41499	0.621308	0.912843	NA
Tb927.9.12990	MC3_KD-MC3_NG	0.0492712	0.0956654	6.41499	0.62379	0.912895	NA
Tb927.10.15000	MC3_KD-MC3_NG	0.0458116	0.0895029	6.41499	0.6259	0.913425	NA
Tb927.11.10030;Tb11.NT.118_2	MC3_KD-MC3_NG	-0.101508	0.197891	6.41499	0.625169	0.913425	NA
Tb927.11.1540	MC3_KD-MC3_NG	0.0565434	0.11045	6.41499	0.62584	0.913425	NA
Tb927.2.4160	MC3_KD-MC3_NG	-0.0725319	0.141298	6.41499	0.62492	0.913425	NA
Tb927.4.1680	MC3_KD-MC3_NG	-0.0458942	0.0897768	6.41499	0.626324	0.913425	NA
Tb927.1.120	MC3_KD-MC3_NG	-0.0871299	0.17091	6.41499	0.627253	0.914146	NA
Tb927.11.6360	MC3_KD-MC3_NG	0.0445721	0.0880426	6.41499	0.629604	0.916937	NA
Tb927.10.11850	MC3_KD-MC3_NG	-0.0444779	0.0882835	6.41499	0.63123	0.917731	NA
Tb927.10.3210	MC3_KD-MC3_NG	-0.0592515	0.117736	6.41499	0.631596	0.917731	NA
Tb927.11.7850	MC3_KD-MC3_NG	0.0614765	0.122266	6.41499	0.631894	0.917731	NA
Tb927.3.1790	MC3_KD-MC3_NG	-0.0457033	0.0908149	6.41499	0.631595	0.917731	NA
Tb927.11.12410;Tb927.11.12420	MC3_KD-MC3_NG	0.0479252	0.095525	6.41499	0.63263	0.917961	NA
Tb927.9.8380	MC3_KD-MC3_NG	0.0418834	0.0835567	6.41499	0.632926	0.917961	NA
Tb927.1.4400	MC3_KD-MC3_NG	-0.0449969	0.0931488	6.41499	0.645097	0.918342	NA
Tb927.1.990	MC3_KD-MC3_NG	-0.0416816	0.0861559	6.41499	0.644607	0.918342	NA
Tb927.10.10010	MC3_KD-MC3_NG	0.0497884	0.0998268	6.41499	0.634597	0.918342	NA
Tb927.10.11550	MC3_KD-MC3_NG	-0.0447876	0.0926669	6.41499	0.644925	0.918342	NA
Tb927.10.2890;Tb11.v5.0650	MC3_KD-MC3_NG	-0.0517991	0.103894	6.41499	0.634711	0.918342	NA
Tb927.10.5870	MC3_KD-MC3_NG	0.0419014	0.0838807	6.41499	0.634073	0.918342	NA
Tb927.10.6050;Tb11.v5.0198	MC3_KD-MC3_NG	-0.0429636	0.0905294	6.41499	0.650812	0.918342	NA
Tb927.10.6330;Tb11.v5.0273	MC3_KD-MC3_NG	0.066089	0.139354	6.41499	0.651034	0.918342	NA
Tb927.10.6630	MC3_KD-MC3_NG	0.041424	0.0841526	6.41499	0.638938	0.918342	NA
Tb927.10.7510	MC3_KD-MC3_NG	0.0455592	0.0950859	6.41499	0.64774	0.918342	NA
Tb927.10.880	MC3_KD-MC3_NG	0.0476285	0.0961126	6.41499	0.636732	0.918342	NA
Tb927.10.8830	MC3_KD-MC3_NG	-0.0509415	0.10462	6.41499	0.642509	0.918342	NA
Tb927.10.9700	MC3_KD-MC3_NG	0.0436764	0.0893646	6.41499	0.641284	0.918342	NA
Tb927.11.10210	MC3_KD-MC3_NG	-0.0441272	0.0905414	6.41499	0.642205	0.918342	NA
Tb927.11.1130	MC3_KD-MC3_NG	-0.0573801	0.118492	6.41499	0.644297	0.918342	NA
Tb927.11.12360	MC3_KD-MC3_NG	0.040666	0.0847514	6.41499	0.647275	0.918342	NA
Tb927.11.3600;Tb927.11.3590;Tb11.v5.1059	MC3_KD-MC3_NG	0.0418228	0.0874119	6.41499	0.648198	0.918342	NA
Tb927.11.3770	MC3_KD-MC3_NG	0.0460164	0.0933135	6.41499	0.638343	0.918342	NA
Tb927.11.3980	MC3_KD-MC3_NG	0.0452163	0.094278	6.41499	0.647424	0.918342	NA
Tb927.11.4350	MC3_KD-MC3_NG	0.0447917	0.0901716	6.41499	0.635938	0.918342	NA
Tb927.11.5420	MC3_KD-MC3_NG	0.0573425	0.120728	6.41499	0.650547	0.918342	NA
Tb927.11.6660	MC3_KD-MC3_NG	0.0460537	0.0951054	6.41499	0.644307	0.918342	NA
Tb927.11.6710	MC3_KD-MC3_NG	-0.0437463	0.0887618	6.41499	0.638535	0.918342	NA
Tb927.11.9760	MC3_KD-MC3_NG	0.0411334	0.0839596	6.41499	0.640497	0.918342	NA
Tb927.2.2090	MC3_KD-MC3_NG	0.0410783	0.0866327	6.41499	0.651093	0.918342	NA
Tb927.3.3300	MC3_KD-MC3_NG	0.0411331	0.0852984	6.41499	0.64566	0.918342	NA
Tb927.3.5290	MC3_KD-MC3_NG	0.0411577	0.0863895	6.41499	0.649571	0.918342	NA
Tb927.3.910	MC3_KD-MC3_NG	-0.0436865	0.0907824	6.41499	0.646336	0.918342	NA
Tb927.4.3130	MC3_KD-MC3_NG	0.0453113	0.0927441	6.41499	0.641405	0.918342	NA
Tb927.5.1560	MC3_KD-MC3_NG	0.0433687	0.090491	6.41499	0.647656	0.918342	NA
Tb927.5.2680	MC3_KD-MC3_NG	0.0463617	0.0941144	6.41499	0.638696	0.918342	NA
Tb927.5.3850	MC3_KD-MC3_NG	0.0438345	0.0914431	6.41499	0.647587	0.918342	NA
Tb927.5.4340	MC3_KD-MC3_NG	0.0672223	0.136691	6.41499	0.63925	0.918342	NA
Tb927.5.930	MC3_KD-MC3_NG	-0.0444331	0.0929048	6.41499	0.648328	0.918342	NA
Tb927.6.3220;Tb11.v5.0720	MC3_KD-MC3_NG	0.0492294	0.0989226	6.41499	0.635326	0.918342	NA
Tb927.8.2220	MC3_KD-MC3_NG	0.0456554	0.0951263	6.41499	0.647195	0.918342	NA
Tb927.8.3410	MC3_KD-MC3_NG	0.0511357	0.103935	6.41499	0.639107	0.918342	NA
Tb927.8.4950	MC3_KD-MC3_NG	0.0430058	0.0901478	6.41499	0.649141	0.918342	NA
Tb927.9.11150	MC3_KD-MC3_NG	-0.0410013	0.0849962	6.41499	0.64555	0.918342	NA
Tb927.9.15050	MC3_KD-MC3_NG	0.0417391	0.0867026	6.41499	0.646213	0.918342	NA
Tb927.9.6310	MC3_KD-MC3_NG	-0.0676553	0.142097	6.41499	0.649773	0.918342	NA
Tb927.11.16800	MC3_KD-MC3_NG	0.0403907	0.0855185	6.41499	0.652352	0.918886	NA
Tb927.3.1190	MC3_KD-MC3_NG	-0.0407542	0.0862024	6.41499	0.652034	0.918886	NA
Tb927.7.5640	MC3_KD-MC3_NG	-0.0461676	0.0979726	6.41499	0.653078	0.919293	NA
Tb927.11.10900	MC3_KD-MC3_NG	0.0412909	0.0878608	6.41499	0.653939	0.919888	NA
Tb11.NT.133_1	MC3_KD-MC3_NG	0.0420627	0.0909387	6.41499	0.658971	0.920684	NA
Tb927.10.8590	MC3_KD-MC3_NG	-0.0391676	0.0847103	6.41499	0.659085	0.920684	NA
Tb927.11.12840	MC3_KD-MC3_NG	0.0410614	0.0888727	6.41499	0.65932	0.920684	NA
Tb927.11.14970	MC3_KD-MC3_NG	0.0425795	0.0914369	6.41499	0.656844	0.920684	NA
Tb927.3.1380	MC3_KD-MC3_NG	0.054135	0.117004	6.41499	0.658877	0.920684	NA
Tb927.4.2920	MC3_KD-MC3_NG	0.043051	0.092115	6.41499	0.655697	0.920684	NA
Tb927.5.2610	MC3_KD-MC3_NG	-0.0393614	0.0845171	6.41499	0.656811	0.920684	NA
Tb927.6.4990	MC3_KD-MC3_NG	-0.0394065	0.0848471	6.41499	0.657678	0.920684	NA
Tb927.7.7240	MC3_KD-MC3_NG	0.0458091	0.0991453	6.41499	0.65931	0.920684	NA
Tb927.8.780	MC3_KD-MC3_NG	0.038856	0.0839179	6.41499	0.658641	0.920684	NA
Tb927.9.10100	MC3_KD-MC3_NG	0.0619379	0.132789	6.41499	0.656323	0.920684	NA
Tb927.11.8030	MC3_KD-MC3_NG	0.0423468	0.0924905	6.41499	0.662161	0.92352	NA
Tb927.4.3120;Tb11.v5.0959	MC3_KD-MC3_NG	0.0431843	0.0943403	6.41499	0.662229	0.92352	NA
Tb927.10.10980;Tb927.10.10960;Tb927.10.10950;Tb927.10.10940;Tb927.10.10920;Tb927.10.10910;Tb927.10.10900;Tb927.10.10890;Tb11.v5.0543;Tb927.10.10970;Tb927.10.10930	MC3_KD-MC3_NG	0.0624811	0.139662	6.41499	0.669317	0.924603	NA
Tb927.10.11900	MC3_KD-MC3_NG	0.0482689	0.107994	6.41499	0.669601	0.924603	NA
Tb927.10.13330	MC3_KD-MC3_NG	-0.05933	0.131559	6.41499	0.666852	0.924603	NA
Tb927.10.2560	MC3_KD-MC3_NG	-0.0942779	0.209652	6.41499	0.667733	0.924603	NA
Tb927.11.10430	MC3_KD-MC3_NG	-0.0389054	0.0856328	6.41499	0.664563	0.924603	NA
Tb927.11.13190;Tb927.11.13090	MC3_KD-MC3_NG	0.0397812	0.0885155	6.41499	0.667912	0.924603	NA
Tb927.11.14410	MC3_KD-MC3_NG	0.0513443	0.113198	6.41499	0.665074	0.924603	NA
Tb927.11.3250	MC3_KD-MC3_NG	-0.0375006	0.0837652	6.41499	0.669103	0.924603	NA
Tb927.11.3850	MC3_KD-MC3_NG	0.0458589	0.101258	6.41499	0.665542	0.924603	NA
Tb927.3.5060	MC3_KD-MC3_NG	-0.0390234	0.0867776	6.41499	0.667729	0.924603	NA
Tb927.7.2680	MC3_KD-MC3_NG	0.0378432	0.0843425	6.41499	0.66842	0.924603	NA
Tb927.7.270	MC3_KD-MC3_NG	0.0633494	0.14006	6.41499	0.665947	0.924603	NA
Tb927.7.4870;Tb11.v5.0169	MC3_KD-MC3_NG	-0.0454126	0.0997197	6.41499	0.66383	0.924603	NA
Tb927.7.7250	MC3_KD-MC3_NG	0.0459558	0.101113	6.41499	0.664445	0.924603	NA
Tb927.8.2030	MC3_KD-MC3_NG	0.0394735	0.0881803	6.41499	0.669132	0.924603	NA
Tb927.3.2080	MC3_KD-MC3_NG	-0.0412655	0.0925175	6.41499	0.670239	0.924877	NA
Tb927.1.220;Tb927.1.180;Tb927.2.370	MC3_KD-MC3_NG	-0.0477497	0.107362	6.41499	0.671112	0.925475	NA
Tb927.11.4550	MC3_KD-MC3_NG	0.0432704	0.0979592	6.41499	0.673196	0.92774	NA
Tb927.5.1120	MC3_KD-MC3_NG	-0.0827717	0.188093	6.41499	0.674338	0.928098	NA
Tb927.9.7090	MC3_KD-MC3_NG	0.0748189	0.170011	6.41499	0.674319	0.928098	NA
Tb927.3.4090	MC3_KD-MC3_NG	-0.0408046	0.0930377	6.41499	0.675352	0.928476	NA
Tb927.8.6070	MC3_KD-MC3_NG	0.0473925	0.10811	6.41499	0.675496	0.928476	NA
Tb927.4.790	MC3_KD-MC3_NG	0.0511719	0.117145	6.41499	0.676561	0.929332	NA
Tb927.4.3890	MC3_KD-MC3_NG	-0.0379194	0.0870016	6.41499	0.677234	0.92965	NA
Tb927.11.11580	MC3_KD-MC3_NG	0.042674	0.0982819	6.41499	0.67837	0.930601	NA
Tb927.3.2050	MC3_KD-MC3_NG	0.119046	0.274677	6.41499	0.678919	0.930747	NA
Tb10.v4.0033;Tb927.10.4430;Tb11.v5.0767	MC3_KD-MC3_NG	-0.0524141	0.12168	6.41499	0.680747	0.931206	NA
Tb927.10.13550	MC3_KD-MC3_NG	0.0375681	0.0880317	6.41499	0.68351	0.931206	NA
Tb927.10.15660	MC3_KD-MC3_NG	-0.0484164	0.113048	6.41499	0.682456	0.931206	NA
Tb927.11.12560	MC3_KD-MC3_NG	0.0408783	0.0955398	6.41499	0.682742	0.931206	NA
Tb927.11.16890	MC3_KD-MC3_NG	-0.0373612	0.0875665	6.41499	0.683576	0.931206	NA
Tb927.11.7430	MC3_KD-MC3_NG	-0.0399764	0.0936851	6.41499	0.683542	0.931206	NA
Tb927.11.9240	MC3_KD-MC3_NG	0.0381167	0.0887426	6.41499	0.681599	0.931206	NA
Tb927.2.4330	MC3_KD-MC3_NG	-0.0380271	0.0891407	6.41499	0.68362	0.931206	NA
Tb927.5.1150	MC3_KD-MC3_NG	0.045736	0.107234	6.41499	0.683681	0.931206	NA
Tb927.7.5790	MC3_KD-MC3_NG	-0.0374722	0.0868785	6.41499	0.680358	0.931206	NA
Tb927.4.2400	MC3_KD-MC3_NG	-0.048547	0.114643	6.41499	0.68579	0.933473	NA
Tb927.1.3560	MC3_KD-MC3_NG	0.0463131	0.109956	6.41499	0.687362	0.935007	NA
Tb927.10.2350	MC3_KD-MC3_NG	0.059829	0.142479	6.41499	0.688251	0.935007	NA
Tb927.3.5310	MC3_KD-MC3_NG	0.0367623	0.0874908	6.41499	0.688063	0.935007	NA
Tb927.10.12320	MC3_KD-MC3_NG	0.0464993	0.115036	6.41499	0.699189	0.935424	NA
Tb927.10.14300	MC3_KD-MC3_NG	-0.0419789	0.102323	6.41499	0.694968	0.935424	NA
Tb927.10.15380;Tb11.v5.0481	MC3_KD-MC3_NG	0.0381705	0.093001	6.41499	0.694848	0.935424	NA
Tb927.10.8000	MC3_KD-MC3_NG	0.034692	0.0862884	6.41499	0.700705	0.935424	NA
Tb927.10.9700;Tb11.v5.0773	MC3_KD-MC3_NG	0.0394555	0.0974878	6.41499	0.698834	0.935424	NA
Tb927.11.11210	MC3_KD-MC3_NG	0.0382217	0.0935044	6.41499	0.696007	0.935424	NA
Tb927.11.12970	MC3_KD-MC3_NG	0.0394637	0.0985761	6.41499	0.701902	0.935424	NA
Tb927.11.13490	MC3_KD-MC3_NG	-0.0377336	0.093032	6.41499	0.698221	0.935424	NA
Tb927.11.13660	MC3_KD-MC3_NG	0.0449944	0.112323	6.41499	0.701731	0.935424	NA
Tb927.11.7240;Tb11.v5.0258	MC3_KD-MC3_NG	0.0367448	0.0912068	6.41499	0.700127	0.935424	NA
Tb927.3.1750	MC3_KD-MC3_NG	0.0622815	0.149218	6.41499	0.690008	0.935424	NA
Tb927.3.3520	MC3_KD-MC3_NG	-0.0417983	0.101681	6.41499	0.6944	0.935424	NA
Tb927.3.3850	MC3_KD-MC3_NG	0.0425399	0.104718	6.41499	0.697777	0.935424	NA
Tb927.3.3940	MC3_KD-MC3_NG	-0.123606	0.308639	6.41499	0.701796	0.935424	NA
Tb927.4.1540	MC3_KD-MC3_NG	0.0355175	0.0880081	6.41499	0.699639	0.935424	NA
Tb927.4.1600	MC3_KD-MC3_NG	0.061695	0.153345	6.41499	0.700508	0.935424	NA
Tb927.5.1690;Tb11.v5.0740	MC3_KD-MC3_NG	0.0473622	0.113772	6.41499	0.690769	0.935424	NA
Tb927.5.800;Tb927.5.790	MC3_KD-MC3_NG	0.0388388	0.0953671	6.41499	0.697064	0.935424	NA
Tb927.6.2050	MC3_KD-MC3_NG	0.0474527	0.115071	6.41499	0.693491	0.935424	NA
Tb927.6.2710	MC3_KD-MC3_NG	-0.0344157	0.0854492	6.41499	0.700205	0.935424	NA
Tb927.7.6950	MC3_KD-MC3_NG	0.0426432	0.102303	6.41499	0.690392	0.935424	NA
Tb927.8.1550	MC3_KD-MC3_NG	0.0358897	0.0878022	6.41499	0.696017	0.935424	NA
Tb927.8.2440	MC3_KD-MC3_NG	0.0417351	0.102014	6.41499	0.69577	0.935424	NA
Tb927.8.6410	MC3_KD-MC3_NG	-0.0392122	0.0966948	6.41499	0.698273	0.935424	NA
Tb927.8.7060	MC3_KD-MC3_NG	0.0406638	0.0974038	6.41499	0.689945	0.935424	NA
Tb927.9.11600;Tb927.9.11580	MC3_KD-MC3_NG	0.0338085	0.0840617	6.41499	0.700607	0.935424	NA
Tb927.9.14370;Tb927.8.6180	MC3_KD-MC3_NG	0.056422	0.137008	6.41499	0.693883	0.935424	NA
Tb927.9.5220	MC3_KD-MC3_NG	-0.0387442	0.0958854	6.41499	0.699291	0.935424	NA
Tb927.9.5590	MC3_KD-MC3_NG	0.0345452	0.0858154	6.41499	0.700351	0.935424	NA
Tb927.9.5730	MC3_KD-MC3_NG	-0.0451477	0.108775	6.41499	0.691628	0.935424	NA
Tb927.8.4010;Tb927.8.4110	MC3_KD-MC3_NG	0.0565342	0.141751	6.41499	0.702959	0.93624	NA
Tb927.10.12030	MC3_KD-MC3_NG	0.041197	0.104498	6.41499	0.706179	0.936437	NA
Tb927.10.14340	MC3_KD-MC3_NG	0.0353781	0.0895598	6.41499	0.705629	0.936437	NA
Tb927.10.850	MC3_KD-MC3_NG	-0.0779842	0.196925	6.41499	0.704937	0.936437	NA
Tb927.11.8150	MC3_KD-MC3_NG	0.0416602	0.105172	6.41499	0.704861	0.936437	NA
Tb927.11.9080	MC3_KD-MC3_NG	0.0334989	0.0849848	6.41499	0.706224	0.936437	NA
Tb927.9.13990	MC3_KD-MC3_NG	0.039129	0.0989232	6.41499	0.705259	0.936437	NA
Tb927.9.8490	MC3_KD-MC3_NG	0.0341367	0.0862264	6.41499	0.705015	0.936437	NA
Tb927.2.6100	MC3_KD-MC3_NG	0.0354307	0.0901227	6.41499	0.706952	0.936812	NA
Tb927.8.7530;Tb927.4.4910	MC3_KD-MC3_NG	0.0432796	0.110537	6.41499	0.708076	0.93771	NA
Tb927.11.8410	MC3_KD-MC3_NG	0.0336537	0.086642	6.41499	0.710269	0.938841	NA
Tb927.8.1110;Tb927.10.5610	MC3_KD-MC3_NG	0.0329151	0.0846152	6.41499	0.709864	0.938841	NA
Tb927.8.5400	MC3_KD-MC3_NG	0.0337424	0.0866586	6.41499	0.709601	0.938841	NA
Tb927.10.5300;Tb11.v5.0246	MC3_KD-MC3_NG	-0.0341557	0.0887028	6.41499	0.71264	0.940202	NA
Tb927.10.5790	MC3_KD-MC3_NG	0.0323148	0.0838726	6.41499	0.71248	0.940202	NA
Tb927.5.2270	MC3_KD-MC3_NG	0.0336148	0.0870358	6.41499	0.711822	0.940202	NA
Tb927.2.2520;Tb927.2.2510	MC3_KD-MC3_NG	0.0448358	0.116725	6.41499	0.713305	0.940489	NA
Tb927.3.5010	MC3_KD-MC3_NG	0.0353048	0.0921974	6.41499	0.714144	0.941006	NA
Tb927.1.3910	MC3_KD-MC3_NG	0.041489	0.109655	6.41499	0.717369	0.944232	NA
Tb927.1.690	MC3_KD-MC3_NG	0.0362439	0.0962711	6.41499	0.718702	0.944232	NA
Tb927.10.11270	MC3_KD-MC3_NG	0.0400356	0.106397	6.41499	0.718838	0.944232	NA
Tb927.10.6510;Tb927.10.6400	MC3_KD-MC3_NG	-0.0431145	0.114333	6.41499	0.718264	0.944232	NA
Tb927.9.10400	MC3_KD-MC3_NG	0.0316329	0.0837912	6.41499	0.717964	0.944232	NA
Tb927.6.3150	MC3_KD-MC3_NG	-0.0319871	0.0853245	6.41499	0.719828	0.944942	NA
Tb927.10.2810	MC3_KD-MC3_NG	0.0325342	0.0871378	6.41499	0.720907	0.945769	NA
Tb927.5.4150	MC3_KD-MC3_NG	0.0327735	0.0880603	6.41499	0.721753	0.946288	NA
Tb927.4.5000	MC3_KD-MC3_NG	0.0487363	0.131385	6.41499	0.722625	0.946841	NA
Tb927.5.570	MC3_KD-MC3_NG	0.0491549	0.132765	6.41499	0.723123	0.946903	NA
Tb927.10.14880	MC3_KD-MC3_NG	0.0377648	0.102244	6.41499	0.723747	0.947125	NA
Tb927.10.2880	MC3_KD-MC3_NG	0.0504031	0.136928	6.41499	0.724643	0.947125	NA
Tb927.11.3090	MC3_KD-MC3_NG	0.0422469	0.114748	6.41499	0.724592	0.947125	NA
Tb927.11.2130	MC3_KD-MC3_NG	0.0349122	0.0950492	6.41499	0.725205	0.947272	NA
Tb927.11.8390	MC3_KD-MC3_NG	0.0333699	0.0914562	6.41499	0.726936	0.947649	NA
Tb927.11.9680	MC3_KD-MC3_NG	0.0351634	0.0963035	6.41499	0.726752	0.947649	NA
Tb927.2.4810	MC3_KD-MC3_NG	0.0313401	0.0860129	6.41499	0.727297	0.947649	NA
Tb927.8.2120	MC3_KD-MC3_NG	0.0468776	0.128139	6.41499	0.726252	0.947649	NA
Tb927.10.15390;Tb11.v5.0434;Tb927.7.5650;Tb927.5.2090	MC3_KD-MC3_NG	0.0360162	0.0995553	6.41499	0.729143	0.94769	NA
Tb927.10.6230	MC3_KD-MC3_NG	-0.0328563	0.0909183	6.41499	0.72942	0.94769	NA
Tb927.3.3200	MC3_KD-MC3_NG	-0.0349719	0.0968334	6.41499	0.729581	0.94769	NA
Tb927.7.3410	MC3_KD-MC3_NG	-0.0516606	0.142406	6.41499	0.728432	0.94769	NA
Tb927.8.5010;Tb927.8.5000;Tb927.8.4990;Tb927.8.4980;Tb927.8.4970;Tb11.v5.0538	MC3_KD-MC3_NG	-0.0326352	0.0901953	6.41499	0.729102	0.94769	NA
Tb927.6.2120	MC3_KD-MC3_NG	0.0372132	0.103573	6.41499	0.730907	0.948602	NA
Tb927.9.11260	MC3_KD-MC3_NG	0.037837	0.105423	6.41499	0.731185	0.948602	NA
Tb11.v5.0652	MC3_KD-MC3_NG	0.0345678	0.109535	6.41499	0.762333	0.948818	NA
Tb11.v5.0732;Tb927.10.2020;Tb927.10.2010	MC3_KD-MC3_NG	-0.0355471	0.114425	6.41499	0.765907	0.948818	NA
Tb927.1.4100	MC3_KD-MC3_NG	0.0318894	0.104927	6.41499	0.770807	0.948818	NA
Tb927.1.4340	MC3_KD-MC3_NG	-0.0273686	0.0857817	6.41499	0.759824	0.948818	NA
Tb927.10.1000	MC3_KD-MC3_NG	-0.0306968	0.0937314	6.41499	0.753717	0.948818	NA
Tb927.10.10360	MC3_KD-MC3_NG	0.0654587	0.189187	6.41499	0.740411	0.948818	NA
Tb927.10.11250;Tb11.v5.0575	MC3_KD-MC3_NG	0.0278484	0.0873236	6.41499	0.759925	0.948818	NA
Tb927.10.12700	MC3_KD-MC3_NG	0.02683	0.0874309	6.41499	0.76866	0.948818	NA
Tb927.10.14140;Tb11.v5.0605	MC3_KD-MC3_NG	-0.0271923	0.0890319	6.41499	0.769714	0.948818	NA
Tb927.10.14490;Tb11.v5.0420	MC3_KD-MC3_NG	0.0351177	0.101109	6.41499	0.739459	0.948818	NA
Tb927.10.14570	MC3_KD-MC3_NG	-0.0301585	0.0961419	6.41499	0.76371	0.948818	NA
Tb927.10.14710;Tb927.10.14600	MC3_KD-MC3_NG	0.0318073	0.095489	6.41499	0.749679	0.948818	NA
Tb927.10.14840;Tb927.10.14830;Tb927.10.14820	MC3_KD-MC3_NG	0.0333498	0.0974932	6.41499	0.743227	0.948818	NA
Tb927.10.1500	MC3_KD-MC3_NG	0.0524809	0.163734	6.41499	0.758755	0.948818	NA
Tb927.10.3790	MC3_KD-MC3_NG	-0.0323553	0.098233	6.41499	0.752364	0.948818	NA
Tb927.10.3810	MC3_KD-MC3_NG	-0.034672	0.105189	6.41499	0.752189	0.948818	NA
Tb927.10.4170	MC3_KD-MC3_NG	-0.0458602	0.129158	6.41499	0.73392	0.948818	NA
Tb927.10.4310;Tb10.v4.0045	MC3_KD-MC3_NG	0.0300372	0.0931694	6.41499	0.757405	0.948818	NA
Tb927.10.8430	MC3_KD-MC3_NG	-0.0262511	0.0858815	6.41499	0.769537	0.948818	NA
Tb927.10.8590;Tb11.v5.0727	MC3_KD-MC3_NG	-0.0293749	0.0836799	6.41499	0.736802	0.948818	NA
Tb927.10.8850	MC3_KD-MC3_NG	0.0359693	0.117475	6.41499	0.769157	0.948818	NA
Tb927.10.9440	MC3_KD-MC3_NG	-0.0288131	0.0918641	6.41499	0.763738	0.948818	NA
Tb927.10.9840	MC3_KD-MC3_NG	-0.0320026	0.0895783	6.41499	0.73236	0.948818	NA
Tb927.11.10110	MC3_KD-MC3_NG	0.0323381	0.0947379	6.41499	0.743751	0.948818	NA
Tb927.11.10140	MC3_KD-MC3_NG	0.0337532	0.103958	6.41499	0.75575	0.948818	NA
Tb927.11.10200	MC3_KD-MC3_NG	0.0298631	0.0898218	6.41499	0.750132	0.948818	NA
Tb927.11.1110	MC3_KD-MC3_NG	0.02969	0.0972674	6.41499	0.769846	0.948818	NA
Tb927.11.12530	MC3_KD-MC3_NG	0.0297644	0.0860515	6.41499	0.740488	0.948818	NA
Tb927.11.12950	MC3_KD-MC3_NG	0.0316296	0.0910028	6.41499	0.739287	0.948818	NA
Tb927.11.13810	MC3_KD-MC3_NG	-0.0279454	0.0836685	6.41499	0.749029	0.948818	NA
Tb927.11.14720;Tb11.v5.0716	MC3_KD-MC3_NG	-0.0425269	0.123933	6.41499	0.742458	0.948818	NA
Tb927.11.15900;Tb927.11.15880	MC3_KD-MC3_NG	-0.0300152	0.0982258	6.41499	0.769605	0.948818	NA
Tb927.11.16090	MC3_KD-MC3_NG	-0.0308817	0.0872017	6.41499	0.734585	0.948818	NA
Tb927.11.16210	MC3_KD-MC3_NG	-0.0291059	0.0861166	6.41499	0.746165	0.948818	NA
Tb927.11.1840;Tb11.1380	MC3_KD-MC3_NG	0.0322873	0.102433	6.41499	0.76261	0.948818	NA
Tb927.11.3070	MC3_KD-MC3_NG	-0.0274494	0.0848013	6.41499	0.756467	0.948818	NA
Tb927.11.4480	MC3_KD-MC3_NG	0.0274008	0.0848592	6.41499	0.75704	0.948818	NA
Tb927.11.4740	MC3_KD-MC3_NG	-0.0259756	0.0846141	6.41499	0.768574	0.948818	NA
Tb927.11.4980	MC3_KD-MC3_NG	0.033353	0.102007	6.41499	0.754099	0.948818	NA
Tb927.11.5970	MC3_KD-MC3_NG	0.0315242	0.095374	6.41499	0.751528	0.948818	NA
Tb927.11.6050	MC3_KD-MC3_NG	0.0262311	0.0852836	6.41499	0.768148	0.948818	NA
Tb927.11.6870	MC3_KD-MC3_NG	-0.0311222	0.0956765	6.41499	0.755314	0.948818	NA
Tb927.11.7830	MC3_KD-MC3_NG	0.0304867	0.0859064	6.41499	0.734055	0.948818	NA
Tb927.11.8200	MC3_KD-MC3_NG	-0.0261142	0.0839126	6.41499	0.76551	0.948818	NA
Tb927.11.9440	MC3_KD-MC3_NG	-0.0292907	0.0836569	6.41499	0.737453	0.948818	NA
Tb927.2.3730	MC3_KD-MC3_NG	0.0292742	0.0871631	6.41499	0.747694	0.948818	NA
Tb927.2.4210	MC3_KD-MC3_NG	0.0273868	0.0836912	6.41499	0.753906	0.948818	NA
Tb927.2.6050	MC3_KD-MC3_NG	-0.0365202	0.106476	6.41499	0.742569	0.948818	NA
Tb927.3.1670	MC3_KD-MC3_NG	0.0319501	0.0915989	6.41499	0.738401	0.948818	NA
Tb927.3.3560	MC3_KD-MC3_NG	-0.0301423	0.0939674	6.41499	0.758577	0.948818	NA
Tb927.3.3590	MC3_KD-MC3_NG	0.0362729	0.105295	6.41499	0.741494	0.948818	NA
Tb927.3.4970	MC3_KD-MC3_NG	0.0279388	0.0863541	6.41499	0.756578	0.948818	NA
Tb927.4.1740	MC3_KD-MC3_NG	0.0340257	0.1077	6.41499	0.762084	0.948818	NA
Tb927.4.4040	MC3_KD-MC3_NG	0.0310408	0.0995354	6.41499	0.765039	0.948818	NA
Tb927.5.1230;Tb11.v5.0639	MC3_KD-MC3_NG	-0.0301696	0.0958419	6.41499	0.762914	0.948818	NA
Tb927.5.3050	MC3_KD-MC3_NG	0.044667	0.131564	6.41499	0.745068	0.948818	NA
Tb927.5.3730	MC3_KD-MC3_NG	-0.0304348	0.0903948	6.41499	0.747096	0.948818	NA
Tb927.5.500;Tb11.v5.0218	MC3_KD-MC3_NG	0.0275399	0.0905042	6.41499	0.770535	0.948818	NA
Tb927.6.2150	MC3_KD-MC3_NG	0.0324645	0.0968479	6.41499	0.748158	0.948818	NA
Tb927.6.2360;Tb927.6.2300	MC3_KD-MC3_NG	0.0295527	0.0940274	6.41499	0.763267	0.948818	NA
Tb927.6.2790	MC3_KD-MC3_NG	-0.0410899	0.13006	6.41499	0.762084	0.948818	NA
Tb927.6.3140	MC3_KD-MC3_NG	0.0274775	0.0896068	6.41499	0.768825	0.948818	NA
Tb927.6.3640	MC3_KD-MC3_NG	-0.0358291	0.108547	6.41499	0.751856	0.948818	NA
Tb927.6.3800;Tb927.6.3750;Tb927.6.3740	MC3_KD-MC3_NG	-0.0451107	0.140962	6.41499	0.759122	0.948818	NA
Tb927.6.3820	MC3_KD-MC3_NG	-0.0302142	0.0907403	6.41499	0.749768	0.948818	NA
Tb927.6.4670	MC3_KD-MC3_NG	-0.0265422	0.084393	6.41499	0.763116	0.948818	NA
Tb927.7.2350	MC3_KD-MC3_NG	0.0314274	0.0993582	6.41499	0.761813	0.948818	NA
Tb927.7.2810	MC3_KD-MC3_NG	0.0268888	0.0885182	6.41499	0.770919	0.948818	NA
Tb927.7.320	MC3_KD-MC3_NG	-0.0308525	0.0931171	6.41499	0.750953	0.948818	NA
Tb927.7.3330	MC3_KD-MC3_NG	0.0350057	0.112587	6.41499	0.765717	0.948818	NA
Tb927.7.3740	MC3_KD-MC3_NG	-0.0295392	0.0880938	6.41499	0.748084	0.948818	NA
Tb927.7.5030;Tb11.v5.0183	MC3_KD-MC3_NG	0.030818	0.0986465	6.41499	0.764638	0.948818	NA
Tb927.7.6290	MC3_KD-MC3_NG	-0.0282875	0.0882068	6.41499	0.758633	0.948818	NA
Tb927.7.650	MC3_KD-MC3_NG	0.0347218	0.102787	6.41499	0.746293	0.948818	NA
Tb927.7.7190	MC3_KD-MC3_NG	0.0507308	0.149729	6.41499	0.745565	0.948818	NA
Tb927.7.7260	MC3_KD-MC3_NG	0.0300217	0.0846975	6.41499	0.734358	0.948818	NA
Tb927.7.760	MC3_KD-MC3_NG	0.0321735	0.0932891	6.41499	0.741214	0.948818	NA
Tb927.8.1280	MC3_KD-MC3_NG	0.0388578	0.113666	6.41499	0.743379	0.948818	NA
Tb927.8.3870	MC3_KD-MC3_NG	0.0357019	0.100075	6.41499	0.732721	0.948818	NA
Tb927.8.4320	MC3_KD-MC3_NG	0.0318701	0.0987011	6.41499	0.757042	0.948818	NA
Tb927.8.4450	MC3_KD-MC3_NG	0.0298677	0.0973588	6.41499	0.768727	0.948818	NA
Tb927.8.5170	MC3_KD-MC3_NG	0.0276681	0.0913259	6.41499	0.771507	0.948818	NA
Tb927.8.7470;Tb927.4.4950	MC3_KD-MC3_NG	0.0307342	0.0911136	6.41499	0.746643	0.948818	NA
Tb927.9.12120	MC3_KD-MC3_NG	0.0448444	0.128078	6.41499	0.737451	0.948818	NA
Tb927.9.14410	MC3_KD-MC3_NG	0.0310933	0.0911321	6.41499	0.743861	0.948818	NA
Tb927.9.3130	MC3_KD-MC3_NG	-0.030846	0.0899897	6.41499	0.742724	0.948818	NA
Tb927.9.4000	MC3_KD-MC3_NG	-0.0314483	0.0899865	6.41499	0.73792	0.948818	NA
Tb927.9.6090	MC3_KD-MC3_NG	0.025815	0.0851055	6.41499	0.771237	0.948818	NA
Tb927.9.8720	MC3_KD-MC3_NG	0.0387009	0.116799	6.41499	0.750942	0.948818	NA
Tb927.6.890	MC3_KD-MC3_NG	0.02698	0.0893395	6.41499	0.77221	0.948889	NA
Tb927.9.9740	MC3_KD-MC3_NG	-0.0264148	0.0875703	6.41499	0.772467	0.948889	NA
Tb927.3.2890	MC3_KD-MC3_NG	0.0251532	0.0835644	6.41499	0.772931	0.948905	NA
Tb927.10.8640	MC3_KD-MC3_NG	-0.0251351	0.0837124	6.41499	0.773477	0.948985	NA
Tb927.9.6920	MC3_KD-MC3_NG	-0.0251067	0.0837793	6.41499	0.773899	0.948985	NA
Tb927.6.4230	MC3_KD-MC3_NG	0.0299062	0.100346	6.41499	0.775098	0.949855	NA
Tb927.9.9820	MC3_KD-MC3_NG	-0.0251867	0.0846713	6.41499	0.775511	0.949855	NA
Tb927.3.4120	MC3_KD-MC3_NG	0.0436002	0.147555	6.41499	0.776956	0.950269	NA
Tb927.4.4370	MC3_KD-MC3_NG	0.0269273	0.0912346	6.41499	0.777205	0.950269	NA
Tb927.5.2380	MC3_KD-MC3_NG	-0.0442946	0.148793	5.41499	0.777024	0.950269	NA
Tb927.11.2640	MC3_KD-MC3_NG	-0.0338579	0.11511	6.41499	0.777942	0.950618	NA
Tb927.11.10090	MC3_KD-MC3_NG	0.0243905	0.0834219	6.41499	0.779228	0.951108	NA
Tb927.6.1720	MC3_KD-MC3_NG	0.0284855	0.0976441	6.41499	0.779701	0.951108	NA
Tb927.8.3990	MC3_KD-MC3_NG	0.0389616	0.133511	6.41499	0.779632	0.951108	NA
Tb927.6.820	MC3_KD-MC3_NG	-0.0670451	0.230965	6.41499	0.780758	0.95161	NA
Tb927.9.11660	MC3_KD-MC3_NG	-0.046856	0.161613	6.41499	0.781017	0.95161	NA
Tb927.10.15730	MC3_KD-MC3_NG	0.0266199	0.0922847	6.41499	0.782094	0.95182	NA
Tb927.8.7970	MC3_KD-MC3_NG	-0.0289348	0.10021	6.41499	0.781884	0.95182	NA
Tb927.11.4920	MC3_KD-MC3_NG	-0.0247113	0.0865078	6.41499	0.784144	0.953763	NA
Tb927.4.480	MC3_KD-MC3_NG	0.0303312	0.106486	6.41499	0.784741	0.953937	NA
Tb927.10.920	MC3_KD-MC3_NG	0.0242501	0.086626	6.41499	0.788333	0.954659	NA
Tb927.11.3030	MC3_KD-MC3_NG	-0.0237515	0.0838979	6.41499	0.786016	0.954659	NA
Tb927.11.5520	MC3_KD-MC3_NG	-0.040995	0.146025	6.41499	0.787746	0.954659	NA
Tb927.11.6940	MC3_KD-MC3_NG	0.0322895	0.11549	6.41499	0.788593	0.954659	NA
Tb927.4.2990;Tb11.v5.0968	MC3_KD-MC3_NG	-0.0234741	0.0839617	6.41499	0.788596	0.954659	NA
Tb927.4.670	MC3_KD-MC3_NG	0.0243026	0.0869925	6.41499	0.788756	0.954659	NA
Tb927.7.5430;Tb927.7.5410	MC3_KD-MC3_NG	0.0240691	0.0862457	6.41499	0.788967	0.954659	NA
Tb927.9.6230	MC3_KD-MC3_NG	-0.0385392	0.137742	6.41499	0.788441	0.954659	NA
Tb927.1.3310	MC3_KD-MC3_NG	-0.0245087	0.0880615	6.41499	0.789527	0.954787	NA
Tb927.11.11880	MC3_KD-MC3_NG	0.0237464	0.0859394	6.41499	0.790994	0.955462	NA
Tb927.11.2300	MC3_KD-MC3_NG	-0.0235657	0.0852723	6.41499	0.790963	0.955462	NA
Tb927.2.4240	MC3_KD-MC3_NG	0.0232731	0.0846348	6.41499	0.791973	0.956096	NA
Tb11.v5.0422	MC3_KD-MC3_NG	-0.054349	0.199861	6.41499	0.794215	0.956888	NA
Tb927.10.5350;Tb11.v5.0241	MC3_KD-MC3_NG	-0.0240656	0.0891004	6.41499	0.795568	0.956888	NA
Tb927.11.3290	MC3_KD-MC3_NG	0.0372762	0.138643	6.41499	0.796473	0.956888	NA
Tb927.11.7930	MC3_KD-MC3_NG	0.0237155	0.0883436	6.41499	0.796781	0.956888	NA
Tb927.11.9100	MC3_KD-MC3_NG	0.0238257	0.0889329	6.41499	0.797179	0.956888	NA
Tb927.2.4520	MC3_KD-MC3_NG	0.0246776	0.0908982	6.41499	0.794544	0.956888	NA
Tb927.4.2060	MC3_KD-MC3_NG	-0.0238363	0.0877799	6.41499	0.7945	0.956888	NA
Tb927.4.2820	MC3_KD-MC3_NG	-0.0346356	0.128218	6.41499	0.795541	0.956888	NA
Tb927.4.4490	MC3_KD-MC3_NG	0.0230463	0.0856622	6.41499	0.796347	0.956888	NA
Tb927.7.1760	MC3_KD-MC3_NG	-0.0246342	0.0918871	6.41499	0.797042	0.956888	NA
Tb927.11.6920	MC3_KD-MC3_NG	0.0232916	0.0872685	6.41499	0.797924	0.957235	NA
Tb927.8.1510	MC3_KD-MC3_NG	0.0231497	0.0870982	6.41499	0.798739	0.957667	NA
Tb11.0840;Tb927.11.720	MC3_KD-MC3_NG	0.029417	0.112135	6.41499	0.801286	0.957739	NA
Tb927.10.13960	MC3_KD-MC3_NG	-0.0221285	0.0839371	6.41499	0.800329	0.957739	NA
Tb927.10.15410	MC3_KD-MC3_NG	0.0309546	0.118069	6.41499	0.801405	0.957739	NA
Tb927.5.4390;Tb05.5K5.40	MC3_KD-MC3_NG	0.0294543	0.112203	6.41499	0.801158	0.957739	NA
Tb927.8.3060	MC3_KD-MC3_NG	-0.0432272	0.164988	6.41499	0.801532	0.957739	NA
Tb927.8.6240	MC3_KD-MC3_NG	0.0226832	0.0856448	6.41499	0.79943	0.957739	NA
Tb927.8.920	MC3_KD-MC3_NG	-0.0435671	0.167839	6.41499	0.803322	0.959333	NA
Tb927.1.3070	MC3_KD-MC3_NG	-0.0228811	0.0893742	6.41499	0.805953	0.960653	NA
Tb927.11.3240	MC3_KD-MC3_NG	-0.0216924	0.084593	6.41499	0.805644	0.960653	NA
Tb927.4.3740	MC3_KD-MC3_NG	0.0217075	0.0850865	6.41499	0.806612	0.960653	NA
Tb927.7.500	MC3_KD-MC3_NG	-0.0268053	0.105123	6.41499	0.806711	0.960653	NA
Tb927.9.13340	MC3_KD-MC3_NG	0.0404747	0.158348	6.41499	0.806255	0.960653	NA
Tb927.11.2440	MC3_KD-MC3_NG	0.0234265	0.0922174	6.41499	0.807416	0.960949	NA
Tb927.10.12920	MC3_KD-MC3_NG	-0.028365	0.114863	6.41499	0.812665	0.961212	NA
Tb927.10.15710	MC3_KD-MC3_NG	0.0212077	0.0848875	6.41499	0.810526	0.961212	NA
Tb927.11.2270	MC3_KD-MC3_NG	0.0210191	0.0846161	6.41499	0.811584	0.961212	NA
Tb927.11.3120	MC3_KD-MC3_NG	0.0263895	0.104615	6.41499	0.808734	0.961212	NA
Tb927.11.7190;Tb11.NT.90_1	MC3_KD-MC3_NG	0.0264767	0.10518	6.41499	0.809123	0.961212	NA
Tb927.11.8890	MC3_KD-MC3_NG	0.0301705	0.121478	6.41499	0.811615	0.961212	NA
Tb927.11.9220	MC3_KD-MC3_NG	0.0207463	0.0840051	6.41499	0.81265	0.961212	NA
Tb927.2.510	MC3_KD-MC3_NG	-0.0312507	0.125377	6.41499	0.810954	0.961212	NA
Tb927.5.440;Tb11.v5.0223	MC3_KD-MC3_NG	0.0330337	0.131518	6.41499	0.809535	0.961212	NA
Tb927.8.580	MC3_KD-MC3_NG	-0.0261413	0.105422	6.41499	0.811906	0.961212	NA
Tb927.9.12630;Tb927.9.12610;Tb927.9.12590;Tb927.9.12570;Tb927.9.12550	MC3_KD-MC3_NG	-0.0240946	0.0956065	6.41499	0.808908	0.961212	NA
Tb927.10.6070	MC3_KD-MC3_NG	-0.0302493	0.126121	6.41499	0.817933	0.961558	NA
Tb927.10.6350;Tb11.v5.0271	MC3_KD-MC3_NG	-0.0225386	0.0935597	6.41499	0.817148	0.961558	NA
Tb927.4.2740	MC3_KD-MC3_NG	-0.0380678	0.155372	6.41499	0.814099	0.961558	NA
Tb927.5.3230	MC3_KD-MC3_NG	0.0277392	0.115172	6.41499	0.817186	0.961558	NA
Tb927.6.5030	MC3_KD-MC3_NG	-0.0214516	0.0885514	6.41499	0.816147	0.961558	NA
Tb927.6.720;Tb927.11.11230	MC3_KD-MC3_NG	-0.0265204	0.108201	6.41499	0.81403	0.961558	NA
Tb927.7.6280	MC3_KD-MC3_NG	-0.0229231	0.0955045	6.41499	0.817801	0.961558	NA
Tb927.7.6970;Tb11.v5.0616	MC3_KD-MC3_NG	-0.0214255	0.0885277	6.41499	0.816317	0.961558	NA
Tb927.8.3870;Tb11.v5.0681	MC3_KD-MC3_NG	-0.0434198	0.178581	6.41499	0.815488	0.961558	NA
Tb927.8.6830	MC3_KD-MC3_NG	0.0261091	0.107592	6.41499	0.815838	0.961558	NA
Tb927.9.1910	MC3_KD-MC3_NG	0.0224062	0.0934488	6.41499	0.817988	0.961558	NA
Tb927.11.740	MC3_KD-MC3_NG	0.0501276	0.210239	6.41499	0.818981	0.962189	NA
Tb927.10.3820	MC3_KD-MC3_NG	0.0205566	0.0877709	6.41499	0.822121	0.962764	NA
Tb927.10.5860	MC3_KD-MC3_NG	-0.0210408	0.0901251	6.41499	0.822676	0.962764	NA
Tb927.4.3840	MC3_KD-MC3_NG	-0.0220928	0.0935033	6.41499	0.820582	0.962764	NA
Tb927.5.2080	MC3_KD-MC3_NG	0.0291444	0.124038	6.41499	0.821559	0.962764	NA
Tb927.7.3970	MC3_KD-MC3_NG	-0.0210988	0.0894099	6.41499	0.820805	0.962764	NA
Tb927.7.5750	MC3_KD-MC3_NG	0.024125	0.103125	6.41499	0.82232	0.962764	NA
Tb927.7.7400;Tb927.11.15490;Tb927.3.5530	MC3_KD-MC3_NG	-0.0252266	0.107864	6.41499	0.82237	0.962764	NA
Tb927.11.18950	MC3_KD-MC3_NG	-0.0269268	0.116311	6.41499	0.82413	0.963364	NA
Tb927.7.1030	MC3_KD-MC3_NG	0.0254881	0.111263	6.41499	0.825937	0.963364	NA
Tb927.7.1560	MC3_KD-MC3_NG	0.0220291	0.0957614	6.41499	0.825221	0.963364	NA
Tb927.7.3560	MC3_KD-MC3_NG	0.0197875	0.0855976	6.41499	0.824382	0.963364	NA
Tb927.9.1750	MC3_KD-MC3_NG	0.0204379	0.0885075	6.41499	0.824569	0.963364	NA
Tb927.9.6880	MC3_KD-MC3_NG	-0.0229966	0.100179	6.41499	0.825584	0.963364	NA
Tb927.11.3740	MC3_KD-MC3_NG	0.0219474	0.0961964	6.41499	0.826628	0.963635	NA
Tb927.11.6130	MC3_KD-MC3_NG	0.0198031	0.0873184	6.41499	0.827641	0.964282	NA
Tb927.9.6070;Tb927.10.11540	MC3_KD-MC3_NG	0.0198555	0.0881164	6.41499	0.828729	0.965015	NA
Tb927.1.1020	MC3_KD-MC3_NG	-0.034894	0.155359	6.41499	0.829274	0.965065	NA
Tb927.5.2660	MC3_KD-MC3_NG	0.0306	0.13658	6.41499	0.829689	0.965065	NA
Tb11.v5.0652;Tb927.7.3210	MC3_KD-MC3_NG	-0.0207284	0.0928146	6.41499	0.830221	0.965149	NA
Tb927.11.9650	MC3_KD-MC3_NG	0.0208127	0.0936771	6.41499	0.831083	0.965618	NA
Tb927.10.8820	MC3_KD-MC3_NG	-0.0192859	0.0875018	6.41499	0.832403	0.966084	NA
Tb927.11.16410	MC3_KD-MC3_NG	0.0185637	0.0839925	6.41499	0.831949	0.966084	NA
Tb927.11.9550	MC3_KD-MC3_NG	-0.019708	0.0903384	6.41499	0.834082	0.967343	NA
Tb927.3.3780;Tb927.3.3760	MC3_KD-MC3_NG	0.0275979	0.126758	6.41499	0.834408	0.967343	NA
Tb927.11.15250	MC3_KD-MC3_NG	0.018327	0.0845839	6.41499	0.835191	0.967718	NA
Tb927.11.11220	MC3_KD-MC3_NG	-0.018149	0.0843091	6.41499	0.836241	0.9684	NA
Tb927.7.3880	MC3_KD-MC3_NG	0.0192554	0.0898803	6.41499	0.837014	0.968762	NA
Tb927.3.1120	MC3_KD-MC3_NG	-0.0353478	0.165702	6.41499	0.837696	0.969018	NA
Tb927.3.3490	MC3_KD-MC3_NG	0.0214246	0.100858	6.41499	0.838367	0.969261	NA
Tb927.10.2900;Tb11.v5.0837	MC3_KD-MC3_NG	-0.019641	0.0939344	6.41499	0.840859	0.969562	NA
Tb927.11.1450	MC3_KD-MC3_NG	-0.0175455	0.0834651	6.41499	0.84002	0.969562	NA
Tb927.11.16500	MC3_KD-MC3_NG	0.0203587	0.0966421	6.41499	0.839685	0.969562	NA
Tb927.11.6560	MC3_KD-MC3_NG	0.0213512	0.101021	6.41499	0.839168	0.969562	NA
Tb927.9.13740;Tb927.9.13710;Tb927.9.13680;Tb927.9.13650	MC3_KD-MC3_NG	-0.0185008	0.0887848	6.41499	0.841394	0.969562	NA
Tb927.9.2220	MC3_KD-MC3_NG	-0.021097	0.101026	6.41499	0.841057	0.969562	NA
Tb927.9.8880;Tb927.9.8850	MC3_KD-MC3_NG	0.0179199	0.0865142	6.41499	0.842326	0.970105	NA
Tb927.10.7960	MC3_KD-MC3_NG	0.0186335	0.0911095	6.41499	0.844285	0.971467	NA
Tb927.6.4520	MC3_KD-MC3_NG	0.017528	0.0857868	6.41499	0.844433	0.971467	NA
Tb11.v5.0713;Tb927.2.1330	MC3_KD-MC3_NG	0.0240271	0.118133	6.41499	0.845129	0.971737	NA
Tb927.10.2900	MC3_KD-MC3_NG	0.021364	0.107195	6.41499	0.848196	0.972465	NA
Tb927.11.11860	MC3_KD-MC3_NG	-0.0178954	0.0898195	6.41499	0.848244	0.972465	NA
Tb927.11.16730	MC3_KD-MC3_NG	0.0246991	0.123565	6.41499	0.847757	0.972465	NA
Tb927.4.3770	MC3_KD-MC3_NG	-0.0195443	0.0973721	6.41499	0.847133	0.972465	NA
Tb927.4.3910;Tb927.8.8350	MC3_KD-MC3_NG	-0.0248413	0.12508	6.41499	0.848719	0.972465	NA
Tb927.7.5040;Tb11.v5.0184	MC3_KD-MC3_NG	0.0172373	0.0869562	6.41499	0.848999	0.972465	NA
Tb927.9.14480	MC3_KD-MC3_NG	-0.0177876	0.0886108	6.41499	0.847117	0.972465	NA
Tb927.11.5790	MC3_KD-MC3_NG	0.022998	0.117941	6.41499	0.851427	0.974187	NA
Tb927.7.6760	MC3_KD-MC3_NG	0.0317787	0.163491	6.41499	0.851892	0.974187	NA
Tb927.9.1700	MC3_KD-MC3_NG	0.0190617	0.097769	6.41499	0.851449	0.974187	NA
Tb927.10.9570	MC3_KD-MC3_NG	0.0160457	0.0834891	6.41499	0.853534	0.974649	NA
Tb927.4.660	MC3_KD-MC3_NG	0.0161176	0.084124	6.41499	0.853983	0.974649	NA
Tb927.7.2640	MC3_KD-MC3_NG	-0.0196716	0.103215	6.41499	0.854738	0.974649	NA
Tb927.7.3130	MC3_KD-MC3_NG	0.0253536	0.132703	6.41499	0.854387	0.974649	NA
Tb927.8.3180	MC3_KD-MC3_NG	0.018434	0.095602	6.41499	0.853061	0.974649	NA
Tb927.8.6300	MC3_KD-MC3_NG	0.0191579	0.100758	6.41499	0.855077	0.974649	NA
Tb927.10.360	MC3_KD-MC3_NG	-0.0157381	0.0851532	6.41499	0.859075	0.974989	NA
Tb927.10.5340;Tb927.10.5330;Tb11.v5.1060;Tb11.v5.0243	MC3_KD-MC3_NG	0.0153503	0.0838989	6.41499	0.860475	0.974989	NA
Tb927.11.420	MC3_KD-MC3_NG	0.0174967	0.0932607	6.41499	0.856976	0.974989	NA
Tb927.11.4510	MC3_KD-MC3_NG	0.0219499	0.11755	6.41499	0.85764	0.974989	NA
Tb927.11.6850	MC3_KD-MC3_NG	-0.0164299	0.0895686	6.41499	0.860119	0.974989	NA
Tb927.11.8300	MC3_KD-MC3_NG	0.0156226	0.0837704	6.41499	0.857818	0.974989	NA
Tb927.3.2310	MC3_KD-MC3_NG	0.0197769	0.105548	6.41499	0.857155	0.974989	NA
Tb927.3.5450	MC3_KD-MC3_NG	-0.0221531	0.120076	6.41499	0.859323	0.974989	NA
Tb927.8.3750	MC3_KD-MC3_NG	0.0167272	0.0888017	6.41499	0.856409	0.974989	NA
Tb927.8.750	MC3_KD-MC3_NG	0.032504	0.177545	6.41499	0.860389	0.974989	NA
Tb927.9.9300	MC3_KD-MC3_NG	-0.0163382	0.0886753	6.41499	0.859507	0.974989	NA
Tb927.1.3250	MC3_KD-MC3_NG	-0.015338	0.0843244	6.41499	0.861279	0.975375	NA
Tb927.9.8500	MC3_KD-MC3_NG	0.0152389	0.0841009	6.41499	0.861803	0.975442	NA
Tb927.1.4230	MC3_KD-MC3_NG	0.0207669	0.118072	6.41499	0.865808	0.978638	NA
Tb927.3.3350	MC3_KD-MC3_NG	0.0167484	0.0957155	6.41499	0.866488	0.978638	NA
Tb927.4.630	MC3_KD-MC3_NG	-0.0162619	0.0927462	6.41499	0.866219	0.978638	NA
Tb927.8.4460	MC3_KD-MC3_NG	0.0150301	0.085044	6.41499	0.865167	0.978638	NA
Tb927.1.2770	MC3_KD-MC3_NG	-0.0162378	0.0968004	6.41499	0.871948	0.978701	NA
Tb927.10.3990	MC3_KD-MC3_NG	-0.0146926	0.0862516	6.41499	0.869985	0.978701	NA
Tb927.10.7620	MC3_KD-MC3_NG	0.0149123	0.0869963	6.41499	0.869179	0.978701	NA
Tb927.11.6300	MC3_KD-MC3_NG	-0.0154686	0.0921923	6.41499	0.871917	0.978701	NA
Tb927.11.8160	MC3_KD-MC3_NG	-0.0143027	0.0838521	6.41499	0.869816	0.978701	NA
Tb927.2.5270	MC3_KD-MC3_NG	-0.0141161	0.0839512	6.41499	0.871645	0.978701	NA
Tb927.4.1100;Tb927.11.680;Tb11.0880	MC3_KD-MC3_NG	0.0185618	0.111066	6.41499	0.872417	0.978701	NA
Tb927.4.4690	MC3_KD-MC3_NG	-0.015363	0.0907692	6.41499	0.87081	0.978701	NA
Tb927.4.4700	MC3_KD-MC3_NG	-0.0152397	0.088662	6.41499	0.868823	0.978701	NA
Tb927.8.4580	MC3_KD-MC3_NG	0.0160715	0.0932656	6.41499	0.868495	0.978701	NA
Tb927.8.7020	MC3_KD-MC3_NG	-0.0358772	0.20654	6.41499	0.86745	0.978701	NA
Tb927.9.5620	MC3_KD-MC3_NG	-0.0167699	0.0971627	6.41499	0.868286	0.978701	NA
Tb927.9.7060	MC3_KD-MC3_NG	0.0224168	0.13432	6.41499	0.872593	0.978701	NA
Tb927.1.2260	MC3_KD-MC3_NG	-0.0156686	0.0949521	6.41499	0.87401	0.979767	NA
Tb927.3.1030	MC3_KD-MC3_NG	0.013905	0.0856189	6.41499	0.875982	0.981455	NA
Tb927.10.3170;Tb11.v5.0791	MC3_KD-MC3_NG	0.0173946	0.107525	6.41499	0.876461	0.981468	NA
Tb927.10.7680	MC3_KD-MC3_NG	-0.0208122	0.129196	6.41499	0.876977	0.981524	NA
Tb11.v5.0546;Tb927.6.190	MC3_KD-MC3_NG	-0.0246655	0.16367	6.41499	0.884838	0.981831	NA
Tb927.1.4800	MC3_KD-MC3_NG	-0.0115396	0.0898573	6.41499	0.901748	0.981831	NA
Tb927.10.12720	MC3_KD-MC3_NG	0.0134912	0.0914399	6.41499	0.887234	0.981831	NA
Tb927.10.14720	MC3_KD-MC3_NG	0.0122692	0.0980792	6.41499	0.904278	0.981831	NA
Tb927.10.14810	MC3_KD-MC3_NG	-0.0153714	0.106591	6.41499	0.88976	0.981831	NA
Tb927.10.16170;Tb11.v5.0396	MC3_KD-MC3_NG	0.0177689	0.124446	6.41499	0.890841	0.981831	NA
Tb927.10.1890	MC3_KD-MC3_NG	0.0126083	0.0875882	6.41499	0.889957	0.981831	NA
Tb927.10.1970	MC3_KD-MC3_NG	-0.0104348	0.0848921	6.41499	0.905933	0.981831	NA
Tb927.10.2950	MC3_KD-MC3_NG	-0.0144656	0.091861	6.41499	0.879713	0.981831	NA
Tb927.10.4490;Tb10.v4.0039	MC3_KD-MC3_NG	-0.011793	0.0900972	6.41499	0.89987	0.981831	NA
Tb927.10.5910	MC3_KD-MC3_NG	-0.013853	0.115225	6.41499	0.907982	0.981831	NA
Tb927.10.5990;Tb11.v5.0193	MC3_KD-MC3_NG	0.011596	0.0873545	6.41499	0.89846	0.981831	NA
Tb927.10.8710	MC3_KD-MC3_NG	0.0190734	0.128425	6.41499	0.886494	0.981831	NA
Tb927.11.10180	MC3_KD-MC3_NG	0.017297	0.110339	6.41499	0.880251	0.981831	NA
Tb927.11.10540	MC3_KD-MC3_NG	-0.0111774	0.0886349	6.41499	0.903509	0.981831	NA
Tb927.11.10570	MC3_KD-MC3_NG	-0.0161511	0.103722	6.41499	0.881043	0.981831	NA
Tb927.11.13010	MC3_KD-MC3_NG	0.0179693	0.115129	6.41499	0.880767	0.981831	NA
Tb927.11.15750	MC3_KD-MC3_NG	0.0115969	0.0874352	6.41499	0.898546	0.981831	NA
Tb927.11.16470	MC3_KD-MC3_NG	0.0221968	0.152494	6.41499	0.888737	0.981831	NA
Tb927.11.1820;Tb11.1400	MC3_KD-MC3_NG	0.0141745	0.11541	6.41499	0.906009	0.981831	NA
Tb927.11.1980	MC3_KD-MC3_NG	0.0112431	0.092114	6.41499	0.906589	0.981831	NA
Tb927.11.2140	MC3_KD-MC3_NG	0.0115446	0.0854792	6.41499	0.896706	0.981831	NA
Tb927.11.510;Tb927.11.500	MC3_KD-MC3_NG	-0.0119621	0.0968111	6.41499	0.905444	0.981831	NA
Tb927.11.5590	MC3_KD-MC3_NG	-0.012366	0.097564	6.41499	0.90302	0.981831	NA
Tb927.11.6140	MC3_KD-MC3_NG	0.0114839	0.0956065	6.41499	0.908065	0.981831	NA
Tb927.11.6250	MC3_KD-MC3_NG	-0.0147544	0.106283	6.41499	0.893847	0.981831	NA
Tb927.11.6740	MC3_KD-MC3_NG	0.0129444	0.0882823	6.41499	0.887928	0.981831	NA
Tb927.11.8050	MC3_KD-MC3_NG	0.011945	0.0948987	6.41499	0.903687	0.981831	NA
Tb927.2.2940	MC3_KD-MC3_NG	0.0164459	0.105891	6.41499	0.88135	0.981831	NA
Tb927.2.5760	MC3_KD-MC3_NG	0.0119672	0.0850227	6.41499	0.892381	0.981831	NA
Tb927.3.2230	MC3_KD-MC3_NG	-0.0141406	0.104218	6.41499	0.89623	0.981831	NA
Tb927.3.3160	MC3_KD-MC3_NG	-0.0274759	0.223636	6.41499	0.905978	0.981831	NA
Tb927.4.1040	MC3_KD-MC3_NG	0.0130287	0.102523	6.41499	0.902767	0.981831	NA
Tb927.4.2140	MC3_KD-MC3_NG	0.0105902	0.08777	6.41499	0.907653	0.981831	NA
Tb927.4.3470	MC3_KD-MC3_NG	-0.0109339	0.0869048	6.41499	0.90373	0.981831	NA
Tb927.4.3510;Tb927.4.3490	MC3_KD-MC3_NG	0.0117799	0.0840035	6.41499	0.892777	0.981831	NA
Tb927.4.4060	MC3_KD-MC3_NG	-0.0177896	0.112608	6.41499	0.87933	0.981831	NA
Tb927.4.5340	MC3_KD-MC3_NG	-0.0141	0.0909698	6.41499	0.881587	0.981831	NA
Tb927.4.620	MC3_KD-MC3_NG	0.0116915	0.0921866	6.41499	0.902962	0.981831	NA
Tb927.5.1110;Tb927.11.16280	MC3_KD-MC3_NG	-0.0170215	0.124124	6.41499	0.89513	0.981831	NA
Tb927.5.1540	MC3_KD-MC3_NG	0.0115199	0.0844946	6.41499	0.895732	0.981831	NA
Tb927.5.1680	MC3_KD-MC3_NG	0.0114356	0.0854637	6.41499	0.897656	0.981831	NA
Tb927.5.1900	MC3_KD-MC3_NG	0.0126909	0.0915965	6.41499	0.894052	0.981831	NA
Tb927.5.1940	MC3_KD-MC3_NG	0.0128728	0.0909572	6.41499	0.891796	0.981831	NA
Tb927.5.2530	MC3_KD-MC3_NG	0.0150929	0.0963539	6.41499	0.880343	0.981831	NA
Tb927.7.2150;Tb07.11L3.100;Tb11.v5.0692	MC3_KD-MC3_NG	0.0131898	0.0939445	6.41499	0.89265	0.981831	NA
Tb927.7.2790	MC3_KD-MC3_NG	0.013702	0.0902282	6.41499	0.883962	0.981831	NA
Tb927.7.3000	MC3_KD-MC3_NG	0.0281935	0.196973	6.41499	0.890576	0.981831	NA
Tb927.7.3540	MC3_KD-MC3_NG	-0.0122333	0.0862848	6.41499	0.891604	0.981831	NA
Tb927.7.5480	MC3_KD-MC3_NG	0.0139693	0.11603	6.41499	0.907855	0.981831	NA
Tb927.7.6790	MC3_KD-MC3_NG	0.011803	0.0955501	6.41499	0.90547	0.981831	NA
Tb927.7.6850	MC3_KD-MC3_NG	0.013602	0.108185	6.41499	0.903795	0.981831	NA
Tb927.7.7030	MC3_KD-MC3_NG	0.0137642	0.0984793	6.41499	0.893129	0.981831	NA
Tb927.7.920;Tb11.v5.0698	MC3_KD-MC3_NG	0.0116616	0.0871863	6.41499	0.897695	0.981831	NA
Tb927.8.2390	MC3_KD-MC3_NG	0.0123423	0.0977887	6.41499	0.903426	0.981831	NA
Tb927.8.4100;Tb927.8.4050	MC3_KD-MC3_NG	-0.0175221	0.125588	6.41499	0.893317	0.981831	NA
Tb927.8.4150	MC3_KD-MC3_NG	-0.0123028	0.087113	6.41499	0.892021	0.981831	NA
Tb927.8.5290	MC3_KD-MC3_NG	-0.0323204	0.261338	6.41499	0.905359	0.981831	NA
Tb927.8.730	MC3_KD-MC3_NG	-0.0161704	0.115283	6.41499	0.89275	0.981831	NA
Tb927.8.7350;Tb927.8.7340	MC3_KD-MC3_NG	-0.0147067	0.103276	6.41499	0.891131	0.981831	NA
Tb927.8.7770	MC3_KD-MC3_NG	0.0149479	0.120799	6.41499	0.905307	0.981831	NA
Tb927.8.900	MC3_KD-MC3_NG	0.0152453	0.100654	6.41499	0.884263	0.981831	NA
Tb927.9.13350	MC3_KD-MC3_NG	0.0130188	0.0849123	6.41499	0.882856	0.981831	NA
Tb927.9.3580	MC3_KD-MC3_NG	-0.0109322	0.0890403	6.41499	0.90604	0.981831	NA
Tb927.9.3650	MC3_KD-MC3_NG	0.0137805	0.104784	6.41499	0.899398	0.981831	NA
Tb927.9.3780	MC3_KD-MC3_NG	-0.0211346	0.135774	6.41499	0.881085	0.981831	NA
Tb927.8.1360	MC3_KD-MC3_NG	0.0106855	0.0896833	6.41499	0.908803	0.982124	NA
Tb927.10.1090;Tb927.10.1080	MC3_KD-MC3_NG	-0.0104686	0.0979005	6.41499	0.91811	0.982254	NA
Tb927.10.3020	MC3_KD-MC3_NG	-0.0124503	0.110273	6.41499	0.913557	0.982254	NA
Tb927.10.5920	MC3_KD-MC3_NG	0.0110833	0.0977356	6.41499	0.913179	0.982254	NA
Tb927.10.9830	MC3_KD-MC3_NG	-0.00900178	0.0889851	6.41499	0.922511	0.982254	NA
Tb927.11.10560	MC3_KD-MC3_NG	0.0104056	0.0974076	6.41499	0.918191	0.982254	NA
Tb927.11.1380	MC3_KD-MC3_NG	-0.00871362	0.0893299	6.41499	0.925271	0.982254	NA
Tb927.11.1430	MC3_KD-MC3_NG	-0.00885792	0.0854922	6.41499	0.920642	0.982254	NA
Tb927.11.1660	MC3_KD-MC3_NG	0.00894844	0.0906489	6.41499	0.924377	0.982254	NA
Tb927.11.16640	MC3_KD-MC3_NG	-0.00902198	0.0897672	6.41499	0.923012	0.982254	NA
Tb927.11.3500	MC3_KD-MC3_NG	0.00880344	0.0876286	6.41499	0.923044	0.982254	NA
Tb927.11.3910	MC3_KD-MC3_NG	0.00967826	0.0877339	6.41499	0.915531	0.982254	NA
Tb927.11.4420	MC3_KD-MC3_NG	-0.0104061	0.0896679	6.41499	0.91116	0.982254	NA
Tb927.11.5000	MC3_KD-MC3_NG	0.0100106	0.0872828	6.41499	0.912196	0.982254	NA
Tb927.11.6230	MC3_KD-MC3_NG	-0.00871146	0.0887586	6.41499	0.924811	0.982254	NA
Tb927.11.6400	MC3_KD-MC3_NG	0.00994476	0.0898693	6.41499	0.915269	0.982254	NA
Tb927.11.6420	MC3_KD-MC3_NG	0.0139102	0.121843	6.41499	0.912597	0.982254	NA
Tb927.3.2150	MC3_KD-MC3_NG	0.00909207	0.0891735	6.41499	0.921902	0.982254	NA
Tb927.4.1290	MC3_KD-MC3_NG	0.009164	0.0849037	6.41499	0.917345	0.982254	NA
Tb927.5.1010	MC3_KD-MC3_NG	-0.00953529	0.0962441	6.41499	0.924104	0.982254	NA
Tb927.5.800	MC3_KD-MC3_NG	0.0090672	0.0874167	6.41499	0.920556	0.982254	NA
Tb927.6.3630	MC3_KD-MC3_NG	0.0142277	0.12883	6.41499	0.915437	0.982254	NA
Tb927.6.4710	MC3_KD-MC3_NG	-0.00884102	0.0852402	6.41499	0.92056	0.982254	NA
Tb927.7.3420	MC3_KD-MC3_NG	-0.00883996	0.0875292	6.41499	0.922638	0.982254	NA
Tb927.7.4740;Tb11.v5.0157	MC3_KD-MC3_NG	0.00897398	0.0903022	6.41499	0.923872	0.982254	NA
Tb927.7.6310	MC3_KD-MC3_NG	-0.0111473	0.113522	6.41499	0.924774	0.982254	NA
Tb927.7.7090	MC3_KD-MC3_NG	0.0233033	0.232875	6.41499	0.923345	0.982254	NA
Tb927.7.7260;Tb11.v5.0835	MC3_KD-MC3_NG	0.0115978	0.098973	6.41499	0.9103	0.982254	NA
Tb927.8.1270	MC3_KD-MC3_NG	0.00981567	0.0969218	6.41499	0.922425	0.982254	NA
Tb927.8.1560	MC3_KD-MC3_NG	0.00905171	0.0841583	6.41499	0.917634	0.982254	NA
Tb927.8.4010	MC3_KD-MC3_NG	-0.0102807	0.0910419	6.41499	0.913544	0.982254	NA
Tb927.8.4810	MC3_KD-MC3_NG	0.0159106	0.148265	6.41499	0.91782	0.982254	NA
Tb927.8.4820	MC3_KD-MC3_NG	-0.027431	0.275231	6.41499	0.923652	0.982254	NA
Tb927.8.610	MC3_KD-MC3_NG	0.00958707	0.0893883	6.41499	0.917865	0.982254	NA
Tb927.9.2420	MC3_KD-MC3_NG	-0.0143898	0.146848	6.41499	0.92493	0.982254	NA
Tb927.9.9210;Tb927.11.3000	MC3_KD-MC3_NG	0.0118932	0.104304	6.41499	0.912704	0.982254	NA
Tb927.11.15450	MC3_KD-MC3_NG	-0.00903037	0.0940628	6.41499	0.926447	0.983006	NA
Tb927.7.7400	MC3_KD-MC3_NG	0.0117644	0.123624	6.41499	0.927089	0.983192	NA
Tb927.11.11080	MC3_KD-MC3_NG	0.011435	0.123626	6.41499	0.929125	0.983476	NA
Tb927.11.2570	MC3_KD-MC3_NG	-0.0076591	0.0834785	6.41499	0.929696	0.983476	NA
Tb927.3.5020	MC3_KD-MC3_NG	0.00842676	0.0905482	6.41499	0.928692	0.983476	NA
Tb927.8.6950;Tb927.4.5370	MC3_KD-MC3_NG	0.00827658	0.0896466	6.41499	0.929257	0.983476	NA
Tb927.9.6510	MC3_KD-MC3_NG	-0.00919713	0.100011	6.41499	0.929534	0.983476	NA
Tb927.7.5190	MC3_KD-MC3_NG	0.00937692	0.104909	6.41499	0.931504	0.984639	NA
Tb927.7.5610	MC3_KD-MC3_NG	0.00819427	0.091983	6.41499	0.931731	0.984639	NA
Tb927.11.12860.2	MC3_KD-MC3_NG	-0.0147217	0.167082	6.41499	0.932476	0.98493	NA
Tb927.10.11780	MC3_KD-MC3_NG	-0.00767356	0.091775	6.41499	0.935913	0.985166	NA
Tb927.10.13780;Tb11.v5.0718	MC3_KD-MC3_NG	0.00916214	0.109943	6.41499	0.936125	0.985166	NA
Tb927.3.1740	MC3_KD-MC3_NG	-0.00722581	0.084258	6.41499	0.934273	0.985166	NA
Tb927.4.2630	MC3_KD-MC3_NG	-0.00786801	0.0934424	6.41499	0.935463	0.985166	NA
Tb927.5.4480;Tb05.5K5.130	MC3_KD-MC3_NG	-0.00746733	0.0880371	6.41499	0.93499	0.985166	NA
Tb927.6.2640	MC3_KD-MC3_NG	-0.0100519	0.117179	6.41499	0.934255	0.985166	NA
Tb927.8.4660	MC3_KD-MC3_NG	-0.0127567	0.153853	6.41499	0.936447	0.985166	NA
Tb927.8.6270	MC3_KD-MC3_NG	0.00832318	0.0959465	6.41499	0.933517	0.985166	NA
[truncated: 104 more rows]

## Sheet: MC5 KD
Protein	Comparison	log2FC	SE	DF	pvalue	adj.pvalue	issue
Tb06.3A7.960	MC5_KD-MC5_NG	0.158047	0.104639	4.80354	0.19367	0.99991	NA
Tb08.27P2.110;Tb927.8.480	MC5_KD-MC5_NG	0.259772	0.118003	4.80354	0.0811683	0.99991	NA
Tb08.27P2.110;Tb927.8.480;Tb927.10.13930	MC5_KD-MC5_NG	0.120749	0.136484	4.80354	0.418391	0.99991	NA
Tb09.v4.0067	MC5_KD-MC5_NG	-0.0786345	0.317412	4.80354	0.814578	0.99991	NA
Tb09.v4.0161	MC5_KD-MC5_NG	-0.0245508	0.135098	4.80354	0.863216	0.99991	NA
Tb10.NT.100_2	MC5_KD-MC5_NG	-0.369711	0.154603	4.80354	0.0643556	0.99991	NA
Tb10.NT.144_1	MC5_KD-MC5_NG	-0.131901	0.113577	4.80354	0.299942	0.99991	NA
Tb10.NT.145_2	MC5_KD-MC5_NG	-0.332162	0.163302	4.80354	0.0999209	0.99991	NA
Tb10.NT.86_1	MC5_KD-MC5_NG	-0.232565	0.155743	4.80354	0.19792	0.99991	NA
Tb10.v4.0033;Tb927.10.4430	MC5_KD-MC5_NG	-0.0582875	0.124747	4.80354	0.660748	0.99991	NA
Tb10.v4.0033;Tb927.10.4430;Tb11.v5.0767	MC5_KD-MC5_NG	-0.153515	0.120303	4.80354	0.260144	0.99991	NA
Tb10.v4.0052;Tb927.10.10280	MC5_KD-MC5_NG	0.0101252	0.135334	4.80354	0.943376	0.99991	NA
Tb10.v4.0054	MC5_KD-MC5_NG	-0.233009	0.125803	4.80354	0.125582	0.99991	NA
Tb10.v4.0150	MC5_KD-MC5_NG	-0.219047	0.398394	4.80354	0.60702	0.99991	NA
Tb11.01.2730	MC5_KD-MC5_NG	-0.00782267	0.111625	4.80354	0.946953	0.99991	NA
Tb11.02.5070b;Tb927.11.7212	MC5_KD-MC5_NG	0.156292	0.383636	4.80354	0.701234	0.99991	NA
Tb11.02.5105b;Tb11.02.5105	MC5_KD-MC5_NG	-0.20929	0.136005	4.80354	0.186813	0.99991	NA
Tb927.11.4920	MC5_KD-MC5_NG	-3.13355	0.10223	4.80354	1.07365e-06	0.00268304	NA	MC5
Tb11.02.5420;Tb11.02.5420b;Tb927.11.8380	MC5_KD-MC5_NG	-0.242623	0.338211	4.80354	0.506501	0.99991	NA
Tb11.0840;Tb927.11.720	MC5_KD-MC5_NG	0.0456531	0.107946	4.80354	0.690613	0.99991	NA
Tb11.1220;Tb11.v5.0996	MC5_KD-MC5_NG	0.0299315	0.154627	4.80354	0.854429	0.99991	NA
Tb11.1220;Tb11.v5.0996;Tb927.10.15250	MC5_KD-MC5_NG	0.033773	0.115262	4.80354	0.781746	0.99991	NA
Tb11.1441;Tb11.1440	MC5_KD-MC5_NG	0.0526815	0.463143	4.80354	0.914038	0.99991	NA
Tb11.1780	MC5_KD-MC5_NG	-0.136207	0.171775	4.80354	0.465154	0.99991	NA
Tb11.NT.133_1	MC5_KD-MC5_NG	0.101506	0.151567	4.80354	0.533879	0.99991	NA
Tb11.NT.138_2;Tb11.NT.135_2	MC5_KD-MC5_NG	0.0248831	0.165122	4.80354	0.886339	0.99991	NA
Tb11.NT.155_1;Tb11.NT.154_1;Tb11.v5.0537;Tb927.11.9920;Tb11.01.1680.v5	MC5_KD-MC5_NG	0.0254668	0.122654	4.80354	0.844031	0.99991	NA
Tb11.NT.191_2	MC5_KD-MC5_NG	0.199314	0.179598	4.80354	0.319539	0.99991	NA
Tb11.NT.57_3;Tb927.11.4650	MC5_KD-MC5_NG	-0.0898803	0.129986	4.80354	0.52126	0.99991	NA
Tb11.v5.0112;Tb10.v4.0124;Tb927.6.5630	MC5_KD-MC5_NG	0.0597649	0.108552	4.80354	0.606553	0.99991	NA
Tb11.v5.0194;Tb927.10.6000	MC5_KD-MC5_NG	0.0105253	0.109154	4.80354	0.927075	0.99991	NA
Tb11.v5.0325;Tb927.5.295b;Tb11.v5.0214	MC5_KD-MC5_NG	0.293521	0.117797	4.80354	0.0570349	0.99991	NA
Tb11.v5.0326	MC5_KD-MC5_NG	0.0624952	0.194351	4.80354	0.761305	0.99991	NA
Tb11.v5.0365	MC5_KD-MC5_NG	-0.114158	0.10922	4.80354	0.345642	0.99991	NA
Tb11.v5.0365;Tb11.v5.0366	MC5_KD-MC5_NG	0.157796	0.148355	4.80354	0.338013	0.99991	NA
Tb11.v5.0365;Tb927.11.12870	MC5_KD-MC5_NG	-0.232242	0.171607	4.80354	0.236144	0.99991	NA
Tb11.v5.0394	MC5_KD-MC5_NG	-0.123549	0.119263	4.80354	0.349539	0.99991	NA
Tb11.v5.0422	MC5_KD-MC5_NG	0.322916	0.180993	4.80354	0.136868	0.99991	NA
Tb11.v5.0422;Tb927.10.4600	MC5_KD-MC5_NG	-0.127964	0.131204	4.80354	0.375932	0.99991	NA
Tb11.v5.0468	MC5_KD-MC5_NG	0.172849	0.131974	4.80354	0.249426	0.99991	NA
Tb11.v5.0477	MC5_KD-MC5_NG	0.191069	0.373901	4.80354	0.631949	0.99991	NA
Tb11.v5.0501;Tb927.10.3940	MC5_KD-MC5_NG	0.0971247	0.101509	4.80354	0.384303	0.99991	NA
Tb11.v5.0501;Tb927.10.3940;Tb927.10.3930	MC5_KD-MC5_NG	-0.174078	0.144214	4.80354	0.283458	0.99991	NA
Tb927.10.5480;Tb927.10.5460	MC5_KD-MC5_NG	-2.02723	0.120479	4.80354	1.8689e-05	0.0233519	NA	Ribosomal
Tb11.v5.0535;Tb927.10.10410	MC5_KD-MC5_NG	-0.256151	0.181878	4.80354	0.220336	0.99991	NA
Tb11.v5.0572;Tb927.11.8210	MC5_KD-MC5_NG	0.0315396	0.147977	4.80354	0.839968	0.99991	NA
Tb11.v5.0589;Tb927.3.1110	MC5_KD-MC5_NG	-0.218522	0.136889	4.80354	0.173674	0.99991	NA
Tb11.v5.0592	MC5_KD-MC5_NG	0.0823754	0.684244	4.80354	0.909047	0.99991	NA
Tb11.v5.0604;Tb927.10.11340	MC5_KD-MC5_NG	0.00235355	0.176768	4.80354	0.989912	0.99991	NA
Tb11.v5.0616;Tb927.7.6970	MC5_KD-MC5_NG	0.139807	0.0997061	4.80354	0.22206	0.99991	NA
Tb11.v5.0618;Tb927.6.900	MC5_KD-MC5_NG	-0.000398797	0.131744	4.80354	0.997706	0.99991	NA
Tb11.v5.0643;Tb927.10.1620	MC5_KD-MC5_NG	-0.11287	0.176252	4.80354	0.551208	0.99991	NA
Tb11.v5.0652	MC5_KD-MC5_NG	0.296073	0.292603	4.80354	0.359827	0.99991	NA
Tb11.v5.0652;Tb927.7.3210	MC5_KD-MC5_NG	-0.0568703	0.14639	4.80354	0.714277	0.99991	NA
Tb11.v5.0660;Tb927.2.2190	MC5_KD-MC5_NG	-0.16563	0.220351	4.80354	0.487423	0.99991	NA
Tb11.v5.0713	MC5_KD-MC5_NG	0.00295988	0.126431	4.80354	0.982264	0.99991	NA
Tb11.v5.0713;Tb927.11.4770	MC5_KD-MC5_NG	-0.0613922	0.100806	4.80354	0.570162	0.99991	NA
Tb11.v5.0732;Tb927.10.2020;Tb927.10.2010	MC5_KD-MC5_NG	-0.0539372	0.11062	4.80354	0.647276	0.99991	NA
Tb11.v5.0752	MC5_KD-MC5_NG	0.0672221	0.589861	4.80354	0.913877	0.99991	NA
Tb11.v5.0811;Tb927.10.10340	MC5_KD-MC5_NG	-1.5773	0.351772	4.80354	0.00714681	0.99991	NA
Tb927.9.6150	MC5_KD-MC5_NG	-1.07472	0.299459	4.80354	0.0168407	0.99991	NA
Tb11.v5.0807;Tb927.9.13510	MC5_KD-MC5_NG	0.0647831	0.218276	4.80354	0.779026	0.99991	NA
Tb927.3.1240	MC5_KD-MC5_NG	-1.01163	0.207434	4.80354	0.00508114	0.99991	NA
Tb11.v5.0837;Tb927.10.2900	MC5_KD-MC5_NG	-0.0573579	0.149871	4.80354	0.718277	0.99991	NA
Tb11.v5.0890;Tb927.7.510	MC5_KD-MC5_NG	-0.0230998	0.107302	4.80354	0.838391	0.99991	NA
Tb11.v5.0895;Tb927.9.12340	MC5_KD-MC5_NG	0.0382682	0.110791	4.80354	0.744396	0.99991	NA
Tb11.v5.1011	MC5_KD-MC5_NG	-0.300054	0.454286	4.80354	0.539285	0.99991	NA
Tb11.v5.1035;Tb927.11.11330	MC5_KD-MC5_NG	0.00477549	0.179402	4.80354	0.979834	0.99991	NA
Tb11.v5.1035;Tb927.11.11330;Tb11.v5.1034	MC5_KD-MC5_NG	-0.0256634	0.12687	4.80354	0.847984	0.99991	NA
Tb11.v5.1036;Tb927.11.11340	MC5_KD-MC5_NG	-0.100923	0.124648	4.80354	0.45635	0.99991	NA
Tb3.NT.27_2	MC5_KD-MC5_NG	0.298048	0.136677	4.80354	0.083272	0.99991	NA
Tb3.NT.51_1	MC5_KD-MC5_NG	-0.0339933	0.105035	4.80354	0.759825	0.99991	NA
Tb7.NT.66_2	MC5_KD-MC5_NG	0.169064	0.189251	4.80354	0.414191	0.99991	NA
Tb927.1.1010	MC5_KD-MC5_NG	0.0133366	0.136636	4.80354	0.926186	0.99991	NA
Tb927.1.1020	MC5_KD-MC5_NG	-0.131134	0.110018	4.80354	0.288827	0.99991	NA
Tb927.1.1100	MC5_KD-MC5_NG	0.00380478	0.104223	4.80354	0.972347	0.99991	NA
Tb927.1.1120	MC5_KD-MC5_NG	-0.177171	0.142255	4.80354	0.270268	0.99991	NA
Tb927.1.1130;Tb11.v5.0384	MC5_KD-MC5_NG	-0.542218	0.376986	4.80354	0.212167	0.99991	NA
Tb927.1.120	MC5_KD-MC5_NG	0.135708	0.126553	4.80354	0.334459	0.99991	NA
Tb927.1.1240;Tb11.v5.0356	MC5_KD-MC5_NG	-0.245873	0.178346	4.80354	0.228749	0.99991	NA
Tb927.1.1350	MC5_KD-MC5_NG	-0.0851814	0.110844	4.80354	0.478261	0.99991	NA
Tb927.1.1350;Tb11.v5.0392	MC5_KD-MC5_NG	-0.220327	0.23208	4.80354	0.387718	0.99991	NA
Tb927.1.1370;Tb11.v5.0391	MC5_KD-MC5_NG	-0.0489981	0.104745	4.80354	0.660391	0.99991	NA
Tb927.1.1560;Tb11.v5.0464	MC5_KD-MC5_NG	0.00936216	0.159701	4.80354	0.955612	0.99991	NA
Tb927.1.1620	MC5_KD-MC5_NG	0.171575	0.301422	4.80354	0.594786	0.99991	NA
Tb927.1.1620;Tb11.v5.0529	MC5_KD-MC5_NG	-0.130164	0.120992	4.80354	0.333056	0.99991	NA
Tb927.1.1700	MC5_KD-MC5_NG	0.108839	0.103788	4.80354	0.344201	0.99991	NA
Tb927.1.190	MC5_KD-MC5_NG	-0.127037	0.75481	4.80354	0.873201	0.99991	NA
Tb927.1.190;Tb11.v5.0533;Tb11.v5.0594;Tb927.2.400;Tb927.2.280	MC5_KD-MC5_NG	0.227918	0.113355	4.80354	0.102885	0.99991	NA
Tb927.1.2100	MC5_KD-MC5_NG	0.0241441	0.11184	4.80354	0.837947	0.99991	NA
Tb927.1.220;Tb927.1.180;Tb927.2.370	MC5_KD-MC5_NG	-0.0164344	0.101652	4.80354	0.878142	0.99991	NA
Tb927.1.220;Tb927.1.180;Tb927.2.370;Tb927.10.70;Tb11.v5.0532;Tb927.2.820;Tb927.6.160	MC5_KD-MC5_NG	-0.0608546	0.196935	4.80354	0.770266	0.99991	NA
Tb927.1.2230	MC5_KD-MC5_NG	-0.20799	0.198614	4.80354	0.344811	0.99991	NA
Tb927.1.2260	MC5_KD-MC5_NG	-0.166924	0.23959	4.80354	0.518248	0.99991	NA
Tb927.1.2390;Tb927.1.2370;Tb927.1.2350;Tb927.1.2330;Tb11.v5.0469	MC5_KD-MC5_NG	-0.0447567	0.197512	4.80354	0.830058	0.99991	NA
Tb927.1.2390;Tb927.1.2370;Tb927.1.2350;Tb927.1.2330;Tb11.v5.0469;Tb927.1.2410	MC5_KD-MC5_NG	-0.0159744	0.106503	4.80354	0.886865	0.99991	NA
Tb927.1.2400;Tb927.1.2380;Tb927.1.2360;Tb927.1.2340	MC5_KD-MC5_NG	0.300076	0.11549	4.80354	0.0502511	0.99991	NA
Tb927.1.2550;Tb927.1.2530;Tb927.1.2510;Tb927.1.2490;Tb927.1.2470;Tb927.1.2450;Tb927.1.2430	MC5_KD-MC5_NG	0.0229729	0.129683	4.80354	0.86662	0.99991	NA
Tb927.1.2600	MC5_KD-MC5_NG	0.13505	0.322266	4.80354	0.693246	0.99991	NA
Tb927.1.2640	MC5_KD-MC5_NG	0.0531302	0.135526	4.80354	0.711822	0.99991	NA
Tb927.1.2670	MC5_KD-MC5_NG	-0.0463096	0.116733	4.80354	0.708587	0.99991	NA
Tb927.1.2740	MC5_KD-MC5_NG	0.042228	0.244504	4.80354	0.86992	0.99991	NA
Tb927.1.2770	MC5_KD-MC5_NG	0.0146883	0.110238	4.80354	0.899403	0.99991	NA
Tb927.1.3090	MC5_KD-MC5_NG	0.108332	0.116053	4.80354	0.395084	0.99991	NA
Tb927.1.3250	MC5_KD-MC5_NG	0.0262486	0.121669	4.80354	0.838052	0.99991	NA
Tb927.1.3310	MC5_KD-MC5_NG	0.0671357	0.157311	4.80354	0.687995	0.99991	NA
Tb927.1.3410	MC5_KD-MC5_NG	-0.162808	0.138194	4.80354	0.293802	0.99991	NA
Tb927.1.3450	MC5_KD-MC5_NG	-0.0845866	0.120512	4.80354	0.515284	0.99991	NA
Tb927.1.3560	MC5_KD-MC5_NG	0.0618117	0.100509	4.80354	0.566522	0.99991	NA
Tb927.1.3840	MC5_KD-MC5_NG	-0.0937629	0.184402	4.80354	0.633605	0.99991	NA
Tb927.1.3880	MC5_KD-MC5_NG	-0.133712	0.137134	4.80354	0.376047	0.99991	NA
Tb927.1.3910	MC5_KD-MC5_NG	-0.110245	0.126732	4.80354	0.425677	0.99991	NA
Tb927.1.3940	MC5_KD-MC5_NG	-0.125884	0.103553	4.80354	0.280462	0.99991	NA
Tb927.1.3990	MC5_KD-MC5_NG	0.304669	1.26668	4.80354	0.819849	0.99991	NA
Tb927.1.4040	MC5_KD-MC5_NG	-0.0755328	0.126553	4.80354	0.577621	0.99991	NA
Tb927.1.4100	MC5_KD-MC5_NG	-0.193935	0.143879	4.80354	0.237762	0.99991	NA
Tb927.1.4180	MC5_KD-MC5_NG	-0.103301	0.103375	4.80354	0.365301	0.99991	NA
Tb927.1.4230	MC5_KD-MC5_NG	-0.0677413	0.136895	4.80354	0.64251	0.99991	NA
Tb927.1.4280	MC5_KD-MC5_NG	-0.0647988	0.180294	4.80354	0.734548	0.99991	NA
Tb927.1.4300	MC5_KD-MC5_NG	-0.159283	0.272279	4.80354	0.584944	0.99991	NA
Tb927.1.4310	MC5_KD-MC5_NG	-0.0243818	0.124083	4.80354	0.852264	0.99991	NA
Tb927.1.4340	MC5_KD-MC5_NG	-0.0886553	0.129485	4.80354	0.525173	0.99991	NA
Tb927.1.4400	MC5_KD-MC5_NG	-0.0221736	0.101091	4.80354	0.835396	0.99991	NA
Tb927.1.4420	MC5_KD-MC5_NG	-0.0669616	0.106675	4.80354	0.558815	0.99991	NA
Tb927.1.4490	MC5_KD-MC5_NG	0.0398618	0.160792	4.80354	0.814452	0.99991	NA
Tb927.1.450	MC5_KD-MC5_NG	0.0356946	0.122041	4.80354	0.782129	0.99991	NA
Tb927.1.4690	MC5_KD-MC5_NG	-0.173439	0.160317	4.80354	0.330614	0.99991	NA
Tb927.1.4740	MC5_KD-MC5_NG	0.536023	0.416591	4.80354	0.256718	0.99991	NA
Tb927.11.1570	MC5_KD-MC5_NG	-0.94669	0.323299	4.80354	0.0343179	0.99991	NA
Tb927.1.5100;Tb927.1.4890	MC5_KD-MC5_NG	-0.340912	0.218152	4.80354	0.18124	0.99991	NA
Tb927.1.610	MC5_KD-MC5_NG	-0.133799	0.103364	4.80354	0.25424	0.99991	NA
Tb927.1.690	MC5_KD-MC5_NG	0.294634	0.155015	4.80354	0.118128	0.99991	NA
Tb927.1.710;Tb927.1.700;Tb927.1.720	MC5_KD-MC5_NG	0.0740618	0.200735	4.80354	0.727864	0.99991	NA
Tb927.1.730	MC5_KD-MC5_NG	-0.0659876	0.213384	4.80354	0.770098	0.99991	NA
Tb927.1.750	MC5_KD-MC5_NG	-0.095247	0.122469	4.80354	0.473275	0.99991	NA
Tb927.1.780;Tb11.v5.0523	MC5_KD-MC5_NG	-0.0391725	0.12334	4.80354	0.76413	0.99991	NA
Tb927.1.990	MC5_KD-MC5_NG	0.10095	0.118881	4.80354	0.436053	0.99991	NA
Tb927.10.1000	MC5_KD-MC5_NG	0.0176393	0.100695	4.80354	0.868085	0.99991	NA
Tb927.10.10010	MC5_KD-MC5_NG	-0.308824	0.156232	4.80354	0.107359	0.99991	NA
Tb927.10.10080	MC5_KD-MC5_NG	-0.0356006	0.154866	4.80354	0.827652	0.99991	NA
Tb927.10.10090	MC5_KD-MC5_NG	-0.0744001	0.121384	4.80354	0.567773	0.99991	NA
Tb927.10.10140	MC5_KD-MC5_NG	-0.198129	0.103334	4.80354	0.115671	0.99991	NA
Tb927.10.10150	MC5_KD-MC5_NG	0.00205845	0.212566	4.80354	0.992663	0.99991	NA
Tb927.11.14900	MC5_KD-MC5_NG	-0.837131	0.163211	4.80354	0.00412378	0.99991	NA
Tb927.10.10320	MC5_KD-MC5_NG	-0.101692	0.200268	4.80354	0.634052	0.99991	NA
Tb927.10.10330	MC5_KD-MC5_NG	-0.0592317	0.236178	4.80354	0.812346	0.99991	NA
Tb927.10.10350	MC5_KD-MC5_NG	0.0831568	0.0999909	4.80354	0.44497	0.99991	NA
Tb927.10.10360	MC5_KD-MC5_NG	-0.00407429	0.155693	4.80354	0.980175	0.99991	NA
Tb927.10.10370	MC5_KD-MC5_NG	-0.19172	0.115695	4.80354	0.160784	0.99991	NA
Tb927.10.10370;Tb927.10.10290	MC5_KD-MC5_NG	-0.116716	0.128957	4.80354	0.408523	0.99991	NA
Tb927.10.10380	MC5_KD-MC5_NG	0.0420003	0.168183	4.80354	0.813122	0.99991	NA
Tb927.10.10590;Tb927.10.10580;Tb927.10.10570;Tb927.10.10560;Tb927.10.10550;Tb927.10.10540;Tb927.10.10530;Tb927.10.10520;Tb927.10.10510;Tb927.10.10500;Tb927.10.10490;Tb927.10.10480;Tb927.10.10470;Tb927.10.10460	MC5_KD-MC5_NG	0.0574339	0.161111	4.80354	0.736597	0.99991	NA
Tb927.10.10610	MC5_KD-MC5_NG	0.105575	0.173719	4.80354	0.570943	0.99991	NA
Tb927.10.10630	MC5_KD-MC5_NG	-0.0934896	0.158588	4.80354	0.582146	0.99991	NA
Tb927.10.10690	MC5_KD-MC5_NG	0.018541	0.186597	4.80354	0.924862	0.99991	NA
Tb927.10.1070	MC5_KD-MC5_NG	0.0637828	0.131169	4.80354	0.648147	0.99991	NA
Tb927.10.1070;Tb927.7.7360	MC5_KD-MC5_NG	0.0942431	0.108457	4.80354	0.426154	0.99991	NA
Tb927.10.10830	MC5_KD-MC5_NG	-0.205811	0.139362	4.80354	0.202086	0.99991	NA
Tb927.10.10850	MC5_KD-MC5_NG	-0.362573	0.245368	4.80354	0.201864	0.99991	NA
Tb927.10.1090;Tb927.10.1080	MC5_KD-MC5_NG	-0.251512	0.178984	4.80354	0.221212	0.99991	NA
Tb927.10.10980;Tb927.10.10960;Tb927.10.10950;Tb927.10.10940;Tb927.10.10920;Tb927.10.10910;Tb927.10.10900;Tb927.10.10890;Tb11.v5.0543	MC5_KD-MC5_NG	0.16794	0.212375	4.80354	0.466304	0.99991	NA
Tb927.10.10980;Tb927.10.10960;Tb927.10.10950;Tb927.10.10940;Tb927.10.10920;Tb927.10.10910;Tb927.10.10900;Tb927.10.10890;Tb11.v5.0543;Tb927.10.10970	MC5_KD-MC5_NG	-0.123075	0.141463	4.80354	0.425623	0.99991	NA
Tb927.10.10980;Tb927.10.10960;Tb927.10.10950;Tb927.10.10940;Tb927.10.10920;Tb927.10.10910;Tb927.10.10900;Tb927.10.10890;Tb11.v5.0543;Tb927.10.10970;Tb927.10.10930	MC5_KD-MC5_NG	0.0204942	0.10117	4.80354	0.847768	0.99991	NA
Tb927.9.9940	MC5_KD-MC5_NG	-0.818354	0.105979	4.80354	0.000695721	0.579535	NA
Tb927.10.1100;Tb927.6.4690	MC5_KD-MC5_NG	0.0211553	0.147013	4.80354	0.89142	0.99991	NA
Tb927.10.11070	MC5_KD-MC5_NG	-0.168286	0.141262	4.80354	0.289048	0.99991	NA
Tb927.10.11080	MC5_KD-MC5_NG	0.162257	0.10079	4.80354	0.170724	0.99991	NA
Tb927.11.240	MC5_KD-MC5_NG	-0.794917	0.147528	4.80354	0.00335389	0.99991	NA
Tb927.10.1120	MC5_KD-MC5_NG	0.0833915	0.174651	4.80354	0.653956	0.99991	NA
Tb927.10.11220	MC5_KD-MC5_NG	-0.367254	0.365528	4.80354	0.362925	0.99991	NA
Tb927.10.11230	MC5_KD-MC5_NG	-0.217889	0.110664	4.80354	0.10841	0.99991	NA
Tb927.10.11250	MC5_KD-MC5_NG	-0.0281973	0.115181	4.80354	0.816717	0.99991	NA
Tb927.10.11250;Tb11.v5.0575	MC5_KD-MC5_NG	0.11088	0.101192	4.80354	0.325065	0.99991	NA
Tb927.10.1130;Tb11.0520	MC5_KD-MC5_NG	0.129542	0.14547	4.80354	0.415563	0.99991	NA
Tb927.10.11300	MC5_KD-MC5_NG	-0.00466502	0.118634	4.80354	0.970215	0.99991	NA
Tb927.10.11330	MC5_KD-MC5_NG	-0.245354	0.134771	4.80354	0.130707	0.99991	NA
Tb927.10.11370	MC5_KD-MC5_NG	0.292999	0.139692	4.80354	0.0923208	0.99991	NA
Tb927.10.11390	MC5_KD-MC5_NG	-0.0305551	0.125754	4.80354	0.818057	0.99991	NA
Tb927.10.1140;Tb11.0530	MC5_KD-MC5_NG	-0.0820981	0.146566	4.80354	0.600494	0.99991	NA
Tb927.10.11420	MC5_KD-MC5_NG	-0.214862	0.354649	4.80354	0.572098	0.99991	NA
Tb927.10.11450	MC5_KD-MC5_NG	0.071975	0.154239	4.80354	0.661149	0.99991	NA
Tb927.10.1150;Tb11.0540	MC5_KD-MC5_NG	-0.0938889	0.102543	4.80354	0.403497	0.99991	NA
Tb927.10.11520	MC5_KD-MC5_NG	-0.231451	0.13232	4.80354	0.143064	0.99991	NA
Tb927.10.11550	MC5_KD-MC5_NG	0.0697334	0.132661	4.80354	0.622481	0.99991	NA
Tb927.10.11580	MC5_KD-MC5_NG	0.000944645	0.135302	4.80354	0.99471	0.99991	NA
Tb927.10.11600	MC5_KD-MC5_NG	-0.170028	0.1229	4.80354	0.227359	0.99991	NA
Tb927.10.11150	MC5_KD-MC5_NG	-0.719548	0.170946	4.80354	0.00918283	0.99991	NA
Tb927.10.1170	MC5_KD-MC5_NG	-0.0544392	0.212951	4.80354	0.808811	0.99991	NA
Tb927.10.1170;Tb11.0560	MC5_KD-MC5_NG	0.0279625	0.273688	4.80354	0.922749	0.99991	NA
Tb927.10.1170;Tb11.v5.0858	MC5_KD-MC5_NG	-0.13831	0.159606	4.80354	0.42733	0.99991	NA
Tb927.10.11760	MC5_KD-MC5_NG	-0.0925649	0.103077	4.80354	0.411924	0.99991	NA
Tb927.10.11780	MC5_KD-MC5_NG	-0.141712	0.111294	4.80354	0.261045	0.99991	NA
Tb927.10.11800	MC5_KD-MC5_NG	-0.0119206	0.111946	4.80354	0.9195	0.99991	NA
Tb927.10.11810	MC5_KD-MC5_NG	-0.0557772	0.13795	4.80354	0.703341	0.99991	NA
Tb927.10.11840	MC5_KD-MC5_NG	-0.00953887	0.121255	4.80354	0.940468	0.99991	NA
Tb927.10.11850	MC5_KD-MC5_NG	-0.0457121	0.160489	4.80354	0.787644	0.99991	NA
Tb927.10.11860	MC5_KD-MC5_NG	-0.0974126	0.107809	4.80354	0.40925	0.99991	NA
Tb927.10.11880	MC5_KD-MC5_NG	-0.105172	0.10582	4.80354	0.367676	0.99991	NA
Tb927.10.11920	MC5_KD-MC5_NG	-0.110133	0.106422	4.80354	0.34999	0.99991	NA
Tb927.10.11990	MC5_KD-MC5_NG	-0.275939	0.151213	4.80354	0.129997	0.99991	NA
Tb927.9.1610	MC5_KD-MC5_NG	-0.672336	0.177388	4.80354	0.0137441	0.99991	NA
Tb927.10.12050	MC5_KD-MC5_NG	-0.0524911	0.129208	4.80354	0.702019	0.99991	NA
Tb927.10.12090	MC5_KD-MC5_NG	-0.0865868	0.131523	4.80354	0.540554	0.99991	NA
Tb927.10.1210	MC5_KD-MC5_NG	0.113659	1.34704	4.80354	0.93616	0.99991	NA
Tb927.10.1210;Tb11.v5.0486	MC5_KD-MC5_NG	0.0309817	0.159125	4.80354	0.853593	0.99991	NA
Tb927.10.12130	MC5_KD-MC5_NG	-0.0258293	0.12313	4.80354	0.84245	0.99991	NA
Tb927.10.12240	MC5_KD-MC5_NG	-0.198856	0.103383	4.80354	0.114784	0.99991	NA
Tb927.10.12260	MC5_KD-MC5_NG	-0.0714661	0.131411	4.80354	0.610829	0.99991	NA
Tb927.10.12260;Tb927.6.400	MC5_KD-MC5_NG	-0.0419296	0.15471	4.80354	0.797633	0.99991	NA
Tb927.10.12290	MC5_KD-MC5_NG	-0.0767653	0.164206	4.80354	0.660585	0.99991	NA
Tb927.10.12330	MC5_KD-MC5_NG	-0.116844	0.205517	4.80354	0.595215	0.99991	NA
Tb927.10.12390	MC5_KD-MC5_NG	0.0629607	0.103669	4.80354	0.571193	0.99991	NA
Tb927.10.12410	MC5_KD-MC5_NG	-0.0156289	0.117347	4.80354	0.899446	0.99991	NA
Tb927.10.12430	MC5_KD-MC5_NG	-0.265087	0.105376	4.80354	0.05543	0.99991	NA
Tb927.10.12490	MC5_KD-MC5_NG	0.0557861	0.190916	4.80354	0.782329	0.99991	NA
Tb927.10.12500;Tb927.10.12510	MC5_KD-MC5_NG	-0.167878	0.167963	4.80354	0.365209	0.99991	NA
Tb927.10.12540	MC5_KD-MC5_NG	-0.0438927	0.12212	4.80354	0.734537	0.99991	NA
Tb927.10.12550	MC5_KD-MC5_NG	-0.381469	0.239592	4.80354	0.174598	0.99991	NA
Tb927.10.12630	MC5_KD-MC5_NG	-0.124958	0.134845	4.80354	0.398264	0.99991	NA
Tb927.10.12640	MC5_KD-MC5_NG	-0.0243432	0.131492	4.80354	0.860688	0.99991	NA
Tb927.10.12700	MC5_KD-MC5_NG	-0.0655507	0.124194	4.80354	0.621092	0.99991	NA
Tb927.10.12720	MC5_KD-MC5_NG	0.0648418	0.142529	4.80354	0.668974	0.99991	NA
Tb927.10.1280	MC5_KD-MC5_NG	-0.196127	0.15319	4.80354	0.258781	0.99991	NA
Tb927.10.12810	MC5_KD-MC5_NG	-0.135984	0.140709	4.80354	0.379931	0.99991	NA
Tb927.10.12840	MC5_KD-MC5_NG	-0.0233197	0.134719	4.80354	0.869629	0.99991	NA
Tb927.10.12850	MC5_KD-MC5_NG	0.0967848	0.120884	4.80354	0.461086	0.99991	NA
Tb927.10.12870	MC5_KD-MC5_NG	-0.0105248	0.180797	4.80354	0.955922	0.99991	NA
Tb927.10.12890	MC5_KD-MC5_NG	-0.00539109	0.408993	4.80354	0.990013	0.99991	NA
Tb927.10.12920	MC5_KD-MC5_NG	-0.0645596	0.136042	4.80354	0.655889	0.99991	NA
Tb927.10.12950	MC5_KD-MC5_NG	0.0649071	0.101293	4.80354	0.550973	0.99991	NA
Tb927.3.5340	MC5_KD-MC5_NG	-0.666242	0.155229	4.80354	0.00850511	0.99991	NA
Tb927.10.12990	MC5_KD-MC5_NG	-0.0225706	0.14284	4.80354	0.880873	0.99991	NA
Tb927.10.13030	MC5_KD-MC5_NG	-0.185771	0.119005	4.80354	0.181631	0.99991	NA
Tb927.10.13100	MC5_KD-MC5_NG	-0.08314	0.153233	4.80354	0.611636	0.99991	NA
Tb927.10.13110	MC5_KD-MC5_NG	-0.225612	0.133095	4.80354	0.153214	0.99991	NA
Tb927.5.4270	MC5_KD-MC5_NG	-0.651009	0.143981	4.80354	0.00691106	0.99991	NA
Tb927.10.13150	MC5_KD-MC5_NG	0.026495	0.106536	4.80354	0.813878	0.99991	NA
Tb927.10.13180	MC5_KD-MC5_NG	-0.0415981	0.105593	4.80354	0.710498	0.99991	NA
Tb927.10.13270;Tb11.v5.0563	MC5_KD-MC5_NG	-0.0423667	0.106543	4.80354	0.707941	0.99991	NA
Tb927.11.10890	MC5_KD-MC5_NG	-0.649183	0.204073	4.80354	0.0259169	0.99991	NA
Tb927.10.13290	MC5_KD-MC5_NG	0.0134034	0.0999513	4.80354	0.89876	0.99991	NA
Tb927.10.1330	MC5_KD-MC5_NG	-0.173945	0.149029	4.80354	0.297788	0.99991	NA
Tb927.10.13320	MC5_KD-MC5_NG	0.158635	0.121854	4.80354	0.251896	0.99991	NA
Tb927.10.13330	MC5_KD-MC5_NG	-0.0928959	0.149027	4.80354	0.561451	0.99991	NA
Tb927.10.13330;Tb11.v5.0893	MC5_KD-MC5_NG	-0.0582707	0.102312	4.80354	0.594586	0.99991	NA
Tb927.10.13350	MC5_KD-MC5_NG	0.241313	0.122901	4.80354	0.109157	0.99991	NA
Tb927.10.13490	MC5_KD-MC5_NG	-0.629049	0.312166	4.80354	0.102313	0.99991	NA
Tb927.10.13550	MC5_KD-MC5_NG	0.0181648	0.126973	4.80354	0.892049	0.99991	NA
Tb927.10.13620	MC5_KD-MC5_NG	-0.0251249	0.158213	4.80354	0.880282	0.99991	NA
Tb927.10.13720	MC5_KD-MC5_NG	0.0154302	0.142206	4.80354	0.91798	0.99991	NA
Tb927.10.13730	MC5_KD-MC5_NG	0.0618838	0.182209	4.80354	0.748478	0.99991	NA
Tb927.10.13740	MC5_KD-MC5_NG	-0.063322	0.13833	4.80354	0.667083	0.99991	NA
Tb927.10.13780;Tb11.v5.0718	MC5_KD-MC5_NG	-0.0359827	0.11145	4.80354	0.760379	0.99991	NA
Tb927.10.13840	MC5_KD-MC5_NG	-0.222024	0.174051	4.80354	0.260289	0.99991	NA
Tb927.10.13880	MC5_KD-MC5_NG	0.0302	0.104903	4.80354	0.78544	0.99991	NA
Tb927.10.13890	MC5_KD-MC5_NG	-0.114878	0.154731	4.80354	0.492508	0.99991	NA
Tb927.10.13960	MC5_KD-MC5_NG	0.0923198	0.102457	4.80354	0.410457	0.99991	NA
Tb927.10.14000	MC5_KD-MC5_NG	-0.181624	0.200578	4.80354	0.408319	0.99991	NA
Tb927.10.14010	MC5_KD-MC5_NG	0.159131	0.10328	4.80354	0.186357	0.99991	NA
Tb927.10.14110	MC5_KD-MC5_NG	0.0711439	0.113497	4.80354	0.559345	0.99991	NA
Tb927.10.14140	MC5_KD-MC5_NG	0.207886	0.236865	4.80354	0.42185	0.99991	NA
Tb927.10.14140;Tb11.v5.0605	MC5_KD-MC5_NG	-0.0521932	0.184895	4.80354	0.789481	0.99991	NA
Tb927.10.14170	MC5_KD-MC5_NG	-0.145361	0.243338	4.80354	0.577303	0.99991	NA
Tb927.10.14180	MC5_KD-MC5_NG	0.0641214	0.175597	4.80354	0.730514	0.99991	NA
Tb927.10.14220	MC5_KD-MC5_NG	0.00354912	0.105848	4.80354	0.9746	0.99991	NA
Tb927.10.14230	MC5_KD-MC5_NG	0.0840462	0.104944	4.80354	0.460965	0.99991	NA
Tb927.10.14300	MC5_KD-MC5_NG	-0.0871928	0.11563	4.80354	0.486104	0.99991	NA
Tb927.10.14320	MC5_KD-MC5_NG	-0.0786109	0.105134	4.80354	0.489592	0.99991	NA
Tb927.10.14330	MC5_KD-MC5_NG	0.0677271	0.133262	4.80354	0.633763	0.99991	NA
Tb927.10.14340	MC5_KD-MC5_NG	0.0650504	0.112722	4.80354	0.589866	0.99991	NA
Tb927.10.14340;Tb11.v5.0843	MC5_KD-MC5_NG	0.246185	0.11248	4.80354	0.0824504	0.99991	NA
Tb927.10.600	MC5_KD-MC5_NG	-0.641686	0.151935	4.80354	0.00906206	0.99991	NA
Tb927.10.14410	MC5_KD-MC5_NG	-0.133011	0.11308	4.80354	0.294475	0.99991	NA
Tb927.10.14420	MC5_KD-MC5_NG	0.0384804	0.109339	4.80354	0.739796	0.99991	NA
Tb927.10.14440	MC5_KD-MC5_NG	-0.016242	0.11702	4.80354	0.895241	0.99991	NA
Tb927.10.14460	MC5_KD-MC5_NG	-0.0055883	0.10487	4.80354	0.959647	0.99991	NA
Tb927.10.14490;Tb11.v5.0420	MC5_KD-MC5_NG	-0.0804077	0.129398	4.80354	0.562631	0.99991	NA
Tb927.10.1450	MC5_KD-MC5_NG	0.0320455	0.10909	4.80354	0.781214	0.99991	NA
Tb927.10.14500	MC5_KD-MC5_NG	3.96813e-05	0.100889	4.80354	0.999702	0.99991	NA
Tb927.10.14520	MC5_KD-MC5_NG	-0.00874258	0.132767	4.80354	0.95015	0.99991	NA
Tb927.10.14530	MC5_KD-MC5_NG	-0.269646	0.171006	4.80354	0.17803	0.99991	NA
Tb927.10.14550	MC5_KD-MC5_NG	-0.0345073	0.1201	4.80354	0.785847	0.99991	NA
Tb927.10.14560	MC5_KD-MC5_NG	-0.218974	0.160783	4.80354	0.233608	0.99991	NA
Tb927.10.14570	MC5_KD-MC5_NG	-0.0217778	0.102831	4.80354	0.840967	0.99991	NA
Tb927.10.14610	MC5_KD-MC5_NG	0.0208507	0.104672	4.80354	0.850262	0.99991	NA
Tb927.10.14680	MC5_KD-MC5_NG	-0.256524	0.1273	4.80354	0.102313	0.99991	NA
Tb927.10.1470;Tb927.10.1400	MC5_KD-MC5_NG	-0.0468945	0.129904	4.80354	0.733435	0.99991	NA
Tb927.10.14700	MC5_KD-MC5_NG	0.0319727	0.123349	4.80354	0.806216	0.99991	NA
Tb927.10.14710;Tb927.10.14600	MC5_KD-MC5_NG	-0.0958887	0.102821	4.80354	0.395498	0.99991	NA
Tb927.10.14730	MC5_KD-MC5_NG	-0.0180758	0.170781	4.80354	0.919985	0.99991	NA
Tb927.10.14730;Tb11.v5.1062	MC5_KD-MC5_NG	-0.0140955	0.251935	4.80354	0.957635	0.99991	NA
Tb927.10.14750	MC5_KD-MC5_NG	-0.258605	0.127418	4.80354	0.100479	0.99991	NA
Tb927.10.14750;Tb927.10.14630	MC5_KD-MC5_NG	-0.0997907	0.114742	4.80354	0.425779	0.99991	NA
Tb927.10.14770	MC5_KD-MC5_NG	-0.0235768	0.144289	4.80354	0.876855	0.99991	NA
Tb927.10.14780	MC5_KD-MC5_NG	-0.0166645	0.100768	4.80354	0.875382	0.99991	NA
Tb927.10.14810	MC5_KD-MC5_NG	0.05517	0.157579	4.80354	0.741083	0.99991	NA
Tb927.10.14840;Tb927.10.14830;Tb927.10.14820	MC5_KD-MC5_NG	-0.0940543	0.170929	4.80354	0.60675	0.99991	NA
Tb927.10.14860	MC5_KD-MC5_NG	-0.244788	0.166264	4.80354	0.203244	0.99991	NA
Tb927.10.14870	MC5_KD-MC5_NG	-0.166964	0.105049	4.80354	0.17521	0.99991	NA
Tb927.10.14880	MC5_KD-MC5_NG	-0.0155504	0.107409	4.80354	0.890764	0.99991	NA
Tb927.10.1490	MC5_KD-MC5_NG	0.0594211	0.129745	4.80354	0.666933	0.99991	NA
Tb927.10.14980	MC5_KD-MC5_NG	0.139129	0.169959	4.80354	0.451695	0.99991	NA
Tb927.5.550	MC5_KD-MC5_NG	-0.6389	0.147014	4.80354	0.00809569	0.99991	NA
Tb927.10.15000	MC5_KD-MC5_NG	-0.0431561	0.113171	4.80354	0.719235	0.99991	NA
Tb927.10.15080	MC5_KD-MC5_NG	-0.109932	0.12636	4.80354	0.425637	0.99991	NA
Tb927.10.1510	MC5_KD-MC5_NG	0.00435614	0.14248	4.80354	0.976839	0.99991	NA
Tb927.10.15170	MC5_KD-MC5_NG	-0.122007	0.104677	4.80354	0.298386	0.99991	NA
Tb927.10.15180	MC5_KD-MC5_NG	-0.132146	0.113289	4.80354	0.298056	0.99991	NA
Tb927.10.15190	MC5_KD-MC5_NG	-0.070129	0.122806	4.80354	0.593637	0.99991	NA
Tb927.10.15200	MC5_KD-MC5_NG	0.0632206	0.241133	4.80354	0.804052	0.99991	NA
Tb927.10.15230	MC5_KD-MC5_NG	0.297421	0.238555	4.80354	0.269827	0.99991	NA
Tb927.10.15280	MC5_KD-MC5_NG	0.185211	0.1124	4.80354	0.162698	0.99991	NA
Tb927.10.15280;Tb11.v5.0999	MC5_KD-MC5_NG	-0.0159168	0.128379	4.80354	0.906349	0.99991	NA
Tb927.10.15290	MC5_KD-MC5_NG	0.00729257	0.130904	4.80354	0.957816	0.99991	NA
Tb927.10.15290;Tb11.v5.0628	MC5_KD-MC5_NG	0.16035	0.192218	4.80354	0.443656	0.99991	NA
Tb927.10.15310	MC5_KD-MC5_NG	-0.43239	0.211379	4.80354	0.0984906	0.99991	NA
Tb927.10.15330	MC5_KD-MC5_NG	0.102876	0.177297	4.80354	0.587898	0.99991	NA
Tb927.10.15330;Tb11.v5.0348	MC5_KD-MC5_NG	0.0248338	0.101642	4.80354	0.81707	0.99991	NA
Tb927.10.15350	MC5_KD-MC5_NG	-0.225487	0.17285	4.80354	0.251056	0.99991	NA
Tb927.10.15360	MC5_KD-MC5_NG	-0.187798	0.136146	4.80354	0.228532	0.99991	NA
Tb927.10.15370;Tb11.v5.0480	MC5_KD-MC5_NG	0.0730768	0.102009	4.80354	0.507063	0.99991	NA
Tb927.9.12320	MC5_KD-MC5_NG	-0.63797	0.162582	3.80354	0.0189263	0.99991	NA
Tb927.10.15390;Tb11.v5.0434	MC5_KD-MC5_NG	0.0153242	0.110119	4.80354	0.894968	0.99991	NA
Tb927.10.15390;Tb11.v5.0434;Tb11.v5.0849;Tb927.10.15400	MC5_KD-MC5_NG	0.0441584	0.139238	4.80354	0.764453	0.99991	NA
Tb927.10.15410	MC5_KD-MC5_NG	-0.00506899	0.126993	4.80354	0.969766	0.99991	NA
Tb927.10.15440	MC5_KD-MC5_NG	-0.0132726	0.162923	4.80354	0.938357	0.99991	NA
Tb927.10.15450	MC5_KD-MC5_NG	-0.0128394	0.188191	4.80354	0.948355	0.99991	NA
Tb927.10.1550	MC5_KD-MC5_NG	-0.0425646	0.148761	4.80354	0.786707	0.99991	NA
Tb927.10.15530	MC5_KD-MC5_NG	-0.264255	0.132151	4.80354	0.104315	0.99991	NA
Tb927.10.15530;Tb11.v5.0748	MC5_KD-MC5_NG	-0.0990022	0.106555	4.80354	0.397119	0.99991	NA
Tb927.10.15550	MC5_KD-MC5_NG	0.041435	0.138321	4.80354	0.777041	0.99991	NA
Tb927.10.15580	MC5_KD-MC5_NG	-0.115263	0.113886	4.80354	0.359728	0.99991	NA
Tb927.10.1560	MC5_KD-MC5_NG	-0.0171266	0.101193	4.80354	0.872497	0.99991	NA
Tb927.10.15660	MC5_KD-MC5_NG	0.0172842	0.10032	4.80354	0.870232	0.99991	NA
Tb927.10.15700	MC5_KD-MC5_NG	0.0515191	0.101867	4.80354	0.635378	0.99991	NA
Tb927.10.15710	MC5_KD-MC5_NG	-0.170527	0.116863	4.80354	0.206632	0.99991	NA
Tb927.10.15720	MC5_KD-MC5_NG	-0.0668572	0.144806	4.80354	0.664447	0.99991	NA
Tb927.10.15730	MC5_KD-MC5_NG	-0.0152555	0.103291	4.80354	0.888582	0.99991	NA
Tb927.10.15730;Tb11.v5.0440	MC5_KD-MC5_NG	-0.141336	0.119273	4.80354	0.291319	0.99991	NA
Tb927.10.15750	MC5_KD-MC5_NG	-0.121409	0.127909	4.80354	0.3878	0.99991	NA
Tb927.10.15760	MC5_KD-MC5_NG	-0.0586082	0.179949	4.80354	0.758363	0.99991	NA
Tb927.10.15770	MC5_KD-MC5_NG	-0.00503547	0.139101	4.80354	0.972579	0.99991	NA
Tb927.10.1580	MC5_KD-MC5_NG	-0.124923	0.294816	4.80354	0.690063	0.99991	NA
Tb927.10.15870	MC5_KD-MC5_NG	0.0104781	0.231561	4.80354	0.965729	0.99991	NA
Tb927.10.15890;Tb11.v5.0407	MC5_KD-MC5_NG	-0.726097	0.344372	4.80354	0.0910665	0.99991	NA
Tb927.10.15930;Tb11.v5.0303	MC5_KD-MC5_NG	-0.0575438	0.10444	4.80354	0.606291	0.99991	NA
Tb927.10.15940;Tb11.v5.0304	MC5_KD-MC5_NG	0.0814612	0.152001	4.80354	0.615882	0.99991	NA
Tb927.10.16090;Tb11.v5.0412	MC5_KD-MC5_NG	0.0254586	0.495284	4.80354	0.961074	0.99991	NA
Tb927.10.16110;Tb11.v5.0527	MC5_KD-MC5_NG	0.0881767	0.185653	4.80354	0.655625	0.99991	NA
Tb927.10.16120	MC5_KD-MC5_NG	0.262559	0.159244	4.80354	0.162492	0.99991	NA
Tb927.10.170	MC5_KD-MC5_NG	-0.126494	0.158621	4.80354	0.462764	0.99991	NA
Tb927.10.1720	MC5_KD-MC5_NG	-0.141299	0.104152	4.80354	0.23516	0.99991	NA
Tb927.10.180	MC5_KD-MC5_NG	-0.072899	0.103513	4.80354	0.513938	0.99991	NA
Tb927.10.1860	MC5_KD-MC5_NG	-0.351914	0.180728	4.80354	0.111411	0.99991	NA
Tb927.10.1890	MC5_KD-MC5_NG	0.0903973	0.103593	4.80354	0.424334	0.99991	NA
Tb927.10.190	MC5_KD-MC5_NG	-0.143702	0.119891	4.80354	0.28645	0.99991	NA
Tb927.10.1930	MC5_KD-MC5_NG	-0.357581	0.21061	4.80354	0.152687	0.99991	NA
Tb927.10.1960	MC5_KD-MC5_NG	-0.304613	0.124155	4.80354	0.059712	0.99991	NA
Tb927.10.1970	MC5_KD-MC5_NG	-0.00785366	0.106086	4.80354	0.943969	0.99991	NA
Tb927.10.1980	MC5_KD-MC5_NG	0.0428079	0.183677	4.80354	0.825318	0.99991	NA
Tb927.10.1980;Tb11.v5.0642	MC5_KD-MC5_NG	-0.0604826	0.122478	4.80354	0.643177	0.99991	NA
Tb927.10.200	MC5_KD-MC5_NG	-0.303104	0.161703	4.80354	0.1221	0.99991	NA
Tb927.10.2040	MC5_KD-MC5_NG	-0.11334	0.132328	4.80354	0.432359	0.99991	NA
Tb927.10.2110;Tb927.10.2100;Tb11.v5.1046	MC5_KD-MC5_NG	-0.0219635	0.160584	4.80354	0.896757	0.99991	NA
Tb927.10.2110;Tb927.10.2100;Tb11.v5.1046;Tb927.10.2090	MC5_KD-MC5_NG	0.242539	0.116607	4.80354	0.0943532	0.99991	NA
Tb927.10.2190	MC5_KD-MC5_NG	-0.0226257	0.0999116	4.80354	0.830165	0.99991	NA
Tb927.10.2210	MC5_KD-MC5_NG	0.158064	0.220144	4.80354	0.506145	0.99991	NA
Tb927.10.2240	MC5_KD-MC5_NG	-0.0339418	0.101348	4.80354	0.751825	0.99991	NA
Tb927.10.2270	MC5_KD-MC5_NG	0.146999	0.114775	4.80354	0.258626	0.99991	NA
Tb927.10.2290	MC5_KD-MC5_NG	-0.0967607	0.100539	4.80354	0.381744	0.99991	NA
Tb927.10.2320	MC5_KD-MC5_NG	-0.0883132	0.154974	4.80354	0.594385	0.99991	NA
Tb927.10.2370	MC5_KD-MC5_NG	0.212953	0.138879	4.80354	0.188114	0.99991	NA
Tb927.10.2380	MC5_KD-MC5_NG	0.105774	0.1045	4.80354	0.359687	0.99991	NA
Tb927.7.2360	MC5_KD-MC5_NG	-0.632756	0.21224	4.80354	0.0323257	0.99991	NA
Tb927.10.2440	MC5_KD-MC5_NG	-0.0468584	0.128819	4.80354	0.731501	0.99991	NA
Tb927.10.250	MC5_KD-MC5_NG	0.0588206	0.116055	4.80354	0.634669	0.99991	NA
Tb927.10.2520	MC5_KD-MC5_NG	-0.0679473	0.100977	4.80354	0.532016	0.99991	NA
Tb927.10.2530	MC5_KD-MC5_NG	-0.100384	0.154559	4.80354	0.545792	0.99991	NA
Tb927.10.2560	MC5_KD-MC5_NG	0.000217269	0.180757	4.80354	0.999089	0.99991	NA
Tb927.10.2580	MC5_KD-MC5_NG	-0.130341	0.176082	4.80354	0.493728	0.99991	NA
Tb927.10.2640	MC5_KD-MC5_NG	-0.189629	0.213532	4.80354	0.416754	0.99991	NA
Tb927.10.2640;Tb11.v5.0525	MC5_KD-MC5_NG	0.00871436	0.191979	4.80354	0.965621	0.99991	NA
Tb927.10.2650	MC5_KD-MC5_NG	-0.035154	0.103434	4.80354	0.74831	0.99991	NA
Tb927.10.2670	MC5_KD-MC5_NG	0.0612503	0.118784	4.80354	0.628945	0.99991	NA
Tb927.10.2690	MC5_KD-MC5_NG	-0.189286	0.135488	4.80354	0.223499	0.99991	NA
Tb927.10.2700	MC5_KD-MC5_NG	-0.0528624	0.108347	4.80354	0.647072	0.99991	NA
Tb927.10.280	MC5_KD-MC5_NG	-0.408311	0.497074	4.80354	0.450231	0.99991	NA
Tb927.10.2810	MC5_KD-MC5_NG	0.0410895	0.116015	4.80354	0.738221	0.99991	NA
Tb927.10.2860	MC5_KD-MC5_NG	-0.0217702	0.111242	4.80354	0.852851	0.99991	NA
Tb927.10.2880	MC5_KD-MC5_NG	-0.108781	0.116185	4.80354	0.393773	0.99991	NA
Tb927.10.2890;Tb11.v5.0650	MC5_KD-MC5_NG	0.0263482	0.114672	4.80354	0.827732	0.99991	NA
Tb927.10.2910	MC5_KD-MC5_NG	0.218381	0.188732	4.80354	0.301515	0.99991	NA
Tb927.10.2920	MC5_KD-MC5_NG	0.243292	0.149505	4.80354	0.16698	0.99991	NA
Tb927.10.2950	MC5_KD-MC5_NG	-0.0328142	0.105918	4.80354	0.769694	0.99991	NA
Tb927.10.3000	MC5_KD-MC5_NG	-0.0882729	0.114916	4.80354	0.478437	0.99991	NA
Tb927.10.3000;Tb11.v5.0467	MC5_KD-MC5_NG	0.224076	0.250781	4.80354	0.414103	0.99991	NA
Tb927.10.3010	MC5_KD-MC5_NG	0.01955	0.101356	4.80354	0.854938	0.99991	NA
Tb927.10.3020	MC5_KD-MC5_NG	0.152945	0.103574	4.80354	0.202121	0.99991	NA
Tb927.10.3030;Tb927.10.2980	MC5_KD-MC5_NG	-0.0369002	0.182827	4.80354	0.848316	0.99991	NA
Tb927.10.3070	MC5_KD-MC5_NG	0.12634	0.158156	4.80354	0.462037	0.99991	NA
Tb927.10.3100	MC5_KD-MC5_NG	0.0769686	0.168388	4.80354	0.667531	0.99991	NA
Tb927.10.3120	MC5_KD-MC5_NG	-0.0616869	0.110202	4.80354	0.600734	0.99991	NA
Tb927.10.3130	MC5_KD-MC5_NG	0.087784	0.116363	4.80354	0.485924	0.99991	NA
Tb927.10.3140	MC5_KD-MC5_NG	-0.0701334	0.232917	4.80354	0.775927	0.99991	NA
Tb927.10.3150	MC5_KD-MC5_NG	-0.213825	0.112145	4.80354	0.117239	0.99991	NA
Tb927.10.3160	MC5_KD-MC5_NG	0.229214	0.120015	4.80354	0.116767	0.99991	NA
Tb927.10.3170	MC5_KD-MC5_NG	0.0182971	0.112826	4.80354	0.877771	0.99991	NA
Tb927.10.3170;Tb11.v5.0791	MC5_KD-MC5_NG	-0.121386	0.133773	4.80354	0.407412	0.99991	NA
Tb927.10.3200	MC5_KD-MC5_NG	-0.0794867	0.303301	4.80354	0.804131	0.99991	NA
Tb927.10.3260	MC5_KD-MC5_NG	0.160735	0.101427	4.80354	0.17625	0.99991	NA
Tb927.10.3310	MC5_KD-MC5_NG	0.00668072	0.104624	4.80354	0.951658	0.99991	NA
Tb927.10.3340;Tb11.v5.1022	MC5_KD-MC5_NG	-0.247874	0.195369	4.80354	0.262535	0.99991	NA
Tb927.10.3380;Tb927.10.3370	MC5_KD-MC5_NG	-0.12876	0.146712	4.80354	0.421858	0.99991	NA
Tb927.10.3500	MC5_KD-MC5_NG	-0.347026	0.246368	4.80354	0.22028	0.99991	NA
Tb927.10.3520	MC5_KD-MC5_NG	0.0456727	0.146601	4.80354	0.768452	0.99991	NA
Tb927.10.3560	MC5_KD-MC5_NG	-0.10248	0.116355	4.80354	0.420327	0.99991	NA
Tb927.10.360	MC5_KD-MC5_NG	0.133044	0.104184	4.80354	0.259838	0.99991	NA
Tb927.10.3640	MC5_KD-MC5_NG	0.140137	0.205791	4.80354	0.527323	0.99991	NA
Tb927.10.3710;Tb11.v5.0761	MC5_KD-MC5_NG	-0.287885	0.130297	4.80354	0.0803666	0.99991	NA
Tb927.10.3720	MC5_KD-MC5_NG	-0.0329468	0.104835	4.80354	0.766502	0.99991	NA
Tb927.10.3790	MC5_KD-MC5_NG	0.0399079	0.149236	4.80354	0.800249	0.99991	NA
Tb927.10.3790;Tb11.v5.0583	MC5_KD-MC5_NG	-0.0869473	0.0999932	4.80354	0.425863	0.99991	NA
Tb927.10.380;Tb11.v5.0637	MC5_KD-MC5_NG	-0.196925	0.220946	4.80354	0.415186	0.99991	NA
Tb927.10.3810	MC5_KD-MC5_NG	0.0215429	0.128026	4.80354	0.873226	0.99991	NA
Tb927.10.3820	MC5_KD-MC5_NG	0.0015923	0.122435	4.80354	0.990146	0.99991	NA
Tb927.10.3870	MC5_KD-MC5_NG	-0.0671064	0.118801	4.80354	0.597521	0.99991	NA
Tb927.10.3920;Tb11.v5.0502	MC5_KD-MC5_NG	0.0661639	0.109608	4.80354	0.573448	0.99991	NA
Tb927.10.3990	MC5_KD-MC5_NG	-0.162261	0.129295	4.80354	0.267084	0.99991	NA
Tb927.10.4070	MC5_KD-MC5_NG	-0.136545	0.135493	4.80354	0.361602	0.99991	NA
Tb927.10.4120;Tb927.10.4110	MC5_KD-MC5_NG	-0.132309	0.119416	4.80354	0.320247	0.99991	NA
Tb927.10.4170	MC5_KD-MC5_NG	-0.0380658	0.105073	4.80354	0.732533	0.99991	NA
Tb927.10.4200	MC5_KD-MC5_NG	-0.102641	0.161849	4.80354	0.55493	0.99991	NA
Tb927.10.4240	MC5_KD-MC5_NG	-0.0514208	0.131448	4.80354	0.712405	0.99991	NA
Tb927.10.4290	MC5_KD-MC5_NG	-0.0583364	0.0998797	4.80354	0.585523	0.99991	NA
Tb927.10.4310;Tb10.v4.0045	MC5_KD-MC5_NG	-0.255418	0.210966	4.80354	0.282187	0.99991	NA
Tb927.10.4320;Tb10.v4.0044	MC5_KD-MC5_NG	0.0501849	0.0997428	4.80354	0.637076	0.99991	NA
Tb927.10.4490;Tb10.v4.0039	MC5_KD-MC5_NG	0.0575146	0.122416	4.80354	0.659029	0.99991	NA
Tb927.10.4570;Tb927.10.4560	MC5_KD-MC5_NG	-0.0407745	0.103768	4.80354	0.711195	0.99991	NA
Tb927.10.4690	MC5_KD-MC5_NG	0.135541	0.139562	4.80354	0.377779	0.99991	NA
Tb927.10.470	MC5_KD-MC5_NG	-0.0743204	0.140158	4.80354	0.619514	0.99991	NA
Tb927.10.4720	MC5_KD-MC5_NG	0.0158731	0.198343	4.80354	0.939441	0.99991	NA
Tb927.10.4750	MC5_KD-MC5_NG	-0.0437155	0.136727	4.80354	0.762611	0.99991	NA
Tb927.10.4760	MC5_KD-MC5_NG	-0.370937	0.221563	4.80354	0.157339	0.99991	NA
Tb927.10.4770	MC5_KD-MC5_NG	-0.0515481	0.216695	4.80354	0.821783	0.99991	NA
Tb927.10.4820	MC5_KD-MC5_NG	-0.0621779	0.11339	4.80354	0.607954	0.99991	NA
Tb927.10.4850	MC5_KD-MC5_NG	0.255335	0.203401	4.80354	0.266964	0.99991	NA
Tb927.10.4860	MC5_KD-MC5_NG	-0.316247	0.126947	4.80354	0.057074	0.99991	NA
Tb927.10.4880	MC5_KD-MC5_NG	0.055009	0.171525	4.80354	0.761914	0.99991	NA
Tb927.10.4890	MC5_KD-MC5_NG	-0.0587903	0.17395	4.80354	0.749651	0.99991	NA
Tb927.10.4910	MC5_KD-MC5_NG	-0.242001	0.206041	4.80354	0.295102	0.99991	NA
Tb927.10.4920	MC5_KD-MC5_NG	0.053952	0.10652	4.80354	0.63489	0.99991	NA
Tb927.10.4940;Tb11.v5.0596	MC5_KD-MC5_NG	0.41971	0.212084	4.80354	0.107053	0.99991	NA
Tb927.10.5000	MC5_KD-MC5_NG	0.118217	0.108238	4.80354	0.326471	0.99991	NA
Tb927.10.5020	MC5_KD-MC5_NG	-0.264988	0.174207	4.80354	0.191059	0.99991	NA
Tb927.10.5030;Tb927.7.3680	MC5_KD-MC5_NG	-0.434545	0.233088	4.80354	0.123675	0.99991	NA
Tb927.10.5140	MC5_KD-MC5_NG	-0.224505	0.106557	4.80354	0.0912432	0.99991	NA
Tb927.10.5170	MC5_KD-MC5_NG	0.0745357	0.180616	4.80354	0.697614	0.99991	NA
Tb927.10.5170;Tb11.v5.0240	MC5_KD-MC5_NG	-0.0334855	0.304897	4.80354	0.916988	0.99991	NA
Tb927.10.5230	MC5_KD-MC5_NG	-0.224441	0.109644	4.80354	0.0983156	0.99991	NA
Tb927.10.5230;Tb11.v5.0234	MC5_KD-MC5_NG	0.251503	0.114488	4.80354	0.0816346	0.99991	NA
Tb927.10.5240;Tb11.v5.0233	MC5_KD-MC5_NG	-0.0336212	0.110792	4.80354	0.774238	0.99991	NA
Tb927.10.5260	MC5_KD-MC5_NG	0.0291683	0.113068	4.80354	0.807114	0.99991	NA
Tb927.10.5260;Tb11.v5.0250	MC5_KD-MC5_NG	0.121337	0.127493	4.80354	0.386635	0.99991	NA
Tb927.10.5260;Tb11.v5.0497	MC5_KD-MC5_NG	0.0795892	0.171209	4.80354	0.662335	0.99991	NA
Tb927.10.5270;Tb11.v5.0249	MC5_KD-MC5_NG	0.273891	0.228025	4.80354	0.285551	0.99991	NA
Tb927.10.5300;Tb11.v5.0246	MC5_KD-MC5_NG	-0.142404	0.132712	4.80354	0.334178	0.99991	NA
Tb927.10.5340;Tb927.10.5330;Tb11.v5.1060;Tb11.v5.0243	MC5_KD-MC5_NG	0.0177399	0.111406	4.80354	0.87996	0.99991	NA
Tb927.10.5350	MC5_KD-MC5_NG	0.0165208	0.107746	4.80354	0.884369	0.99991	NA
Tb927.10.5350;Tb11.v5.0241	MC5_KD-MC5_NG	0.102631	0.102488	4.80354	0.364378	0.99991	NA
Tb927.10.5350;Tb11.v5.0242	MC5_KD-MC5_NG	-0.0353136	0.106929	4.80354	0.755123	0.99991	NA
Tb927.10.5370;Tb927.10.5360	MC5_KD-MC5_NG	0.0960127	0.105988	4.80354	0.408136	0.99991	NA
Tb927.10.540;Tb11.v5.0414	MC5_KD-MC5_NG	-0.182256	0.155227	4.80354	0.295248	0.99991	NA
Tb927.10.5430	MC5_KD-MC5_NG	0.0332249	0.132187	4.80354	0.811942	0.99991	NA
Tb927.3.2810	MC5_KD-MC5_NG	-0.602438	0.216331	4.80354	0.0404221	0.99991	NA
Tb927.10.5580	MC5_KD-MC5_NG	0.0357944	0.298491	4.80354	0.909402	0.99991	NA
Tb927.10.560	MC5_KD-MC5_NG	-0.0244733	0.119879	4.80354	0.846603	0.99991	NA
Tb927.10.560;Tb927.1.3180	MC5_KD-MC5_NG	-0.107305	0.157415	4.80354	0.526915	0.99991	NA
Tb927.10.5620;Tb11.v5.0531	MC5_KD-MC5_NG	-0.0814528	0.148452	4.80354	0.607747	0.99991	NA
Tb927.10.5630	MC5_KD-MC5_NG	0.129455	0.1263	4.80354	0.354188	0.99991	NA
Tb927.10.5640	MC5_KD-MC5_NG	-0.0758053	0.1222	4.80354	0.563274	0.99991	NA
Tb927.10.5660	MC5_KD-MC5_NG	-0.118306	0.100984	4.80354	0.296196	0.99991	NA
Tb927.10.5770	MC5_KD-MC5_NG	0.162791	0.101232	4.80354	0.171104	0.99991	NA
Tb927.10.5790	MC5_KD-MC5_NG	-0.0360128	0.101517	4.80354	0.73782	0.99991	NA
Tb927.10.5860	MC5_KD-MC5_NG	-0.261794	0.150702	4.80354	0.145259	0.99991	NA
Tb927.10.5870	MC5_KD-MC5_NG	0.00466468	0.114425	4.80354	0.969122	0.99991	NA
Tb927.10.5890	MC5_KD-MC5_NG	-0.088784	0.0999753	4.80354	0.416755	0.99991	NA
Tb927.10.5910	MC5_KD-MC5_NG	-0.0332967	0.139484	4.80354	0.821176	0.99991	NA
Tb927.10.5980	MC5_KD-MC5_NG	0.111355	0.163145	4.80354	0.526403	0.99991	NA
Tb927.10.5990;Tb11.v5.0193	MC5_KD-MC5_NG	0.0770019	0.111106	4.80354	0.520347	0.99991	NA
Tb927.10.11600;Tb11.v5.0856	MC5_KD-MC5_NG	-0.600172	0.201196	4.80354	0.0322644	0.99991	NA
Tb927.10.6050;Tb11.v5.0197	MC5_KD-MC5_NG	-0.14574	0.125123	4.80354	0.298674	0.99991	NA
Tb927.10.6050;Tb11.v5.0198	MC5_KD-MC5_NG	-0.315289	0.182668	4.80354	0.147326	0.99991	NA
Tb927.10.6060;Tb11.v5.0199	MC5_KD-MC5_NG	-0.0951807	0.107445	4.80354	0.417832	0.99991	NA
Tb927.10.6070	MC5_KD-MC5_NG	-0.113914	0.170527	4.80354	0.534872	0.99991	NA
Tb927.10.6110;Tb11.v5.0203	MC5_KD-MC5_NG	-0.107741	0.101396	4.80354	0.338451	0.99991	NA
Tb927.10.6160	MC5_KD-MC5_NG	0.00208382	0.112071	4.80354	0.985913	0.99991	NA
Tb927.10.6190	MC5_KD-MC5_NG	-0.0533561	0.217771	4.80354	0.81657	0.99991	NA
Tb927.10.620	MC5_KD-MC5_NG	0.0187761	0.129181	4.80354	0.890338	0.99991	NA
Tb927.10.6210	MC5_KD-MC5_NG	0.173821	0.275946	4.80354	0.557495	0.99991	NA
Tb927.10.6220	MC5_KD-MC5_NG	-0.101645	0.18603	4.80354	0.609204	0.99991	NA
Tb927.10.6230	MC5_KD-MC5_NG	0.0173308	0.128436	4.80354	0.898132	0.99991	NA
Tb927.10.6290;Tb11.v5.0277	MC5_KD-MC5_NG	0.291769	0.141601	4.80354	0.0966722	0.99991	NA
Tb927.10.630	MC5_KD-MC5_NG	-0.0649291	0.119806	4.80354	0.61203	0.99991	NA
Tb927.10.6330;Tb11.v5.0273	MC5_KD-MC5_NG	-0.0365904	0.120128	4.80354	0.773426	0.99991	NA
Tb927.10.6340;Tb11.v5.0272	MC5_KD-MC5_NG	0.0509458	0.119419	4.80354	0.688102	0.99991	NA
Tb927.10.6350;Tb11.v5.0271	MC5_KD-MC5_NG	0.0938938	0.103996	4.80354	0.409589	0.99991	NA
Tb927.10.6360	MC5_KD-MC5_NG	-0.0189953	0.132448	4.80354	0.891782	0.99991	NA
Tb927.10.6370;Tb927.10.220	MC5_KD-MC5_NG	-0.474519	0.35129	4.80354	0.236901	0.99991	NA
Tb927.10.6490	MC5_KD-MC5_NG	-0.0776645	0.164468	4.80354	0.657442	0.99991	NA
Tb927.10.650	MC5_KD-MC5_NG	-0.199804	0.13513	4.80354	0.201625	0.99991	NA
Tb927.10.6510;Tb927.10.6400	MC5_KD-MC5_NG	0.0617154	0.102002	4.80354	0.572591	0.99991	NA
Tb927.10.6570;Tb11.v5.0809	MC5_KD-MC5_NG	-0.0296164	0.159283	4.80354	0.86009	0.99991	NA
Tb927.10.6580	MC5_KD-MC5_NG	0.0268759	0.127756	4.80354	0.842011	0.99991	NA
Tb927.10.660;Tb11.v5.0500	MC5_KD-MC5_NG	0.0488096	0.13798	4.80354	0.738524	0.99991	NA
Tb927.10.6600	MC5_KD-MC5_NG	0.236425	0.155841	4.80354	0.192034	0.99991	NA
Tb927.10.6610	MC5_KD-MC5_NG	0.0064764	0.181124	4.80354	0.972914	0.99991	NA
Tb927.10.6630	MC5_KD-MC5_NG	-0.00165717	0.113586	4.80354	0.988946	0.99991	NA
Tb927.10.6670	MC5_KD-MC5_NG	-0.0195918	0.162255	4.80354	0.908779	0.99991	NA
Tb927.10.670	MC5_KD-MC5_NG	0.00192974	0.148382	4.80354	0.990146	0.99991	NA
Tb927.10.6700	MC5_KD-MC5_NG	0.0839893	0.126022	4.80354	0.535779	0.99991	NA
Tb927.10.6700;Tb11.v5.0902	MC5_KD-MC5_NG	-0.123052	0.111037	4.80354	0.320152	0.99991	NA
Tb927.10.6710	MC5_KD-MC5_NG	-0.00679655	0.108747	4.80354	0.952683	0.99991	NA
Tb927.10.6790	MC5_KD-MC5_NG	0.207346	0.119303	4.80354	0.145109	0.99991	NA
Tb927.10.6800	MC5_KD-MC5_NG	-0.0932322	0.181585	4.80354	0.630378	0.99991	NA
Tb927.10.6960;Tb927.10.6920;Tb10.v4.0248	MC5_KD-MC5_NG	0.0237342	0.103181	4.80354	0.827545	0.99991	NA
Tb927.10.6980	MC5_KD-MC5_NG	-0.303362	0.160035	4.80354	0.118887	0.99991	NA
Tb927.10.7000	MC5_KD-MC5_NG	0.043654	0.266977	4.80354	0.876771	0.99991	NA
Tb927.10.7050	MC5_KD-MC5_NG	0.0595465	0.235876	4.80354	0.811139	0.99991	NA
Tb927.10.7060	MC5_KD-MC5_NG	0.153385	0.101006	4.80354	0.191675	0.99991	NA
Tb927.10.7080	MC5_KD-MC5_NG	-0.0944729	0.14185	4.80354	0.536047	0.99991	NA
Tb927.10.7090	MC5_KD-MC5_NG	0.186028	0.173686	4.80354	0.334981	0.99991	NA
Tb927.10.7100;Tb11.v5.0580	MC5_KD-MC5_NG	-0.271846	0.319548	4.80354	0.435267	0.99991	NA
Tb927.10.7120	MC5_KD-MC5_NG	0.0397892	0.101167	4.80354	0.710943	0.99991	NA
Tb927.10.720	MC5_KD-MC5_NG	0.12256	0.107613	4.80354	0.30834	0.99991	NA
Tb927.10.7210	MC5_KD-MC5_NG	0.0231533	0.218165	4.80354	0.91977	0.99991	NA
Tb927.10.7230	MC5_KD-MC5_NG	-0.032194	0.100732	4.80354	0.762701	0.99991	NA
Tb927.10.7230;Tb11.v5.0615	MC5_KD-MC5_NG	-0.0333414	0.135589	4.80354	0.815919	0.99991	NA
Tb927.10.7240	MC5_KD-MC5_NG	-0.036665	0.24695	4.80354	0.888001	0.99991	NA
Tb927.10.7280	MC5_KD-MC5_NG	0.232959	0.183734	4.80354	0.262809	0.99991	NA
Tb927.10.7290	MC5_KD-MC5_NG	-0.0486239	0.115158	4.80354	0.691081	0.99991	NA
Tb927.10.730	MC5_KD-MC5_NG	-0.105783	0.629506	4.80354	0.873395	0.99991	NA
Tb927.10.7340;Tb927.10.7330	MC5_KD-MC5_NG	-0.289465	0.180568	4.80354	0.172196	0.99991	NA
Tb927.10.7350	MC5_KD-MC5_NG	-0.0964674	0.110455	4.80354	0.423967	0.99991	NA
Tb927.10.740	MC5_KD-MC5_NG	-0.126041	0.195126	4.80354	0.547898	0.99991	NA
Tb927.10.740;Tb11.v5.0750	MC5_KD-MC5_NG	0.133439	0.141879	4.80354	0.391802	0.99991	NA
Tb927.10.7410	MC5_KD-MC5_NG	0.104859	0.101657	4.80354	0.35142	0.99991	NA
Tb927.10.7500	MC5_KD-MC5_NG	0.0367687	0.103076	4.80354	0.736437	0.99991	NA
Tb927.10.7510	MC5_KD-MC5_NG	-0.0713163	0.163357	4.80354	0.681347	0.99991	NA
Tb927.10.7600	MC5_KD-MC5_NG	-0.0283866	0.113113	4.80354	0.812226	0.99991	NA
Tb927.10.7620	MC5_KD-MC5_NG	-0.0310597	0.185881	4.80354	0.874101	0.99991	NA
Tb927.10.7630	MC5_KD-MC5_NG	-0.0728654	0.204933	4.80354	0.73725	0.99991	NA
Tb927.10.7680	MC5_KD-MC5_NG	0.160773	0.104662	4.80354	0.187458	0.99991	NA
Tb927.10.7690	MC5_KD-MC5_NG	0.0103346	0.104272	4.80354	0.925051	0.99991	NA
Tb927.10.770	MC5_KD-MC5_NG	0.0762213	0.130253	4.80354	0.584833	0.99991	NA
Tb927.10.7700	MC5_KD-MC5_NG	-0.206569	0.118602	4.80354	0.144425	0.99991	NA
Tb927.10.7710	MC5_KD-MC5_NG	-0.278011	0.135032	4.80354	0.0968715	0.99991	NA
Tb927.10.7730	MC5_KD-MC5_NG	0.0614418	0.12155	4.80354	0.635549	0.99991	NA
Tb927.10.7770	MC5_KD-MC5_NG	0.00436918	0.104369	4.80354	0.968292	0.99991	NA
Tb927.10.7810	MC5_KD-MC5_NG	-0.00786891	0.1191	4.80354	0.949984	0.99991	NA
Tb927.10.7830	MC5_KD-MC5_NG	0.183787	0.138098	4.80354	0.242908	0.99991	NA
Tb927.10.7830;Tb11.v5.0892	MC5_KD-MC5_NG	0.0863204	0.102092	4.80354	0.437898	0.99991	NA
Tb927.10.7870	MC5_KD-MC5_NG	-0.0700601	0.112387	4.80354	0.561431	0.99991	NA
Tb927.10.7880	MC5_KD-MC5_NG	-0.00592551	0.11335	4.80354	0.960412	0.99991	NA
Tb927.10.7910	MC5_KD-MC5_NG	0.00875869	0.110752	4.80354	0.940154	0.99991	NA
Tb927.10.7920	MC5_KD-MC5_NG	0.240456	0.123077	4.80354	0.110504	0.99991	NA
Tb927.10.7960	MC5_KD-MC5_NG	0.0611253	0.127693	4.80354	0.65315	0.99991	NA
Tb927.10.8000	MC5_KD-MC5_NG	-0.0647164	0.102213	4.80354	0.555546	0.99991	NA
Tb927.10.8020	MC5_KD-MC5_NG	-0.242649	0.150804	4.80354	0.170899	0.99991	NA
Tb927.10.8120	MC5_KD-MC5_NG	0.237368	0.369215	4.80354	0.549711	0.99991	NA
Tb927.10.8130	MC5_KD-MC5_NG	-0.187293	0.214508	4.80354	0.424083	0.99991	NA
Tb927.10.8170	MC5_KD-MC5_NG	-0.130158	0.103817	4.80354	0.267499	0.99991	NA
Tb927.10.8180	MC5_KD-MC5_NG	-0.251463	0.10834	4.80354	0.070093	0.99991	NA
Tb927.10.8190	MC5_KD-MC5_NG	0.0844373	0.348127	4.80354	0.81837	0.99991	NA
Tb927.10.8200	MC5_KD-MC5_NG	-0.0743715	0.147835	4.80354	0.637124	0.99991	NA
Tb927.10.8230;Tb11.v5.0668	MC5_KD-MC5_NG	-0.139164	0.183907	4.80354	0.48466	0.99991	NA
Tb927.10.8240	MC5_KD-MC5_NG	0.0690389	0.115186	4.80354	0.576069	0.99991	NA
Tb927.10.830	MC5_KD-MC5_NG	-0.0414774	0.117219	4.80354	0.738454	0.99991	NA
Tb927.10.8320	MC5_KD-MC5_NG	-0.265235	0.154076	4.80354	0.148182	0.99991	NA
Tb927.10.840	MC5_KD-MC5_NG	0.0453113	0.101989	4.80354	0.676141	0.99991	NA
Tb927.10.840;Tb11.v5.0753	MC5_KD-MC5_NG	-0.0396465	0.120984	4.80354	0.756937	0.99991	NA
Tb927.10.8430	MC5_KD-MC5_NG	-0.151512	0.104002	4.80354	0.207259	0.99991	NA
Tb927.10.8450;Tb11.v5.0310	MC5_KD-MC5_NG	0.459865	0.272628	4.80354	0.154842	0.99991	NA
Tb927.10.850	MC5_KD-MC5_NG	0.0117135	0.106339	4.80354	0.916742	0.99991	NA
Tb927.10.8560	MC5_KD-MC5_NG	-0.283167	0.137315	4.80354	0.0964708	0.99991	NA
Tb927.10.8590	MC5_KD-MC5_NG	0.0320158	0.12734	4.80354	0.811889	0.99991	NA
Tb927.10.8590;Tb11.v5.0727	MC5_KD-MC5_NG	-0.0133726	0.112127	4.80354	0.909893	0.99991	NA
Tb927.10.8630	MC5_KD-MC5_NG	0.101283	0.116564	4.80354	0.426173	0.99991	NA
Tb927.10.8640	MC5_KD-MC5_NG	-0.0238365	0.109218	4.80354	0.836203	0.99991	NA
Tb927.10.870	MC5_KD-MC5_NG	-0.0267655	0.0994047	4.80354	0.798912	0.99991	NA
Tb927.10.8710	MC5_KD-MC5_NG	-0.0630351	0.0999943	4.80354	0.557206	0.99991	NA
Tb927.10.8730	MC5_KD-MC5_NG	0.0872613	0.108662	4.80354	0.459818	0.99991	NA
Tb927.10.8780	MC5_KD-MC5_NG	0.0370606	0.0995595	4.80354	0.725565	0.99991	NA
Tb927.10.880	MC5_KD-MC5_NG	0.0461832	0.161057	4.80354	0.786258	0.99991	NA
Tb927.10.8800	MC5_KD-MC5_NG	0.223345	0.14085	4.80354	0.176037	0.99991	NA
Tb927.10.8810	MC5_KD-MC5_NG	-0.107297	0.124084	4.80354	0.428258	0.99991	NA
Tb927.10.8820	MC5_KD-MC5_NG	0.0527941	0.12721	4.80354	0.696012	0.99991	NA
Tb927.10.8830	MC5_KD-MC5_NG	-0.0607024	0.1208	4.80354	0.637494	0.99991	NA
Tb927.10.8850	MC5_KD-MC5_NG	-0.184875	0.100715	4.80354	0.128237	0.99991	NA
Tb927.10.890	MC5_KD-MC5_NG	-0.0373771	0.103915	4.80354	0.73435	0.99991	NA
Tb927.10.890;Tb11.v5.0833	MC5_KD-MC5_NG	0.0979561	0.113157	4.80354	0.427782	0.99991	NA
Tb927.10.8910	MC5_KD-MC5_NG	0.0192601	0.114966	4.80354	0.873777	0.99991	NA
Tb927.10.8930	MC5_KD-MC5_NG	-0.0190578	0.115442	4.80354	0.875598	0.99991	NA
Tb927.10.8940	MC5_KD-MC5_NG	-0.120088	0.123963	4.80354	0.378883	0.99991	NA
Tb927.10.9010	MC5_KD-MC5_NG	-0.174121	0.190954	4.80354	0.405287	0.99991	NA
Tb927.10.9060	MC5_KD-MC5_NG	0.342063	0.239219	4.80354	0.214425	0.99991	NA
Tb927.10.9070	MC5_KD-MC5_NG	0.16818	0.112063	4.80354	0.196048	0.99991	NA
Tb927.10.9080	MC5_KD-MC5_NG	-0.0363323	0.142403	4.80354	0.809179	0.99991	NA
Tb927.10.9100;Tb11.v5.0680	MC5_KD-MC5_NG	-0.59242	0.139067	4.80354	0.00876013	0.99991	NA
Tb927.10.9130	MC5_KD-MC5_NG	-0.0649509	0.101613	4.80354	0.551922	0.99991	NA
Tb927.10.920	MC5_KD-MC5_NG	-0.0261932	0.168935	4.80354	0.883086	0.99991	NA
Tb927.10.9200	MC5_KD-MC5_NG	-0.180256	0.171116	4.80354	0.342229	0.99991	NA
Tb927.10.9240	MC5_KD-MC5_NG	0.155833	0.10063	4.80354	0.184524	0.99991	NA
Tb927.10.9330	MC5_KD-MC5_NG	-0.0792337	0.210467	4.80354	0.722623	0.99991	NA
Tb927.10.9380	MC5_KD-MC5_NG	0.215375	0.15248	4.80354	0.219195	0.99991	NA
Tb927.10.9430	MC5_KD-MC5_NG	0.108985	0.101678	4.80354	0.334655	0.99991	NA
Tb927.10.9440	MC5_KD-MC5_NG	-0.122574	0.186636	4.80354	0.541491	0.99991	NA
Tb927.10.9570	MC5_KD-MC5_NG	0.0766007	0.109478	4.80354	0.51654	0.99991	NA
Tb927.10.9570;Tb11.v5.0579	MC5_KD-MC5_NG	-0.117262	0.15452	4.80354	0.483475	0.99991	NA
Tb927.10.9640	MC5_KD-MC5_NG	-0.131619	0.0997146	4.80354	0.246249	0.99991	NA
Tb927.10.9650	MC5_KD-MC5_NG	0.174357	0.112314	4.80354	0.183627	0.99991	NA
Tb927.10.9650;Tb11.v5.0399	MC5_KD-MC5_NG	0.145815	0.101529	4.80354	0.212732	0.99991	NA
Tb927.10.9670	MC5_KD-MC5_NG	-0.161688	0.110984	4.80354	0.207248	0.99991	NA
Tb927.10.970	MC5_KD-MC5_NG	-0.146494	0.10283	4.80354	0.21586	0.99991	NA
Tb927.10.9700	MC5_KD-MC5_NG	-0.147073	0.110693	4.80354	0.243574	0.99991	NA
Tb927.10.9700;Tb11.v5.0773	MC5_KD-MC5_NG	-0.0195175	0.0993435	4.80354	0.852286	0.99991	NA
Tb927.10.9720	MC5_KD-MC5_NG	0.0118997	0.154421	4.80354	0.941682	0.99991	NA
Tb927.10.9740	MC5_KD-MC5_NG	-0.179668	0.121816	4.80354	0.202569	0.99991	NA
Tb927.10.9760	MC5_KD-MC5_NG	-0.376706	0.148203	4.80354	0.053728	0.99991	NA
Tb927.10.9770	MC5_KD-MC5_NG	0.0852236	0.10207	4.80354	0.443275	0.99991	NA
Tb927.6.820	MC5_KD-MC5_NG	-0.575708	0.148905	4.80354	0.0127488	0.99991	NA
Tb927.10.9780	MC5_KD-MC5_NG	0.108478	0.110666	4.80354	0.373726	0.99991	NA
Tb927.9.12690	MC5_KD-MC5_NG	-0.568397	0.122292	4.80354	0.00618347	0.99991	NA
Tb927.10.9830	MC5_KD-MC5_NG	0.0956383	0.119299	4.80354	0.460543	0.99991	NA
Tb927.10.9840	MC5_KD-MC5_NG	0.0216408	0.122053	4.80354	0.8665	0.99991	NA
Tb927.10.9890	MC5_KD-MC5_NG	-0.181238	0.125959	4.80354	0.212014	0.99991	NA
Tb927.10.9910	MC5_KD-MC5_NG	-0.109821	0.148758	4.80354	0.494824	0.99991	NA
Tb927.10.9920	MC5_KD-MC5_NG	-0.136733	0.178056	4.80354	0.478562	0.99991	NA
Tb927.10.9970	MC5_KD-MC5_NG	-0.186963	0.144279	4.80354	0.253797	0.99991	NA
Tb927.10.9980	MC5_KD-MC5_NG	-0.0398598	0.115077	4.80354	0.743713	0.99991	NA
Tb927.11.10030;Tb11.NT.118_2	MC5_KD-MC5_NG	-0.242972	0.160825	4.80354	0.193576	0.99991	NA
Tb927.11.10060	MC5_KD-MC5_NG	-0.235901	0.106663	4.80354	0.0801496	0.99991	NA
Tb927.11.10090	MC5_KD-MC5_NG	0.0413764	0.108126	4.80354	0.718309	0.99991	NA
Tb927.11.10110	MC5_KD-MC5_NG	0.0301887	0.125716	4.80354	0.820136	0.99991	NA
Tb927.11.10120	MC5_KD-MC5_NG	-0.011041	0.101704	4.80354	0.917939	0.99991	NA
Tb927.11.10140	MC5_KD-MC5_NG	0.170932	0.116821	4.80354	0.205593	0.99991	NA
Tb927.11.10150	MC5_KD-MC5_NG	-0.038606	0.10178	4.80354	0.720645	0.99991	NA
Tb927.11.10180	MC5_KD-MC5_NG	0.306392	0.423774	4.80354	0.50333	0.99991	NA
Tb927.11.10200	MC5_KD-MC5_NG	-0.0166032	0.111904	4.80354	0.888077	0.99991	NA
Tb927.11.10210	MC5_KD-MC5_NG	0.0261659	0.111763	4.80354	0.824542	0.99991	NA
Tb927.11.10260	MC5_KD-MC5_NG	-0.204899	0.142067	4.80354	0.211104	0.99991	NA
Tb927.11.1030	MC5_KD-MC5_NG	0.00395347	0.101543	4.80354	0.970509	0.99991	NA
Tb927.11.10340	MC5_KD-MC5_NG	-0.0641357	0.138529	4.80354	0.663595	0.99991	NA
Tb927.11.10350	MC5_KD-MC5_NG	0.00144056	0.11169	4.80354	0.990228	0.99991	NA
Tb927.11.10370	MC5_KD-MC5_NG	0.0891638	0.103856	4.80354	0.431344	0.99991	NA
Tb927.11.10380	MC5_KD-MC5_NG	0.0636032	0.102923	4.80354	0.564712	0.99991	NA
Tb927.11.10430	MC5_KD-MC5_NG	0.00527076	0.108892	4.80354	0.963342	0.99991	NA
Tb927.11.10480	MC5_KD-MC5_NG	0.00127225	0.12403	4.80354	0.992228	0.99991	NA
Tb927.11.10490	MC5_KD-MC5_NG	0.0303831	0.106143	4.80354	0.786621	0.99991	NA
Tb927.11.1050	MC5_KD-MC5_NG	0.092014	0.101876	4.80354	0.409429	0.99991	NA
Tb927.11.10520	MC5_KD-MC5_NG	-0.0609407	0.103522	4.80354	0.582667	0.99991	NA
Tb927.11.10540	MC5_KD-MC5_NG	0.0288748	0.102513	4.80354	0.789925	0.99991	NA
Tb927.11.10560	MC5_KD-MC5_NG	-0.106864	0.111918	4.80354	0.385202	0.99991	NA
Tb927.11.10570	MC5_KD-MC5_NG	-0.249102	0.207954	4.80354	0.28671	0.99991	NA
Tb927.11.10610	MC5_KD-MC5_NG	-0.22206	0.147589	4.80354	0.195101	0.99991	NA
Tb927.11.10620	MC5_KD-MC5_NG	0.0233604	0.109758	4.80354	0.840192	0.99991	NA
Tb927.11.10660	MC5_KD-MC5_NG	-0.060436	0.147278	4.80354	0.699206	0.99991	NA
Tb927.11.10660;Tb11.v5.0378	MC5_KD-MC5_NG	-0.290962	0.124242	4.80354	0.068336	0.99991	NA
Tb927.11.10660;Tb11.v5.0378;Tb11.v5.0377;Tb11.v5.0762	MC5_KD-MC5_NG	0.070661	0.10424	4.80354	0.529121	0.99991	NA
Tb927.11.10760	MC5_KD-MC5_NG	-0.268897	0.135385	4.80354	0.106092	0.99991	NA
Tb927.11.10780	MC5_KD-MC5_NG	-0.0603968	0.130819	4.80354	0.664461	0.99991	NA
Tb927.11.10800	MC5_KD-MC5_NG	0.332857	0.130147	4.80354	0.0527333	0.99991	NA
Tb927.11.10820	MC5_KD-MC5_NG	-0.00704778	0.166494	4.80354	0.967938	0.99991	NA
Tb927.11.10870	MC5_KD-MC5_NG	-0.382058	0.214486	4.80354	0.137365	0.99991	NA
Tb927.4.770	MC5_KD-MC5_NG	-0.554513	0.127959	4.80354	0.00818729	0.99991	NA
Tb927.11.1090	MC5_KD-MC5_NG	0.0672524	0.190909	4.80354	0.739558	0.99991	NA
Tb927.11.1090;Tb927.11.1100	MC5_KD-MC5_NG	-0.0134553	0.134314	4.80354	0.924249	0.99991	NA
Tb927.11.10900	MC5_KD-MC5_NG	0.108617	0.104164	4.80354	0.346674	0.99991	NA
Tb927.11.10910;Tb927.11.10790	MC5_KD-MC5_NG	-0.0377971	0.109956	4.80354	0.74557	0.99991	NA
Tb927.11.10960	MC5_KD-MC5_NG	0.203519	0.126431	4.80354	0.170751	0.99991	NA
Tb927.11.11010	MC5_KD-MC5_NG	0.0749776	0.136907	4.80354	0.608401	0.99991	NA
Tb927.11.11080	MC5_KD-MC5_NG	0.106583	0.152523	4.80354	0.51705	0.99991	NA
Tb927.11.11090	MC5_KD-MC5_NG	-0.00162876	0.123374	4.80354	0.989997	0.99991	NA
Tb927.11.1110	MC5_KD-MC5_NG	-0.128708	0.101249	4.80354	0.261731	0.99991	NA
Tb927.11.11140	MC5_KD-MC5_NG	-0.198243	0.105841	4.80354	0.122321	0.99991	NA
Tb927.11.11170	MC5_KD-MC5_NG	-0.0796947	0.196729	4.80354	0.702813	0.99991	NA
Tb927.11.11210	MC5_KD-MC5_NG	-0.0139097	0.111679	4.80354	0.905923	0.99991	NA
Tb927.11.11220	MC5_KD-MC5_NG	0.0679308	0.10591	4.80354	0.550604	0.99991	NA
Tb927.11.11250	MC5_KD-MC5_NG	-0.486443	0.200396	4.80354	0.0616149	0.99991	NA
Tb927.11.11260	MC5_KD-MC5_NG	-0.0491731	0.112239	4.80354	0.680303	0.99991	NA
Tb927.11.11280	MC5_KD-MC5_NG	-0.00410629	0.100378	4.80354	0.969015	0.99991	NA
Tb927.11.11280;Tb11.v5.1041	MC5_KD-MC5_NG	0.0643678	0.105294	4.80354	0.568758	0.99991	NA
Tb927.11.11290	MC5_KD-MC5_NG	0.251615	0.146132	4.80354	0.14811	0.99991	NA
Tb927.11.1130	MC5_KD-MC5_NG	0.028988	0.165901	4.80354	0.868416	0.99991	NA
Tb927.6.5150	MC5_KD-MC5_NG	-0.541897	0.185571	4.80354	0.0346321	0.99991	NA
Tb927.11.11300	MC5_KD-MC5_NG	0.156334	0.139661	4.80354	0.315805	0.99991	NA
Tb927.11.11310	MC5_KD-MC5_NG	-0.0182267	0.221924	4.80354	0.937855	0.99991	NA
Tb927.11.11320	MC5_KD-MC5_NG	0.132126	0.10294	4.80354	0.257734	0.99991	NA
Tb927.11.11370;Tb927.11.11360	MC5_KD-MC5_NG	0.0781769	0.108701	4.80354	0.505476	0.99991	NA
Tb927.11.11390	MC5_KD-MC5_NG	-0.161415	0.129705	4.80354	0.270594	0.99991	NA
Tb927.5.3490	MC5_KD-MC5_NG	-0.53997	0.190305	4.80354	0.0380529	0.99991	NA
Tb927.11.11480	MC5_KD-MC5_NG	0.134837	0.16189	4.80354	0.444329	0.99991	NA
Tb927.11.1150	MC5_KD-MC5_NG	0.00530281	0.12897	4.80354	0.968857	0.99991	NA
Tb927.11.11520	MC5_KD-MC5_NG	-0.262921	0.20969	4.80354	0.267453	0.99991	NA
Tb927.11.11570	MC5_KD-MC5_NG	-0.131605	0.196532	4.80354	0.533923	0.99991	NA
Tb927.11.11580	MC5_KD-MC5_NG	-0.0319671	0.10019	4.80354	0.763083	0.99991	NA
Tb927.11.11650	MC5_KD-MC5_NG	-0.0297162	0.101799	4.80354	0.78254	0.99991	NA
Tb927.11.11680	MC5_KD-MC5_NG	0.0662685	0.13538	4.80354	0.646018	0.99991	NA
Tb927.11.11690	MC5_KD-MC5_NG	-0.255003	0.16189	4.80354	0.178404	0.99991	NA
Tb927.11.11700	MC5_KD-MC5_NG	-0.411131	0.227331	4.80354	0.132708	0.99991	NA
Tb927.11.11770	MC5_KD-MC5_NG	-0.418943	0.305382	4.80354	0.230706	0.99991	NA
Tb927.11.11780	MC5_KD-MC5_NG	-0.050071	0.186173	4.80354	0.799136	0.99991	NA
Tb927.11.11810	MC5_KD-MC5_NG	-0.171502	0.109191	4.80354	0.179424	0.99991	NA
Tb927.10.9770;Tb11.v5.0848	MC5_KD-MC5_NG	-0.529758	0.171797	4.80354	0.0288446	0.99991	NA
Tb927.11.11860	MC5_KD-MC5_NG	0.024707	0.17771	4.80354	0.895066	0.99991	NA
Tb927.11.11880	MC5_KD-MC5_NG	-0.0760169	0.100521	4.80354	0.484923	0.99991	NA
Tb927.11.11900	MC5_KD-MC5_NG	0.0719081	0.144582	4.80354	0.640864	0.99991	NA
Tb927.11.12030	MC5_KD-MC5_NG	-0.0538166	0.121352	4.80354	0.676681	0.99991	NA
Tb927.11.12040	MC5_KD-MC5_NG	-0.210499	0.273011	4.80354	0.476882	0.99991	NA
Tb927.11.12150	MC5_KD-MC5_NG	0.070831	0.103901	4.80354	0.526888	0.99991	NA
Tb927.11.1220	MC5_KD-MC5_NG	-0.0417437	0.107942	4.80354	0.715496	0.99991	NA
Tb927.11.12210	MC5_KD-MC5_NG	0.109527	0.101938	4.80354	0.333604	0.99991	NA
Tb927.11.12260	MC5_KD-MC5_NG	-0.159941	0.105393	4.80354	0.191919	0.99991	NA
Tb927.11.12300	MC5_KD-MC5_NG	-0.0653471	0.100675	4.80354	0.546027	0.99991	NA
Tb927.11.12360	MC5_KD-MC5_NG	-0.0886448	0.225179	4.80354	0.710694	0.99991	NA
Tb927.11.12410	MC5_KD-MC5_NG	-0.118309	0.174534	4.80354	0.529129	0.99991	NA
Tb927.11.12410;Tb927.11.12420	MC5_KD-MC5_NG	-0.000185531	0.104871	4.80354	0.99866	0.99991	NA
Tb927.11.12430	MC5_KD-MC5_NG	0.0498757	0.208328	4.80354	0.820666	0.99991	NA
Tb927.11.12440	MC5_KD-MC5_NG	0.133532	0.115639	4.80354	0.302393	0.99991	NA
Tb927.11.12460	MC5_KD-MC5_NG	-0.00495563	0.146739	4.80354	0.974417	0.99991	NA
Tb927.11.12490	MC5_KD-MC5_NG	0.0350099	0.110292	4.80354	0.76425	0.99991	NA
Tb927.11.1250	MC5_KD-MC5_NG	0.0388971	0.107087	4.80354	0.731869	0.99991	NA
Tb927.11.12510	MC5_KD-MC5_NG	-0.120918	0.107007	4.80354	0.311719	0.99991	NA
Tb927.11.12530	MC5_KD-MC5_NG	0.0381381	0.103502	4.80354	0.728196	0.99991	NA
Tb927.11.12540	MC5_KD-MC5_NG	-0.011763	0.129094	4.80354	0.931074	0.99991	NA
Tb927.11.12560	MC5_KD-MC5_NG	0.0279639	0.119091	4.80354	0.824035	0.99991	NA
Tb927.11.1260	MC5_KD-MC5_NG	0.139829	0.189936	4.80354	0.495966	0.99991	NA
Tb927.11.12610	MC5_KD-MC5_NG	-0.0872824	0.141244	4.80354	0.564719	0.99991	NA
Tb927.11.12720	MC5_KD-MC5_NG	0.525849	0.202086	4.80354	0.0500252	0.99991	NA
Tb927.11.12720;Tb11.v5.0433	MC5_KD-MC5_NG	0.00855869	0.100806	4.80354	0.935763	0.99991	NA
Tb927.11.12840	MC5_KD-MC5_NG	-0.0475927	0.102586	4.80354	0.662961	0.99991	NA
Tb927.11.12860.2	MC5_KD-MC5_NG	0.418511	0.17771	4.80354	0.067254	0.99991	NA
Tb927.11.12860.2;Tb927.11.12860.1	MC5_KD-MC5_NG	-0.132761	0.103612	4.80354	0.258444	0.99991	NA
Tb927.11.12880	MC5_KD-MC5_NG	0.0466	0.119153	4.80354	0.712471	0.99991	NA
Tb927.11.12970	MC5_KD-MC5_NG	-0.0168833	0.109904	4.80354	0.884154	0.99991	NA
Tb927.11.13010	MC5_KD-MC5_NG	-0.0264601	0.366527	4.80354	0.945359	0.99991	NA
Tb927.11.13050;Tb927.11.13040;Tb927.11.13030;Tb927.11.13020	MC5_KD-MC5_NG	0.167213	0.142284	4.80354	0.294857	0.99991	NA
Tb927.11.13080	MC5_KD-MC5_NG	-0.0965883	0.0996412	4.80354	0.378603	0.99991	NA
Tb927.11.13140;Tb11.NT.159_1	MC5_KD-MC5_NG	-0.152255	0.223467	4.80354	0.527112	0.99991	NA
Tb927.11.13190;Tb927.11.13090	MC5_KD-MC5_NG	-0.18728	0.162332	4.80354	0.302782	0.99991	NA
Tb927.11.13210	MC5_KD-MC5_NG	-0.289745	0.122892	4.80354	0.0670344	0.99991	NA
Tb927.11.13230	MC5_KD-MC5_NG	0.0419526	0.130643	4.80354	0.761616	0.99991	NA
Tb927.11.13250	MC5_KD-MC5_NG	0.0433543	0.189441	4.80354	0.828405	0.99991	NA
Tb927.11.13270	MC5_KD-MC5_NG	-0.236366	0.19299	4.80354	0.277312	0.99991	NA
Tb927.11.13280	MC5_KD-MC5_NG	-0.13573	0.13571	4.80354	0.364922	0.99991	NA
Tb927.11.13310	MC5_KD-MC5_NG	0.00783048	0.160085	4.80354	0.962956	0.99991	NA
Tb927.11.13360	MC5_KD-MC5_NG	-0.198859	0.111359	4.80354	0.136587	0.99991	NA
Tb927.11.13380	MC5_KD-MC5_NG	-0.110332	0.323756	4.80354	0.74766	0.99991	NA
Tb927.11.1340	MC5_KD-MC5_NG	0.119574	0.100419	4.80354	0.289247	0.99991	NA
Tb927.11.13410	MC5_KD-MC5_NG	-0.0260586	0.106973	4.80354	0.8176	0.99991	NA
Tb927.11.13450	MC5_KD-MC5_NG	-0.220751	0.122695	4.80354	0.134286	0.99991	NA
Tb927.11.13460	MC5_KD-MC5_NG	-0.0948115	0.112429	4.80354	0.439024	0.99991	NA
Tb927.11.13490	MC5_KD-MC5_NG	0.108727	0.132592	4.80354	0.450964	0.99991	NA
Tb927.11.13500	MC5_KD-MC5_NG	0.0670749	0.107989	4.80354	0.562794	0.99991	NA
Tb927.11.1360	MC5_KD-MC5_NG	0.0184623	0.107895	4.80354	0.871107	0.99991	NA
Tb927.11.13600	MC5_KD-MC5_NG	-0.0743354	0.127257	4.80354	0.585479	0.99991	NA
Tb927.11.13610	MC5_KD-MC5_NG	-0.12507	0.160515	4.80354	0.472493	0.99991	NA
Tb927.11.13660	MC5_KD-MC5_NG	-0.233004	0.294205	4.80354	0.465665	0.99991	NA
Tb927.11.13670	MC5_KD-MC5_NG	0.0222941	0.104509	4.80354	0.839833	0.99991	NA
Tb927.11.13680	MC5_KD-MC5_NG	-0.0938098	0.109251	4.80354	0.431278	0.99991	NA
Tb927.11.13690.1;Tb927.11.13690.2	MC5_KD-MC5_NG	-0.0948724	0.150086	4.80354	0.556165	0.99991	NA
Tb927.11.13700	MC5_KD-MC5_NG	-0.0321218	0.10865	4.80354	0.779853	0.99991	NA
Tb927.11.13700;Tb927.3.1260	MC5_KD-MC5_NG	0.0622993	0.131193	4.80354	0.655684	0.99991	NA
Tb927.11.13760	MC5_KD-MC5_NG	0.0110524	0.128924	4.80354	0.93514	0.99991	NA
Tb927.11.1380	MC5_KD-MC5_NG	-0.0427893	0.105388	4.80354	0.702182	0.99991	NA
Tb927.11.13810	MC5_KD-MC5_NG	-0.0285418	0.141367	4.80354	0.848266	0.99991	NA
Tb927.11.13840	MC5_KD-MC5_NG	-0.0603563	0.107664	4.80354	0.600206	0.99991	NA
Tb927.11.13900	MC5_KD-MC5_NG	0.0986458	0.177059	4.80354	0.602392	0.99991	NA
Tb927.11.13930	MC5_KD-MC5_NG	0.0426278	0.133181	4.80354	0.762363	0.99991	NA
Tb927.11.13970	MC5_KD-MC5_NG	-0.281108	0.117656	4.80354	0.0645221	0.99991	NA
Tb927.11.13980	MC5_KD-MC5_NG	-0.192323	0.103716	4.80354	0.125243	0.99991	NA
Tb927.11.1400	MC5_KD-MC5_NG	0.173121	0.174407	4.80354	0.368226	0.99991	NA
Tb927.11.14020	MC5_KD-MC5_NG	-0.116362	0.192032	4.80354	0.572034	0.99991	NA
Tb927.11.14020;Tb927.11.14000	MC5_KD-MC5_NG	-0.224047	0.103777	4.80354	0.0855399	0.99991	NA
Tb927.11.14040	MC5_KD-MC5_NG	-0.292687	0.202989	4.80354	0.211208	0.99991	NA
Tb927.11.14090	MC5_KD-MC5_NG	0.0970368	0.194353	4.80354	0.6396	0.99991	NA
Tb927.11.14130;Tb927.10.3840	MC5_KD-MC5_NG	-0.081871	0.106137	4.80354	0.476695	0.99991	NA
Tb927.11.14180	MC5_KD-MC5_NG	-0.158366	0.13597	4.80354	0.298697	0.99991	NA
Tb927.11.14210	MC5_KD-MC5_NG	-0.0825262	0.109902	4.80354	0.487837	0.99991	NA
Tb927.11.14220	MC5_KD-MC5_NG	-0.0966785	0.242273	4.80354	0.706977	0.99991	NA
Tb927.11.14240	MC5_KD-MC5_NG	-0.0839911	0.106929	4.80354	0.46912	0.99991	NA
Tb927.11.14250	MC5_KD-MC5_NG	-0.359965	0.158865	4.80354	0.0749846	0.99991	NA
Tb927.11.1430	MC5_KD-MC5_NG	0.0891412	0.132122	4.80354	0.530973	0.99991	NA
Tb927.11.14300	MC5_KD-MC5_NG	-0.0131045	0.116098	4.80354	0.914694	0.99991	NA
Tb927.11.14380	MC5_KD-MC5_NG	-0.03961	0.100443	4.80354	0.710216	0.99991	NA
Tb927.11.14410	MC5_KD-MC5_NG	-0.0765589	0.104675	4.80354	0.498636	0.99991	NA
Tb927.11.14430	MC5_KD-MC5_NG	0.099307	0.207812	4.80354	0.653694	0.99991	NA
Tb927.11.14440	MC5_KD-MC5_NG	-0.0740149	0.102383	4.80354	0.503378	0.99991	NA
Tb927.11.14450	MC5_KD-MC5_NG	-0.0275413	0.127107	4.80354	0.837359	0.99991	NA
Tb927.11.14490	MC5_KD-MC5_NG	-0.0173365	0.23973	4.80354	0.945264	0.99991	NA
Tb927.11.1450	MC5_KD-MC5_NG	-0.158941	0.100865	4.80354	0.178266	0.99991	NA
Tb927.11.14570	MC5_KD-MC5_NG	-0.212862	0.146264	4.80354	0.207651	0.99991	NA
Tb927.11.14590	MC5_KD-MC5_NG	-0.224584	0.381983	4.80354	0.583118	0.99991	NA
Tb927.11.14650	MC5_KD-MC5_NG	-0.0625394	0.113331	4.80354	0.605751	0.99991	NA
Tb927.11.14670	MC5_KD-MC5_NG	0.0804312	0.113136	4.80354	0.510148	0.99991	NA
Tb927.11.14720;Tb11.v5.0716	MC5_KD-MC5_NG	0.212669	0.131163	4.80354	0.168237	0.99991	NA
Tb927.11.14750	MC5_KD-MC5_NG	-0.206384	0.105292	4.80354	0.109617	0.99991	NA
Tb927.11.14760	MC5_KD-MC5_NG	-0.0868258	0.169404	4.80354	0.630961	0.99991	NA
Tb927.11.14800	MC5_KD-MC5_NG	0.046138	0.149189	4.80354	0.770087	0.99991	NA
Tb927.11.14850	MC5_KD-MC5_NG	0.108645	0.144974	4.80354	0.488662	0.99991	NA
Tb927.11.14880	MC5_KD-MC5_NG	0.061164	0.102324	4.80354	0.577065	0.99991	NA
Tb927.4.2170	MC5_KD-MC5_NG	-0.499641	0.114776	4.80354	0.00804153	0.99991	NA
Tb927.11.14930	MC5_KD-MC5_NG	-0.141305	0.119877	4.80354	0.293569	0.99991	NA
Tb927.11.14950	MC5_KD-MC5_NG	0.0465112	0.265501	4.80354	0.86808	0.99991	NA
Tb927.11.14960	MC5_KD-MC5_NG	-0.0179453	0.107152	4.80354	0.873817	0.99991	NA
Tb927.11.14970	MC5_KD-MC5_NG	0.0328082	0.131326	4.80354	0.813054	0.99991	NA
Tb927.11.14980	MC5_KD-MC5_NG	-0.149383	0.152392	4.80354	0.373717	0.99991	NA
Tb927.11.15000	MC5_KD-MC5_NG	-0.0648693	0.217903	4.80354	0.778376	0.99991	NA
Tb927.11.15040	MC5_KD-MC5_NG	0.0624597	0.109509	4.80354	0.594071	0.99991	NA
Tb927.11.15090	MC5_KD-MC5_NG	0.0733718	0.258847	4.80354	0.788635	0.99991	NA
Tb927.11.1510;Tb927.11.1500	MC5_KD-MC5_NG	0.201181	0.271029	4.80354	0.49259	0.99991	NA
Tb927.11.15100	MC5_KD-MC5_NG	0.0465761	0.104975	4.80354	0.676538	0.99991	NA
Tb927.11.15120	MC5_KD-MC5_NG	-0.0554769	0.137118	4.80354	0.703162	0.99991	NA
Tb927.11.15130	MC5_KD-MC5_NG	-0.0462669	0.106025	4.80354	0.681476	0.99991	NA
Tb927.11.15140	MC5_KD-MC5_NG	-0.0320584	0.12792	4.80354	0.812478	0.99991	NA
Tb927.11.6420	MC5_KD-MC5_NG	-0.483662	0.117675	4.80354	0.0100779	0.99991	NA
Tb927.11.15180	MC5_KD-MC5_NG	-0.141666	0.114174	4.80354	0.27184	0.99991	NA
Tb927.11.15190	MC5_KD-MC5_NG	-0.00929502	0.108177	4.80354	0.934993	0.99991	NA
Tb927.11.15220	MC5_KD-MC5_NG	0.137217	0.107989	4.80354	0.261909	0.99991	NA
Tb927.11.15230	MC5_KD-MC5_NG	-0.0917195	0.179588	4.80354	0.632139	0.99991	NA
Tb927.11.15250	MC5_KD-MC5_NG	0.0515759	0.111914	4.80354	0.665014	0.99991	NA
Tb927.11.15270	MC5_KD-MC5_NG	0.126366	0.104501	4.80354	0.282708	0.99991	NA
Tb927.11.15300	MC5_KD-MC5_NG	-0.105151	0.123358	4.80354	0.434417	0.99991	NA
Tb927.11.15310	MC5_KD-MC5_NG	-0.0509607	0.100059	4.80354	0.633061	0.99991	NA
Tb927.11.15370	MC5_KD-MC5_NG	0.146541	0.109902	4.80354	0.242138	0.99991	NA
Tb927.11.15430	MC5_KD-MC5_NG	0.0124736	0.167607	4.80354	0.943674	0.99991	NA
Tb927.11.15450	MC5_KD-MC5_NG	-0.0674407	0.130443	4.80354	0.628059	0.99991	NA
Tb927.11.15460	MC5_KD-MC5_NG	-0.175772	0.111238	4.80354	0.177279	0.99991	NA
Tb927.11.15470;Tb11.v5.0544	MC5_KD-MC5_NG	-0.0244617	0.138233	4.80354	0.866758	0.99991	NA
Tb927.11.1550	MC5_KD-MC5_NG	0.187966	0.135397	4.80354	0.225993	0.99991	NA
Tb927.11.15520	MC5_KD-MC5_NG	0.0663073	0.119974	4.80354	0.60521	0.99991	NA
Tb927.9.9870	MC5_KD-MC5_NG	-0.45648	0.145297	4.80354	0.0270587	0.99991	NA
Tb927.11.15610	MC5_KD-MC5_NG	-0.114382	0.1233	4.80354	0.397798	0.99991	NA
Tb927.10.13280	MC5_KD-MC5_NG	-0.450489	0.112675	4.80354	0.0112148	0.99991	NA
Tb927.11.15730	MC5_KD-MC5_NG	0.0104535	0.107522	4.80354	0.926475	0.99991	NA
Tb927.11.15740	MC5_KD-MC5_NG	0.0127614	0.138055	4.80354	0.930082	0.99991	NA
Tb927.11.15750	MC5_KD-MC5_NG	0.0214893	0.115837	4.80354	0.860405	0.99991	NA
Tb927.11.15800	MC5_KD-MC5_NG	-0.080659	0.114071	4.80354	0.51232	0.99991	NA
Tb927.11.15850	MC5_KD-MC5_NG	0.0704562	0.142468	4.80354	0.642705	0.99991	NA
Tb927.11.15900;Tb927.11.15880	MC5_KD-MC5_NG	-0.341018	0.171247	4.80354	0.1054	0.99991	NA
Tb927.11.15990	MC5_KD-MC5_NG	0.0604528	0.113108	4.80354	0.616814	0.99991	NA
Tb927.11.16020	MC5_KD-MC5_NG	-0.148278	0.191863	4.80354	0.475909	0.99991	NA
Tb927.11.16030	MC5_KD-MC5_NG	0.0594608	0.143896	4.80354	0.69724	0.99991	NA
Tb927.11.16090	MC5_KD-MC5_NG	0.0610117	0.105647	4.80354	0.589604	0.99991	NA
Tb927.11.16110	MC5_KD-MC5_NG	-0.253988	0.222141	4.80354	0.306649	0.99991	NA
Tb927.11.16120	MC5_KD-MC5_NG	0.0612689	0.106861	4.80354	0.5922	0.99991	NA
Tb927.11.16130	MC5_KD-MC5_NG	0.0949146	0.165973	4.80354	0.593128	0.99991	NA
Tb927.11.16200	MC5_KD-MC5_NG	-0.294554	0.138404	4.80354	0.0888603	0.99991	NA
Tb927.11.16210	MC5_KD-MC5_NG	0.0880655	0.204829	4.80354	0.685837	0.99991	NA
Tb927.11.1630	MC5_KD-MC5_NG	-0.22059	0.161309	4.80354	0.231977	0.99991	NA
Tb927.11.16340	MC5_KD-MC5_NG	-0.0998758	0.160909	4.80354	0.563054	0.99991	NA
Tb927.11.16400	MC5_KD-MC5_NG	0.121546	0.110625	4.80354	0.323884	0.99991	NA
Tb927.11.16410	MC5_KD-MC5_NG	-0.0228797	0.109344	4.80354	0.84284	0.99991	NA
Tb927.11.16480	MC5_KD-MC5_NG	0.182899	0.135759	4.80354	0.237962	0.99991	NA
Tb927.11.16500	MC5_KD-MC5_NG	-0.00960136	0.257015	4.80354	0.971703	0.99991	NA
Tb927.11.16550	MC5_KD-MC5_NG	-0.212862	0.410575	4.80354	0.627129	0.99991	NA
Tb927.11.16580	MC5_KD-MC5_NG	-0.272957	0.192982	4.80354	0.218661	0.99991	NA
Tb927.11.1660	MC5_KD-MC5_NG	0.10296	0.119231	4.80354	0.428844	0.99991	NA
Tb927.11.16640	MC5_KD-MC5_NG	-0.0414565	0.113679	4.80354	0.730852	0.99991	NA
Tb927.11.1670	MC5_KD-MC5_NG	0.087682	0.172629	4.80354	0.633962	0.99991	NA
Tb927.11.16700	MC5_KD-MC5_NG	-0.0502125	0.199696	4.80354	0.811871	0.99991	NA
Tb927.11.16720	MC5_KD-MC5_NG	-0.0919307	0.12623	4.80354	0.500377	0.99991	NA
Tb927.11.16730	MC5_KD-MC5_NG	0.0650345	0.215864	4.80354	0.775807	0.99991	NA
Tb927.11.16760	MC5_KD-MC5_NG	-0.0985385	0.100004	4.80354	0.371449	0.99991	NA
Tb927.11.16800	MC5_KD-MC5_NG	-0.00655564	0.147027	4.80354	0.96623	0.99991	NA
Tb927.11.16840.1;Tb927.11.16840.2	MC5_KD-MC5_NG	-0.23117	0.292114	4.80354	0.465989	0.99991	NA
Tb927.11.16850	MC5_KD-MC5_NG	-0.0140194	0.14348	4.80354	0.926108	0.99991	NA
Tb927.11.16880	MC5_KD-MC5_NG	0.0101524	0.102371	4.80354	0.925006	0.99991	NA
Tb927.11.16890	MC5_KD-MC5_NG	-0.00856728	0.112913	4.80354	0.942577	0.99991	NA
Tb927.11.16900	MC5_KD-MC5_NG	-0.298111	0.123626	4.80354	0.062817	0.99991	NA
Tb927.11.16980	MC5_KD-MC5_NG	-0.0983329	0.111322	4.80354	0.419071	0.99991	NA
Tb927.11.1700	MC5_KD-MC5_NG	-0.0160847	0.222484	4.80354	0.945279	0.99991	NA
Tb927.11.17000	MC5_KD-MC5_NG	-0.043297	0.130816	4.80354	0.75461	0.99991	NA
Tb927.11.17000;Tb11.v5.0404	MC5_KD-MC5_NG	-0.0548411	0.156261	4.80354	0.740485	0.99991	NA
Tb927.11.1710	MC5_KD-MC5_NG	-0.137004	0.108558	4.80354	0.264744	0.99991	NA
Tb927.11.1740	MC5_KD-MC5_NG	-0.138728	0.23931	4.80354	0.588238	0.99991	NA
Tb927.11.180	MC5_KD-MC5_NG	-0.509846	0.326686	4.80354	0.181716	0.99991	NA
Tb927.11.18090	MC5_KD-MC5_NG	0.677013	1.06539	4.80354	0.554159	0.99991	NA
Tb927.11.1820	MC5_KD-MC5_NG	-0.445261	0.213763	4.80354	0.094002	0.99991	NA
Tb927.11.1820;Tb11.1400	MC5_KD-MC5_NG	0.00941808	0.152908	4.80354	0.953367	0.99991	NA
Tb927.11.1840;Tb11.1380	MC5_KD-MC5_NG	0.0164309	0.132149	4.80354	0.906084	0.99991	NA
Tb927.11.1850	MC5_KD-MC5_NG	0.00752536	0.173671	4.80354	0.967181	0.99991	NA
Tb927.11.1850;Tb11.1420;Tb11.1370	MC5_KD-MC5_NG	-0.157153	0.204335	4.80354	0.477926	0.99991	NA
Tb927.11.18680;Tb11.0845	MC5_KD-MC5_NG	-0.0150165	0.26497	4.80354	0.957088	0.99991	NA
Tb927.11.1890	MC5_KD-MC5_NG	-0.356843	0.213398	4.80354	0.157736	0.99991	NA
Tb927.11.18950	MC5_KD-MC5_NG	0.429258	0.515402	4.80354	0.444346	0.99991	NA
Tb927.11.1900	MC5_KD-MC5_NG	0.283675	0.16927	4.80354	0.157002	0.99991	NA
Tb927.11.1940	MC5_KD-MC5_NG	-0.088339	0.318419	4.80354	0.792991	0.99991	NA
Tb927.11.1960	MC5_KD-MC5_NG	-0.0193215	0.105977	4.80354	0.862776	0.99991	NA
Tb927.11.1980	MC5_KD-MC5_NG	-0.141484	0.187009	4.80354	0.484741	0.99991	NA
Tb927.11.2060;Tb927.11.2050	MC5_KD-MC5_NG	-0.0207103	0.112616	4.80354	0.8616	0.99991	NA
Tb927.11.2120	MC5_KD-MC5_NG	-0.171367	0.121195	4.80354	0.218782	0.99991	NA
Tb927.11.2130	MC5_KD-MC5_NG	0.0301569	0.174391	4.80354	0.869757	0.99991	NA
Tb927.11.2140	MC5_KD-MC5_NG	0.0139875	0.102245	4.80354	0.896734	0.99991	NA
Tb927.11.2150	MC5_KD-MC5_NG	-0.07009	0.147258	4.80354	0.654955	0.99991	NA
Tb927.11.220	MC5_KD-MC5_NG	-0.0219084	0.105504	4.80354	0.844013	0.99991	NA
Tb927.11.2200	MC5_KD-MC5_NG	0.263643	0.107673	4.80354	0.0600666	0.99991	NA
Tb927.11.2250	MC5_KD-MC5_NG	-0.152695	0.134423	4.80354	0.309462	0.99991	NA
Tb927.11.2270	MC5_KD-MC5_NG	-0.00197191	0.144271	4.80354	0.989644	0.99991	NA
Tb927.11.2290	MC5_KD-MC5_NG	0.271061	0.125394	4.80354	0.0852511	0.99991	NA
Tb927.11.2300	MC5_KD-MC5_NG	-0.0531187	0.103029	4.80354	0.628994	0.99991	NA
Tb927.11.2330	MC5_KD-MC5_NG	-0.245515	0.164736	4.80354	0.19865	0.99991	NA
Tb927.11.2340	MC5_KD-MC5_NG	0.00254992	0.15045	4.80354	0.987159	0.99991	NA
Tb927.11.2370	MC5_KD-MC5_NG	-0.149983	0.220437	4.80354	0.527659	0.99991	NA
Tb11.v5.0524;Tb927.1.790	MC5_KD-MC5_NG	-0.435949	0.140043	4.80354	0.0279264	0.99991	NA
Tb927.11.2410	MC5_KD-MC5_NG	0.279135	0.210812	4.80354	0.244975	0.99991	NA
Tb927.11.2420	MC5_KD-MC5_NG	-0.17301	0.151251	4.80354	0.306464	0.99991	NA
Tb927.11.2440	MC5_KD-MC5_NG	-0.330822	0.315929	4.80354	0.344838	0.99991	NA
Tb927.11.2500	MC5_KD-MC5_NG	-0.0996424	0.164658	4.80354	0.572524	0.99991	NA
Tb927.11.2510	MC5_KD-MC5_NG	0.227882	0.126564	4.80354	0.134057	0.99991	NA
Tb927.11.2520	MC5_KD-MC5_NG	-0.383271	0.160695	4.80354	0.0648473	0.99991	NA
Tb927.11.2540	MC5_KD-MC5_NG	-0.0793566	0.103952	4.80354	0.481018	0.99991	NA
Tb927.11.2570	MC5_KD-MC5_NG	0.031348	0.105794	4.80354	0.779373	0.99991	NA
Tb927.11.2590	MC5_KD-MC5_NG	-0.0484173	0.113506	4.80354	0.688136	0.99991	NA
Tb927.11.2610	MC5_KD-MC5_NG	-0.0866982	0.140215	4.80354	0.564494	0.99991	NA
Tb927.11.2620	MC5_KD-MC5_NG	-0.1763	0.208131	4.80354	0.437115	0.99991	NA
Tb927.11.2640	MC5_KD-MC5_NG	-0.0271606	0.208269	4.80354	0.901525	0.99991	NA
Tb927.11.2650	MC5_KD-MC5_NG	-0.0789707	0.169754	4.80354	0.662108	0.99991	NA
Tb927.11.2660	MC5_KD-MC5_NG	-0.0691889	0.115714	4.80354	0.576954	0.99991	NA
Tb927.9.15070	MC5_KD-MC5_NG	-0.424595	0.126181	4.80354	0.0212695	0.99991	NA
Tb927.11.2700	MC5_KD-MC5_NG	0.0183808	0.162633	4.80354	0.914585	0.99991	NA
Tb927.11.2770	MC5_KD-MC5_NG	-0.0154233	0.100502	4.80354	0.884271	0.99991	NA
Tb927.11.2790	MC5_KD-MC5_NG	0.0194939	0.0999577	4.80354	0.853355	0.99991	NA
Tb927.11.2830	MC5_KD-MC5_NG	0.0430288	0.108598	4.80354	0.708928	0.99991	NA
Tb927.11.2840	MC5_KD-MC5_NG	0.132508	0.129415	4.80354	0.354651	0.99991	NA
Tb927.11.2880	MC5_KD-MC5_NG	-0.162476	0.102199	4.80354	0.17512	0.99991	NA
Tb927.11.2900	MC5_KD-MC5_NG	-0.293718	0.16969	4.80354	0.146416	0.99991	NA
Tb927.11.2940	MC5_KD-MC5_NG	-0.135227	0.196134	4.80354	0.522411	0.99991	NA
Tb927.11.2950	MC5_KD-MC5_NG	0.00770477	0.102075	4.80354	0.942874	0.99991	NA
Tb927.11.3030	MC5_KD-MC5_NG	-0.109446	0.129275	4.80354	0.437343	0.99991	NA
Tb927.11.3070	MC5_KD-MC5_NG	0.00834779	0.177855	4.80354	0.964453	0.99991	NA
Tb927.11.310	MC5_KD-MC5_NG	0.0867481	0.273166	4.80354	0.764152	0.99991	NA
Tb927.11.3110	MC5_KD-MC5_NG	0.0534502	0.133492	4.80354	0.706046	0.99991	NA
Tb927.11.3120	MC5_KD-MC5_NG	-0.0939257	0.115914	4.80354	0.456016	0.99991	NA
Tb927.11.3190	MC5_KD-MC5_NG	-0.263031	0.135001	4.80354	0.111249	0.99991	NA
Tb927.11.320	MC5_KD-MC5_NG	0.0716405	0.123289	4.80354	0.58738	0.99991	NA
Tb927.11.3240	MC5_KD-MC5_NG	-0.106731	0.107916	4.80354	0.36982	0.99991	NA
Tb927.11.3250	MC5_KD-MC5_NG	0.0426082	0.107674	4.80354	0.709276	0.99991	NA
Tb927.11.3280	MC5_KD-MC5_NG	0.0188551	0.114539	4.80354	0.875947	0.99991	NA
Tb927.11.3290	MC5_KD-MC5_NG	-0.0495413	0.108033	4.80354	0.666535	0.99991	NA
Tb927.11.330	MC5_KD-MC5_NG	-0.000173831	0.133852	4.80354	0.999016	0.99991	NA
Tb927.11.3300	MC5_KD-MC5_NG	-0.0910416	0.154017	4.80354	0.581158	0.99991	NA
Tb927.11.3330	MC5_KD-MC5_NG	0.0688295	0.11676	4.80354	0.582158	0.99991	NA
Tb927.11.3360	MC5_KD-MC5_NG	0.0632565	0.114205	4.80354	0.604448	0.99991	NA
Tb927.11.3380	MC5_KD-MC5_NG	-0.0942279	0.103208	4.80354	0.404742	0.99991	NA
Tb927.11.3390	MC5_KD-MC5_NG	-0.011008	0.130883	4.80354	0.936365	0.99991	NA
Tb927.11.340	MC5_KD-MC5_NG	-0.148476	0.230491	4.80354	0.548953	0.99991	NA
Tb927.11.3400	MC5_KD-MC5_NG	0.0618247	0.157774	4.80354	0.711942	0.99991	NA
Tb927.11.3410	MC5_KD-MC5_NG	0.171478	0.109217	4.80354	0.179562	0.99991	NA
Tb927.11.3440	MC5_KD-MC5_NG	-0.146884	0.122794	4.80354	0.28731	0.99991	NA
Tb927.11.3500	MC5_KD-MC5_NG	0.0133549	0.110048	4.80354	0.908322	0.99991	NA
Tb927.11.3560	MC5_KD-MC5_NG	-0.0738717	0.113285	4.80354	0.54425	0.99991	NA
Tb927.11.3600;Tb927.11.3590;Tb11.v5.1059	MC5_KD-MC5_NG	-0.109859	0.100689	4.80354	0.326919	0.99991	NA
Tb927.11.3650;Tb11.v5.0435	MC5_KD-MC5_NG	0.280089	0.115008	4.80354	0.0610268	0.99991	NA
Tb927.11.3660	MC5_KD-MC5_NG	0.194057	0.10414	4.80354	0.123813	0.99991	NA
Tb927.11.3680	MC5_KD-MC5_NG	-0.0329366	0.109247	4.80354	0.775656	0.99991	NA
Tb927.11.3710	MC5_KD-MC5_NG	-0.015528	0.10408	4.80354	0.887462	0.99991	NA
Tb927.11.3740	MC5_KD-MC5_NG	0.196715	0.106666	4.80354	0.126853	0.99991	NA
Tb927.11.3750	MC5_KD-MC5_NG	-0.341351	0.234804	4.80354	0.208059	0.99991	NA
Tb927.11.3770	MC5_KD-MC5_NG	0.047396	0.122175	4.80354	0.714656	0.99991	NA
Tb927.11.3790	MC5_KD-MC5_NG	0.0656764	0.114462	4.80354	0.59193	0.99991	NA
Tb927.11.3800	MC5_KD-MC5_NG	0.177409	0.547995	4.80354	0.759751	0.99991	NA
Tb927.11.3830	MC5_KD-MC5_NG	0.0814907	0.150812	4.80354	0.613056	0.99991	NA
Tb927.11.3850	MC5_KD-MC5_NG	-0.116645	0.116754	4.80354	0.365395	0.99991	NA
Tb927.11.3860	MC5_KD-MC5_NG	-0.154731	0.19993	4.80354	0.475319	0.99991	NA
Tb927.11.3880	MC5_KD-MC5_NG	0.0801594	0.102024	4.80354	0.469011	0.99991	NA
Tb927.11.3910	MC5_KD-MC5_NG	0.0410316	0.12975	4.80354	0.765101	0.99991	NA
Tb927.11.3920	MC5_KD-MC5_NG	0.029268	0.100043	4.80354	0.782077	0.99991	NA
Tb927.11.3980	MC5_KD-MC5_NG	0.133026	0.123076	4.80354	0.331016	0.99991	NA
Tb927.11.3990	MC5_KD-MC5_NG	0.00563527	0.137134	4.80354	0.968875	0.99991	NA
Tb927.11.4000	MC5_KD-MC5_NG	0.00390438	0.107073	4.80354	0.972378	0.99991	NA
Tb927.11.4010	MC5_KD-MC5_NG	-0.0483893	0.110496	4.80354	0.680428	0.99991	NA
Tb927.11.4010;Tb11.v5.0888	MC5_KD-MC5_NG	0.093732	0.0996174	4.80354	0.391615	0.99991	NA
Tb927.11.4030	MC5_KD-MC5_NG	-0.129102	0.0998525	4.80354	0.254724	0.99991	NA
Tb927.11.4040	MC5_KD-MC5_NG	0.337991	0.146445	4.80354	0.0712191	0.99991	NA
Tb927.11.4150	MC5_KD-MC5_NG	-0.227692	0.156444	4.80354	0.207625	0.99991	NA
Tb927.11.4190	MC5_KD-MC5_NG	-0.112371	0.286162	4.80354	0.711372	0.99991	NA
Tb927.11.420	MC5_KD-MC5_NG	-0.201491	0.123478	4.80354	0.166032	0.99991	NA
Tb927.11.4230	MC5_KD-MC5_NG	0.0860888	0.371346	4.80354	0.826221	0.99991	NA
Tb927.11.4280	MC5_KD-MC5_NG	-0.0957477	0.11722	4.80354	0.45262	0.99991	NA
Tb927.11.4320	MC5_KD-MC5_NG	-0.241831	0.13046	4.80354	0.125344	0.99991	NA
Tb927.11.4330	MC5_KD-MC5_NG	-0.0726738	0.207247	4.80354	0.740693	0.99991	NA
Tb927.11.4340	MC5_KD-MC5_NG	0.0572196	0.118852	4.80354	0.651335	0.99991	NA
Tb927.11.4350	MC5_KD-MC5_NG	0.0672138	0.0997595	4.80354	0.531515	0.99991	NA
Tb927.11.4380	MC5_KD-MC5_NG	-0.0278002	0.101428	4.80354	0.79541	0.99991	NA
Tb927.11.4420	MC5_KD-MC5_NG	-0.0203249	0.14491	4.80354	0.894146	0.99991	NA
Tb927.11.4450	MC5_KD-MC5_NG	0.382489	0.185803	4.80354	0.0969053	0.99991	NA
Tb927.11.4460	MC5_KD-MC5_NG	0.271613	0.180687	4.80354	0.195437	0.99991	NA
Tb927.11.4480	MC5_KD-MC5_NG	0.101585	0.148179	4.80354	0.524666	0.99991	NA
Tb927.11.450	MC5_KD-MC5_NG	-0.144074	0.12661	4.80354	0.3087	0.99991	NA
Tb927.11.4510	MC5_KD-MC5_NG	-0.0264545	0.111125	4.80354	0.821654	0.99991	NA
Tb927.11.4540	MC5_KD-MC5_NG	-0.118746	0.111963	4.80354	0.339266	0.99991	NA
Tb927.11.4550	MC5_KD-MC5_NG	0.0530324	0.1527	4.80354	0.743064	0.99991	NA
Tb927.11.460	MC5_KD-MC5_NG	-0.216403	0.13148	4.80354	0.163089	0.99991	NA
Tb927.11.460;Tb11.v5.0726	MC5_KD-MC5_NG	0.0716919	0.104054	4.80354	0.522685	0.99991	NA
Tb927.11.4610;Tb11.v5.0587	MC5_KD-MC5_NG	0.0276929	0.128608	4.80354	0.838353	0.99991	NA
Tb927.11.4660	MC5_KD-MC5_NG	-0.131238	0.138071	4.80354	0.387187	0.99991	NA
Tb927.11.4680	MC5_KD-MC5_NG	0.039723	0.584734	4.80354	0.948575	0.99991	NA
Tb927.11.4690	MC5_KD-MC5_NG	0.170286	0.206484	4.80354	0.448544	0.99991	NA
Tb927.11.4700	MC5_KD-MC5_NG	-0.105446	0.11018	4.80354	0.384201	0.99991	NA
Tb927.11.4710	MC5_KD-MC5_NG	0.0438888	0.131809	4.80354	0.753192	0.99991	NA
Tb927.11.4720	MC5_KD-MC5_NG	-0.0560429	0.118924	4.80354	0.658084	0.99991	NA
Tb927.11.4730	MC5_KD-MC5_NG	-0.023241	0.108746	4.80354	0.839541	0.99991	NA
Tb927.11.4740	MC5_KD-MC5_NG	0.12479	0.105885	4.80354	0.293644	0.99991	NA
Tb927.11.4820;Tb927.10.14580	MC5_KD-MC5_NG	-0.086156	0.102707	4.80354	0.441284	0.99991	NA
Tb927.11.4870	MC5_KD-MC5_NG	-0.213589	0.10574	4.80354	0.101696	0.99991	NA
Tb927.11.4880	MC5_KD-MC5_NG	0.167057	0.126278	4.80354	0.245332	0.99991	NA
Tb927.11.4900	MC5_KD-MC5_NG	-0.296926	0.132661	4.80354	0.0775707	0.99991	NA
Tb927.11.4910	MC5_KD-MC5_NG	0.130705	0.107068	4.80354	0.278688	0.99991	NA
Tb927.3.2600	MC5_KD-MC5_NG	-0.422788	0.116866	4.80354	0.0163515	0.99991	NA
Tb927.11.4950	MC5_KD-MC5_NG	-0.133393	0.256856	4.80354	0.626558	0.99991	NA
Tb927.11.4980	MC5_KD-MC5_NG	-0.037527	0.106267	4.80354	0.73895	0.99991	NA
Tb927.11.5000	MC5_KD-MC5_NG	0.00909135	0.119584	4.80354	0.942464	0.99991	NA
Tb927.11.5030	MC5_KD-MC5_NG	0.0484336	0.10872	4.80354	0.675323	0.99991	NA
Tb927.11.5040	MC5_KD-MC5_NG	0.0784078	0.120449	4.80354	0.544916	0.99991	NA
Tb927.11.510;Tb927.11.500	MC5_KD-MC5_NG	-0.174553	0.31244	4.80354	0.601418	0.99991	NA
Tb927.11.5100	MC5_KD-MC5_NG	-0.033044	0.172783	4.80354	0.856152	0.99991	NA
Tb927.11.5130	MC5_KD-MC5_NG	-0.00790352	0.170657	4.80354	0.964925	0.99991	NA
Tb927.11.5190	MC5_KD-MC5_NG	-0.0576706	0.125014	4.80354	0.664705	0.99991	NA
Tb927.11.5250	MC5_KD-MC5_NG	-0.12189	0.152908	4.80354	0.462927	0.99991	NA
Tb927.11.5270	MC5_KD-MC5_NG	-0.014977	0.0994374	4.80354	0.886397	0.99991	NA
Tb927.11.5290	MC5_KD-MC5_NG	-0.0344876	0.121755	4.80354	0.788781	0.99991	NA
Tb927.11.5300	MC5_KD-MC5_NG	-0.000444115	0.145572	4.80354	0.997688	0.99991	NA
Tb927.11.5420	MC5_KD-MC5_NG	-0.0542526	0.197285	4.80354	0.794753	0.99991	NA
Tb927.11.550	MC5_KD-MC5_NG	-0.133758	0.124805	4.80354	0.334705	0.99991	NA
Tb927.11.5500	MC5_KD-MC5_NG	-0.0803881	0.143006	4.80354	0.599241	0.99991	NA
Tb927.11.5510	MC5_KD-MC5_NG	-0.029331	0.145207	4.80354	0.848195	0.99991	NA
Tb927.11.5520	MC5_KD-MC5_NG	0.081037	0.117796	4.80354	0.523287	0.99991	NA
Tb927.11.5560	MC5_KD-MC5_NG	-0.0639697	0.117979	4.80354	0.611865	0.99991	NA
Tb927.11.5590	MC5_KD-MC5_NG	-0.193124	0.117727	4.80354	0.164223	0.99991	NA
Tb927.11.560	MC5_KD-MC5_NG	-0.129229	0.104929	4.80354	0.274967	0.99991	NA
Tb927.11.5600	MC5_KD-MC5_NG	-0.25657	0.35966	4.80354	0.508762	0.99991	NA
Tb927.11.5620	MC5_KD-MC5_NG	0.0763332	0.157317	4.80354	0.648837	0.99991	NA
Tb927.11.5630	MC5_KD-MC5_NG	-0.0921198	0.0994684	4.80354	0.398527	0.99991	NA
Tb927.11.5640	MC5_KD-MC5_NG	0.0818298	0.117662	4.80354	0.518961	0.99991	NA
Tb927.11.5650	MC5_KD-MC5_NG	-0.109584	0.171482	4.80354	0.552017	0.99991	NA
Tb927.11.5660	MC5_KD-MC5_NG	0.197895	0.246283	4.80354	0.459568	0.99991	NA
Tb927.11.5680	MC5_KD-MC5_NG	0.17273	0.110839	4.80354	0.182239	0.99991	NA
Tb927.11.5750	MC5_KD-MC5_NG	0.0633177	0.118559	4.80354	0.617076	0.99991	NA
Tb927.11.5770	MC5_KD-MC5_NG	0.0716608	0.118897	4.80354	0.574017	0.99991	NA
Tb927.11.5810	MC5_KD-MC5_NG	0.0907381	0.185399	4.80354	0.64607	0.99991	NA
Tb927.11.5890	MC5_KD-MC5_NG	0.136515	0.1181	4.80354	0.301949	0.99991	NA
[truncated: 1,448 more rows]

## Sheet: MC8 KD
Protein	Comparison	log2FC	SE	DF	pvalue	adj.pvalue	issue
[truncated: 2,164 more rows]

[truncated: 1 more sheets: MC15 KD]
