# Supplementary material for: FAP106 is an interaction hub for assembling microtubule inner proteins at the cilium inner junction
Source: Nat Commun. 2023 Aug 26;14:5225. doi: 10.1038/s41467-023-40230-z (PMC10460401; doi:10.1038/s41467-023-40230-z)
Supplement: Supplementary file 8 — Source Data [file 41467_2023_40230_MOESM8_ESM.xlsx]

## Sheet: Figure 1a
Figure 1a
		FAP106 expression (Ct)		RPS23 expression (Ct)		dCt	ddCt	Relative expression (2^-ddCt)
		Replicate 1	Replicate 2	Replicate 1	Replicate 2
	FAP106 KD sample 1	26.32	26.23	16.18	16.13	10.12	4.32	0.0500669
	Control sample 1	21.9	21.38	15.98	15.7	5.8	0	1
	FAP106 KD sample 2	28.3	28.31	17.25	16.89	11.235	4.78	0.0363979
	Control sample 2	23.76	23.66	17.26	17.25	6.455	0	1
	FAP106 KD sample 3	27.39	27.19	16.47	16.63	10.74	4.215	0.0538466
	Control sample 3	23.5	23.35	17.03	16.77	6.525	0	1

## Sheet: Figure 1b
Figure 1b
		Cell density (cells/ml)
		0h	24h	48h	72h	96h
	FAP106 KD replicate 1	1000000	6420000	34800000	183000000	1100000000
	FAP106 KD replicate 2	1000000	6250000	35400000	182000000	1100000000
	FAP106 KD replicate 3	1000000	6280000	34800000	179000000	1110000000
	Control replicate 1	1000000	6610000	38500000	230000000	1420000000
	Control replicate 2	1000000	6690000	37900000	230000000	1460000000
	Control replicate 3	1000000	6900000	38900000	239000000	1550000000

## Sheet: Figure 1c, 1e
Figure 1c, 1e
		Flagellum lengths (microns)
		FAP106 KD	Control
		19.4	24.2
		18.67	21.63
		23.63	23.9
		17.21	22.09
		15.36	23.57
		15.78	22.52
		16.96	19.23
		17.36	22.48
		19.11	25.62
		18.82	26.61
		19.68	21.92
		19.4	21.85
		18.93	20.6
		18.75	18.55
		21.63	23.04
		20.59	23.01
		19.06	22.43
		19.38	26.05
		20.26	20.86
		19.2	25.5
		16.91	22.13
		12.91	23.36
		24.74	16.74
		15.77	24.37
		16.9	18.65
		16.58	22.32
		20.97	25.07
		21.07	21.51
		17.6	17.31
		15.49	25.2
		16.3	18.62
		18.6	22.11
		17.88	22.47
		17.11	22.94
		18.78	19.47
		11.47	22.9
		23.53	24.31
		24.44	20.42
		15.04	19.56
		20.22	20.59
		18.49	16.55
		17.79	18.05
		21.17	19.05
		21.64	23.46
		25.67	21.26
		21.99	21.19
		23.07	22.17
		22.24	26.24
		23.94	24.22
		14.51	22.61
	Mean	19.04	22.0102
	Std Dev	3.06252	2.4919

## Sheet: Figure 1d, 1e
Figure 1d, 1e
		PFR lengths (microns)
		FAP106 KD	Control
		16.82	20.22
		20.07	23.55
		17.17	14.8
		20.04	15.16
		17.35	17.65
		12.35	22.06
		11.87	15.23
		13.26	18.56
		15.5	19.34
		12.08	14.71
		11.37	15.42
		14.99	17.18
		10.54	18.82
		11.59	20.91
		10.54	17.27
		14.05	15.74
		14.56	19.21
		11.16	20.52
		22.15	15.94
		12.18	17.7
		16.11	19.16
		14.73	12.74
		18.51	11.89
		19.52	13.62
		10.27	17.61
		11.39	17.4
		14.02	16.53
		14.23	17.5
		11.79	21.78
		16.92	19.45
		11.18	21.99
		16.39	21.07
		16.11	16.05
		13.53	15.68
		10.32	14.6
		12.43	12.37
		13.1	22.48
		8.75	15.47
		16.1	15.32
		13.54	17.9
		17.83	17.97
		13.18	20.78
		8.7	19.63
		16.76	17.09
		15.13	17.3
		14.11	17.49
		20.04	19.29
		10.64	17.99
		12.94	16.91
		13.37	17.41
	Mean	14.2256	17.6492
	Std Dev	3.15733	2.67571

## Sheet: Figure 1g
Figure 1g
			Average MSD (um2)
		Time (s)	FAP106 KD	SEM (N=675)	Control	SEM (N=489)
		0	0	0	0	0
		0.025	0.23	0.01	0.31	0.01
		0.05	0.49	0.02	0.56	0.02
		0.075	0.65	0.03	0.66	0.03
		0.1	0.76	0.03	0.82	0.04
		0.125	0.86	0.04	1.04	0.04
		0.15	0.94	0.04	1.25	0.06
		0.175	1	0.04	1.47	0.07
		0.2	1.06	0.05	1.71	0.08
		0.225	1.13	0.05	1.97	0.09
		0.25	1.19	0.05	2.22	0.1
		0.275	1.24	0.06	2.49	0.11
		0.3	1.3	0.06	2.78	0.13
		0.325	1.37	0.06	3.08	0.14
		0.35	1.43	0.07	3.39	0.16
		0.375	1.49	0.07	3.7	0.18
		0.4	1.55	0.07	4.04	0.2
		0.425	1.62	0.08	4.39	0.22
		0.45	1.69	0.08	4.75	0.24
		0.475	1.75	0.08	5.12	0.26
		0.5	1.82	0.08	5.52	0.29
		0.525	1.9	0.09	5.93	0.31
		0.55	1.96	0.09	6.36	0.34
		0.575	2.03	0.1	6.81	0.37
		0.6	2.11	0.1	7.27	0.4
		0.625	2.18	0.1	7.74	0.43
		0.65	2.25	0.11	8.23	0.47
		0.675	2.32	0.11	8.73	0.5
		0.7	2.4	0.11	9.25	0.54
		0.725	2.47	0.12	9.78	0.57
		0.75	2.54	0.12	10.32	0.61
		0.775	2.61	0.13	10.89	0.65
		0.8	2.69	0.13	11.46	0.69
		0.825	2.77	0.14	12.04	0.74
		0.85	2.85	0.14	12.64	0.78
		0.875	2.93	0.15	13.26	0.83
		0.9	3.01	0.15	13.89	0.87
		0.925	3.09	0.16	14.53	0.92
		0.95	3.17	0.16	15.19	0.97
		0.975	3.25	0.17	15.86	1.02
		1	3.33	0.17	16.55	1.08
		1.025	3.41	0.18	17.26	1.13
		1.05	3.49	0.18	17.98	1.19
		1.075	3.58	0.19	18.71	1.24
		1.1	3.66	0.19	19.46	1.3
		1.125	3.74	0.2	20.22	1.36
		1.15	3.82	0.2	21	1.42
		1.175	3.91	0.21	21.8	1.48
		1.2	3.99	0.22	22.6	1.55
		1.225	4.07	0.22	23.42	1.61
		1.25	4.16	0.23	24.25	1.68
		1.275	4.25	0.23	25.1	1.75
		1.3	4.33	0.24	25.95	1.82
		1.325	4.42	0.25	26.82	1.89
		1.35	4.51	0.25	27.71	1.96
		1.375	4.6	0.26	28.61	2.03
		1.4	4.69	0.27	29.52	2.11
		1.425	4.78	0.28	30.45	2.18
		1.45	4.87	0.28	31.39	2.26
		1.475	4.97	0.29	32.35	2.34
		1.5	5.06	0.3	33.31	2.42
		1.525	5.15	0.31	34.3	2.5
		1.55	5.25	0.31	35.3	2.59
		1.575	5.34	0.32	36.31	2.67
		1.6	5.44	0.33	37.33	2.76
		1.625	5.53	0.34	38.38	2.85
		1.65	5.63	0.35	39.44	2.94
		1.675	5.73	0.35	40.51	3.03
		1.7	5.82	0.36	41.59	3.12
		1.725	5.92	0.37	42.7	3.21
		1.75	6.02	0.38	43.82	3.31
		1.775	6.12	0.39	44.94	3.4
		1.8	6.22	0.4	46.09	3.5
		1.825	6.33	0.41	47.26	3.6
		1.85	6.43	0.42	48.43	3.7
		1.875	6.53	0.43	49.61	3.8
		1.9	6.63	0.44	50.82	3.91
		1.925	6.74	0.44	52.03	4.01
		1.95	6.84	0.45	53.26	4.12
		1.975	6.94	0.47	54.5	4.23
		2	7.05	0.48	55.76	4.34
		2.025	7.16	0.49	57.03	4.45
		2.05	7.27	0.5	58.32	4.56
		2.075	7.37	0.51	59.62	4.67
		2.1	7.48	0.52	60.94	4.79
		2.125	7.59	0.53	62.27	4.91
		2.15	7.7	0.54	63.62	5.03
		2.175	7.81	0.55	64.98	5.15
		2.2	7.93	0.56	66.35	5.27
		2.225	8.04	0.58	67.74	5.39
		2.25	8.15	0.59	69.14	5.52
		2.275	8.27	0.6	70.56	5.64
		2.3	8.39	0.61	71.99	5.77
		2.325	8.51	0.62	73.43	5.9
		2.35	8.62	0.64	74.89	6.03
		2.375	8.74	0.65	76.36	6.16
		2.4	8.86	0.66	77.84	6.29
		2.425	8.98	0.67	79.33	6.43
		2.45	9.1	0.69	80.84	6.56
		2.475	9.22	0.7	82.37	6.7
		2.5	9.34	0.71	83.9	6.84
		2.525	9.46	0.73	85.45	6.98
		2.55	9.58	0.74	87	7.12
		2.575	9.7	0.76	88.58	7.26
		2.6	9.83	0.77	90.16	7.41
		2.625	9.95	0.78	91.76	7.56
		2.65	10.07	0.8	93.37	7.7
		2.675	10.2	0.81	94.99	7.85
		2.7	10.33	0.83	96.62	8
		2.725	10.45	0.84	98.27	8.16
		2.75	10.58	0.86	99.93	8.31
		2.775	10.71	0.87	101.62	8.47
		2.8	10.85	0.89	103.31	8.62
		2.825	10.98	0.9	105.02	8.78
		2.85	11.11	0.92	106.74	8.94
		2.875	11.25	0.93	108.47	9.1
		2.9	11.38	0.95	110.21	9.27
		2.925	11.51	0.96	111.98	9.43
		2.95	11.64	0.98	113.75	9.6
		2.975	11.78	1	115.54	9.77
		3	11.91	1.01	117.33	9.93
		3.025	12.04	1.03	119.14	10.11
		3.05	12.18	1.05	120.96	10.28
		3.075	12.32	1.06	122.8	10.45
		3.1	12.46	1.08	124.65	10.63
		3.125	12.6	1.1	126.51	10.81
		3.15	12.74	1.11	128.38	10.98
		3.175	12.88	1.13	130.27	11.16
		3.2	13.01	1.15	132.16	11.34
		3.225	13.15	1.17	134.07	11.53
		3.25	13.3	1.19	136	11.71
		3.275	13.44	1.2	137.93	11.9
		3.3	13.58	1.22	139.88	12.09
		3.325	13.73	1.24	141.85	12.27
		3.35	13.88	1.26	143.83	12.47
		3.375	14.02	1.28	145.82	12.66
		3.4	14.17	1.3	147.82	12.86
		3.425	14.32	1.32	149.84	13.05
		3.45	14.47	1.34	151.86	13.25
		3.475	14.61	1.36	153.9	13.45
		3.5	14.76	1.38	155.95	13.65
		3.525	14.91	1.4	158.01	13.85
		3.55	15.07	1.42	160.08	14.06
		3.575	15.22	1.44	162.17	14.26
		3.6	15.37	1.46	164.27	14.47
		3.625	15.52	1.48	166.38	14.68
		3.65	15.68	1.5	168.51	14.89
		3.675	15.83	1.52	170.64	15.1
		3.7	15.98	1.54	172.8	15.31
		3.725	16.14	1.56	174.96	15.53
		3.75	16.3	1.58	177.14	15.74
		3.775	16.45	1.6	179.33	15.96
		3.8	16.61	1.62	181.53	16.18
		3.825	16.77	1.65	183.74	16.4
		3.85	16.92	1.67	185.96	16.62
		3.875	17.08	1.69	188.19	16.84
		3.9	17.24	1.71	190.44	17.07
		3.925	17.4	1.73	192.7	17.29
		3.95	17.56	1.76	194.98	17.52
		3.975	17.72	1.78	197.27	17.75
		4	17.89	1.8	199.58	17.98
		4.025	18.05	1.82	201.89	18.22
		4.05	18.21	1.85	204.22	18.46
		4.075	18.37	1.87	206.57	18.69
		4.1	18.54	1.89	208.93	18.93
		4.125	18.7	1.92	211.3	19.17
		4.15	18.87	1.94	213.69	19.42
		4.175	19.04	1.96	216.09	19.66
		4.2	19.21	1.99	218.5	19.91
		4.225	19.38	2.01	220.93	20.16
		4.25	19.55	2.04	223.36	20.4
		4.275	19.72	2.06	225.81	20.65
		4.3	19.89	2.08	228.26	20.91
		4.325	20.06	2.11	230.73	21.16
		4.35	20.23	2.13	233.21	21.41
		4.375	20.41	2.16	235.7	21.67
		4.4	20.58	2.18	238.21	21.93
		4.425	20.75	2.21	240.71	22.18
		4.45	20.93	2.24	243.24	22.45
		4.475	21.1	2.26	245.78	22.71
		4.5	21.28	2.29	248.33	22.97
		4.525	21.46	2.31	250.89	23.24
		4.55	21.64	2.34	253.48	23.5
		4.575	21.82	2.36	256.07	23.77
		4.6	22	2.39	258.67	24.04
		4.625	22.18	2.42	261.28	24.31
		4.65	22.35	2.44	263.9	24.59
		4.675	22.54	2.47	266.54	24.86
		4.7	22.72	2.5	269.19	25.14
		4.725	22.9	2.52	271.85	25.41
		4.75	23.08	2.55	274.53	25.69
		4.775	23.26	2.58	277.21	25.97
		4.8	23.45	2.6	279.91	26.26
		4.825	23.63	2.63	282.63	26.54
		4.85	23.82	2.66	285.35	26.83
		4.875	24.01	2.68	288.09	27.12
		4.9	24.19	2.71	290.84	27.41
		4.925	24.38	2.74	293.6	27.7
		4.95	24.57	2.77	296.37	27.99
		4.975	24.76	2.79	299.14	28.29
		5	24.94	2.82	301.93	28.58
		5.025	25.13	2.85	304.75	28.88
		5.05	25.33	2.88	307.58	29.18
		5.075	25.52	2.91	310.41	29.49
		5.1	25.71	2.94	313.26	29.79
		5.125	25.9	2.96	316.12	30.1
		5.15	26.1	2.99	318.99	30.41
		5.175	26.3	3.02	321.86	30.72
		5.2	26.49	3.05	324.76	31.03
		5.225	26.69	3.08	327.67	31.34
		5.25	26.89	3.11	330.58	31.65
		5.275	27.08	3.14	333.51	31.97
		5.3	27.28	3.17	336.46	32.29
		5.325	27.48	3.2	339.42	32.61
		5.35	27.68	3.23	342.39	32.93
		5.375	27.88	3.26	345.38	33.26
		5.4	28.08	3.29	348.37	33.58
		5.425	28.28	3.32	351.38	33.91
		5.45	28.49	3.35	354.39	34.23
		5.475	28.69	3.38	357.41	34.56
		5.5	28.89	3.41	360.45	34.9
		5.525	29.1	3.44	363.49	35.23
		5.55	29.31	3.48	366.55	35.56
		5.575	29.51	3.51	369.62	35.9
		5.6	29.72	3.54	372.7	36.24
		5.625	29.92	3.57	375.79	36.58
		5.65	30.13	3.6	378.89	36.92
		5.675	30.33	3.63	381.99	37.27
		5.7	30.54	3.66	385.11	37.61
		5.725	30.75	3.7	388.24	37.96
		5.75	30.95	3.73	391.38	38.3
		5.775	31.16	3.76	394.53	38.65
		5.8	31.37	3.79	397.71	39.01
		5.825	31.58	3.83	400.9	39.36
		5.85	31.8	3.86	404.1	39.72
		5.875	32.01	3.89	407.31	40.08
		5.9	32.22	3.92	410.52	40.44
		5.925	32.43	3.96	413.75	40.81
		5.95	32.65	3.99	416.99	41.17
		5.975	32.87	4.03	420.23	41.54
		6	33.08	4.06	423.49	41.91
		6.025	33.3	4.09	426.77	42.27
		6.05	33.51	4.13	430.06	42.64
		6.075	33.73	4.16	433.36	43.02
		6.1	33.94	4.2	436.67	43.39
		6.125	34.15	4.23	439.99	43.77
		6.15	34.37	4.27	443.31	44.15
		6.175	34.59	4.3	446.65	44.53
		6.2	34.8	4.34	450	44.91
		6.225	35.02	4.37	453.35	45.29
		6.25	35.23	4.41	456.72	45.68
		6.275	35.45	4.44	460.1	46.06
		6.3	35.67	4.48	463.49	46.45
		6.325	35.89	4.51	466.88	46.84
		6.35	36.11	4.55	470.29	47.23
		6.375	36.33	4.59	473.71	47.62
		6.4	36.55	4.62	477.14	48.01
		6.425	36.77	4.66	480.58	48.4
		6.45	37	4.69	484.04	48.8
		6.475	37.22	4.73	487.5	49.19
		6.5	37.44	4.77	490.97	49.59
		6.525	37.66	4.8	494.45	49.99
		6.55	37.89	4.84	497.93	50.39
		6.575	38.13	4.88	501.43	50.8
		6.6	38.36	4.92	504.95	51.2
		6.625	38.59	4.96	508.46	51.6
		6.65	38.82	5	511.98	52.01
		6.675	39.05	5.04	515.51	52.42
		6.7	39.28	5.08	519.05	52.83
		6.725	39.51	5.12	522.62	53.24
		6.75	39.75	5.16	526.19	53.66
		6.775	39.98	5.2	529.76	54.07
		6.8	40.22	5.24	533.36	54.49
		6.825	40.45	5.28	536.97	54.9
		6.85	40.69	5.32	540.57	55.32
		6.875	40.92	5.36	544.18	55.74
		6.9	41.16	5.4	547.81	56.16
		6.925	41.39	5.44	551.44	56.59
		6.95	41.63	5.48	555.08	57.01
		6.975	41.86	5.52	558.73	57.44
		7	42.1	5.57	562.39	57.87
		7.025	42.34	5.61	566.07	58.3
		7.05	42.57	5.65	569.76	58.73
		7.075	42.81	5.69	573.46	59.16
		7.1	43.04	5.74	577.17	59.59
		7.125	43.28	5.78	580.89	60.02
		7.15	43.53	5.82	584.62	60.46
		7.175	43.76	5.87	588.35	60.89
		7.2	44	5.91	592.11	61.33
		7.225	44.24	5.95	595.88	61.78
		7.25	44.49	5.99	599.65	62.22
		7.275	44.73	6.04	603.43	62.66
		7.3	44.97	6.08	607.22	63.11
		7.325	45.21	6.13	611.03	63.56
		7.35	45.46	6.17	614.85	64
		7.375	45.7	6.21	618.68	64.45
		7.4	45.95	6.26	622.53	64.9
		7.425	46.19	6.3	626.38	65.36
		7.45	46.44	6.35	630.25	65.81
		7.475	46.68	6.39	634.13	66.27
		7.5	46.93	6.43	638.01	66.73
		7.525	47.17	6.48	641.91	67.19
		7.55	47.42	6.52	645.81	67.65
		7.575	47.66	6.57	649.73	68.11
		7.6	47.91	6.61	653.65	68.57
		7.625	48.16	6.66	657.59	69.04
		7.65	48.41	6.71	661.53	69.5
		7.675	48.66	6.75	665.47	69.97
		7.7	48.91	6.8	669.42	70.44
		7.725	49.16	6.84	673.38	70.91
		7.75	49.41	6.89	677.35	71.38
		7.775	49.66	6.94	681.34	71.85
		7.8	49.91	6.98	685.33	72.33
		7.825	50.16	7.03	689.33	72.8
		7.85	50.41	7.08	693.33	73.28
		7.875	50.65	7.12	697.34	73.76
		7.9	50.91	7.17	701.35	74.23
		7.925	51.16	7.22	705.38	74.71
		7.95	51.41	7.27	709.41	75.19
		7.975	51.66	7.31	713.45	75.67
		8	51.92	7.36	717.49	76.16
		8.025	52.17	7.41	721.56	76.64
		8.05	52.43	7.46	725.63	77.13
		8.075	52.68	7.51	729.71	77.62
		8.1	52.94	7.55	733.81	78.11
		8.125	53.2	7.6	737.91	78.6
		8.15	53.46	7.65	742.03	79.09
		8.175	53.72	7.7	746.15	79.59
		8.2	53.97	7.75	750.28	80.09
		8.225	54.23	7.8	754.41	80.58
		8.25	54.49	7.85	758.56	81.08
		8.275	54.74	7.9	762.7	81.58
		8.3	55	7.95	766.85	82.08
		8.325	55.26	8	771.01	82.58
		8.35	55.51	8.05	775.18	83.09
		8.375	55.77	8.1	779.36	83.59
		8.4	56.03	8.15	783.55	84.1
		8.425	56.29	8.2	787.75	84.6
		8.45	56.55	8.25	791.95	85.11
		8.475	56.82	8.3	796.16	85.62
		8.5	57.08	8.35	800.36	86.12
		8.525	57.34	8.4	804.58	86.63
		8.55	57.61	8.45	808.82	87.15
		8.575	57.87	8.5	813.07	87.66
		8.6	58.13	8.55	817.32	88.18
		8.625	58.4	8.6	821.57	88.7
		8.65	58.67	8.65	825.84	89.22
		8.675	58.93	8.7	830.11	89.74
		8.7	59.2	8.75	834.37	90.26
		8.725	59.47	8.81	838.64	90.78
		8.75	59.73	8.86	842.93	91.3
		8.775	60	8.91	847.24	91.82
		8.8	60.26	8.96	851.55	92.35
		8.825	60.52	9.01	855.88	92.89
		8.85	60.79	9.07	860.22	93.42
		8.875	61.06	9.12	864.55	93.95
		8.9	61.33	9.17	868.89	94.48
		8.925	61.6	9.22	873.23	95.02
		8.95	61.87	9.27	877.59	95.56
		8.975	62.14	9.33	881.94	96.09
		9	62.41	9.38	886.3	96.63
		9.025	62.68	9.43	890.65	97.16
		9.05	62.95	9.49	895.02	97.7
		9.075	63.22	9.54	899.41	98.25
		9.1	63.5	9.6	903.79	98.79
		9.125	63.77	9.65	908.19	99.33
		9.15	64.04	9.7	912.58	99.88
		9.175	64.31	9.76	917	100.42
		9.2	64.58	9.81	921.44	100.97
		9.225	64.86	9.87	925.9	101.52
		9.25	65.13	9.92	930.38	102.07
		9.275	65.41	9.97	934.86	102.62
		9.3	65.69	10.03	939.35	103.17
		9.325	65.96	10.08	943.84	103.72
		9.35	66.24	10.14	948.33	104.27
		9.375	66.51	10.19	952.83	104.83
		9.4	66.79	10.25	957.35	105.39
		9.425	67.07	10.3	961.87	105.95
		9.45	67.35	10.36	966.39	106.5
		9.475	67.62	10.41	970.91	107.06
		9.5	67.9	10.47	975.46	107.62
		9.525	68.19	10.53	980.02	108.19
		9.55	68.47	10.58	984.57	108.75
		9.575	68.75	10.64	989.12	109.31
		9.6	69.03	10.69	993.67	109.87
		9.625	69.31	10.75	998.25	110.44
		9.65	69.59	10.81	1002.83	111.01
		9.675	69.88	10.86	1007.41	111.57
		9.7	70.16	10.92	1011.99	112.14
		9.725	70.45	10.98	1016.59	112.71
		9.75	70.73	11.03	1021.19	113.28
		9.775	71.01	11.09	1025.8	113.85
		9.8	71.3	11.15	1030.42	114.42
		9.825	71.58	11.2	1035.04	115
		9.85	71.86	11.26	1039.68	115.57
		9.875	72.15	11.32	1044.33	116.15
		9.9	72.43	11.37	1048.99	116.72
		9.925	72.72	11.43	1053.66	117.3
		9.95	73	11.49	1058.34	117.88
		9.975	73.29	11.55	1063.01	118.46
		10	73.58	11.6	1067.69	119.05
		10.025	73.87	11.66	1072.37	119.63
		10.05	74.15	11.72	1077.06	120.21
		10.075	74.44	11.78	1081.76	120.8
		10.1	74.73	11.84	1086.46	121.38
		10.125	75.02	11.9	1091.16	121.97
		10.15	75.31	11.95	1095.88	122.56
		10.175	75.6	12.01	1100.59	123.15
		10.2	75.89	12.07	1105.31	123.74
		10.225	76.17	12.13	1110.01	124.33
		10.25	76.46	12.19	1114.73	124.92
		10.275	76.75	12.25	1119.47	125.52
		10.3	77.04	12.31	1124.22	126.11
		10.325	77.33	12.37	1128.98	126.71
		10.35	77.61	12.43	1133.73	127.31
		10.375	77.9	12.49	1138.48	127.9
		10.4	78.19	12.55	1143.24	128.5
		10.425	78.49	12.61	1148.01	129.1
		10.45	78.78	12.67	1152.78	129.7
		10.475	79.08	12.73	1157.56	130.3
		10.5	79.37	12.79	1162.41	130.92
		10.525	79.66	12.85	1167.27	131.54
		10.55	79.95	12.91	1172.14	132.17
		10.575	80.24	12.97	1177.01	132.79
		10.6	80.54	13.03	1181.96	133.43
		10.625	80.83	13.1	1186.93	134.07
		10.65	81.13	13.16	1191.9	134.71
		10.675	81.42	13.22	1196.86	135.35
		10.7	81.72	13.28	1201.81	136
		10.725	82.02	13.34	1206.78	136.64
		10.75	82.31	13.4	1211.74	137.28
		10.775	82.61	13.46	1216.7	137.92
		10.8	82.9	13.53	1221.66	138.57
		10.825	83.2	13.59	1226.65	139.21
		10.85	83.5	13.65	1231.64	139.86
		10.875	83.79	13.71	1236.63	140.51
		10.9	84.09	13.77	1241.62	141.15
		10.925	84.39	13.83	1246.62	141.79
		10.95	84.68	13.9	1251.64	142.44
		10.975	84.98	13.96	1256.66	143.09
		11	85.27	14.02	1261.68	143.74
		11.025	85.57	14.08	1266.72	144.4
		11.05	85.87	14.15	1271.77	145.05
		11.075	86.16	14.21	1276.82	145.71
		11.1	86.46	14.27	1281.9	146.38
		11.125	86.76	14.33	1286.98	147.04
		11.15	87.06	14.4	1292.06	147.71
		11.175	87.37	14.46	1297.14	148.37
		11.2	87.67	14.52	1302.22	149.03
		11.225	87.97	14.58	1307.31	149.69
		11.25	88.27	14.65	1312.4	150.36
		11.275	88.57	14.71	1317.5	151.02
		11.3	88.87	14.77	1322.6	151.69
		11.325	89.18	14.84	1327.7	152.36
		11.35	89.48	14.9	1332.8	153.03
		11.375	89.79	14.97	1337.93	153.69
		11.4	90.1	15.03	1343.05	154.35
		11.425	90.41	15.09	1348.18	155.02
		11.45	90.73	15.16	1353.33	155.69
		11.475	91.03	15.22	1358.47	156.36
		11.5	91.34	15.29	1363.6	157.03
		11.525	91.65	15.35	1368.74	157.7
		11.55	91.96	15.42	1373.89	158.37
		11.575	92.27	15.48	1379.06	159.05
		11.6	92.58	15.55	1384.22	159.73
		11.625	92.89	15.61	1389.39	160.41
		11.65	93.2	15.68	1394.57	161.09
		11.675	93.51	15.74	1399.73	161.76
		11.7	93.82	15.8	1404.91	162.44
		11.725	94.13	15.87	1410.1	163.12
		11.75	94.44	15.93	1415.28	163.81
		11.775	94.76	16	1420.48	164.49
		11.8	95.08	16.07	1425.66	165.18
		11.825	95.41	16.14	1430.85	165.86
		11.85	95.73	16.21	1436.09	166.55
		11.875	96.05	16.28	1441.33	167.24
		11.9	96.37	16.35	1446.56	167.93
		11.925	96.7	16.42	1451.78	168.62
		11.95	97.02	16.49	1457.02	169.31
		11.975	97.35	16.56	1462.25	170
		12	97.68	16.63	1467.49	170.69
		12.025	98.01	16.7	1472.74	171.38
		12.05	98.34	16.77	1477.98	172.07
		12.075	98.67	16.84	1483.23	172.76
		12.1	99	16.91	1488.47	173.46
		12.125	99.33	16.98	1493.7	174.15
		12.15	99.66	17.06	1498.95	174.83
		12.175	99.99	17.13	1504.19	175.52
		12.2	100.32	17.2	1509.44	176.22
		12.225	100.64	17.27	1514.71	176.91
		12.25	100.97	17.34	1519.97	177.61
		12.275	101.3	17.41	1525.23	178.31
		12.3	101.63	17.49	1530.49	179.01
		12.325	101.96	17.56	1535.75	179.71
		12.35	102.29	17.63	1541.02	180.41
		12.375	102.63	17.7	1546.28	181.11
		12.4	102.96	17.77	1551.54	181.81
		12.425	103.29	17.85	1556.78	182.5
		12.45	103.62	17.92	1562.05	183.2
		12.475	103.95	17.99	1567.35	183.9
		12.5	104.29	18.06	1572.64	184.6
		12.525	104.62	18.14	1577.95	185.3
		12.55	104.96	18.21	1583.27	186
		12.575	105.3	18.28	1588.66	186.72
		12.6	105.63	18.36	1594.03	187.42
		12.625	105.96	18.43	1599.41	188.13
		12.65	106.3	18.51	1604.79	188.84
		12.675	106.63	18.58	1610.18	189.55
		12.7	106.97	18.66	1615.58	190.26
		12.725	107.3	18.73	1620.97	190.97
		12.75	107.64	18.8	1626.36	191.68
		12.775	107.98	18.88	1631.75	192.39
		12.8	108.31	18.95	1637.16	193.1
		12.825	108.65	19.03	1642.55	193.81
		12.85	108.98	19.1	1647.94	194.52
		12.875	109.32	19.18	1653.34	195.24
		12.9	109.65	19.25	1658.73	195.95
		12.925	109.99	19.33	1664.12	196.66
		12.95	110.33	19.4	1669.53	197.38
		12.975	110.67	19.48	1674.92	198.09
		13	111.01	19.55	1680.32	198.81
		13.025	111.35	19.63	1685.74	199.53
		13.05	111.68	19.71	1691.14	200.25
		13.075	112.02	19.79	1696.54	200.97
		13.1	112.36	19.86	1701.93	201.69
		13.125	112.71	19.94	1707.32	202.41
		13.15	113.05	20.02	1712.71	203.12
		13.175	113.39	20.09	1718.11	203.85
		13.2	113.73	20.17	1723.52	204.57
		13.225	114.07	20.25	1728.92	205.29
		13.25	114.41	20.33	1734.32	206.01
		13.275	114.75	20.41	1739.7	206.72
		13.3	115.09	20.48	1745.1	207.44
		13.325	115.43	20.56	1750.49	208.16
		13.35	115.77	20.64	1755.87	208.88
		13.375	116.11	20.71	1761.24	209.6
		13.4	116.45	20.79	1766.63	210.33
		13.425	116.79	20.87	1772	211.05
		13.45	117.13	20.95	1777.37	211.77
		13.475	117.47	21.02	1782.74	212.49
		13.5	117.82	21.1	1788.11	213.21
		13.525	118.16	21.18	1793.49	213.94
		13.55	118.5	21.26	1798.87	214.66
		13.575	118.85	21.34	1804.24	215.38
		13.6	119.19	21.41	1809.6	216.1
		13.625	119.53	21.49	1814.98	216.82
		13.65	119.87	21.57	1820.37	217.55
		13.675	120.21	21.64	1825.77	218.28
		13.7	120.55	21.72	1831.17	219.01
		13.725	120.89	21.8	1836.57	219.74
		13.75	121.23	21.88	1841.99	220.47
		13.775	121.57	21.96	1847.43	221.2
		13.8	121.91	22.03	1852.86	221.92
		13.825	122.25	22.11	1858.27	222.64
		13.85	122.6	22.19	1863.7	223.36
		13.875	122.95	22.27	1869.15	224.09
		13.9	123.3	22.35	1874.57	224.82
		13.925	123.64	22.43	1879.98	225.55
		13.95	123.98	22.51	1885.39	226.28
		13.975	124.33	22.59	1890.79	227.01
		14	124.67	22.67	1896.19	227.74
		14.025	125.01	22.75	1901.58	228.47
		14.05	125.36	22.83	1906.98	229.19
		14.075	125.7	22.91	1912.35	229.91
		14.1	126.04	22.99	1917.72	230.64
		14.125	126.38	23.06	1923.11	231.36
		14.15	126.72	23.14	1928.51	232.09
		14.175	127.07	23.22	1933.91	232.83
		14.2	127.4	23.3	1939.28	233.55
		14.225	127.75	23.38	1944.64	234.28
		14.25	128.08	23.46	1950.04	235.01
		14.275	128.42	23.54	1955.42	235.74
		14.3	128.76	23.62	1960.79	236.48
		14.325	129.1	23.7	1966.18	237.22
		14.35	129.45	23.78	1971.69	237.97
		14.375	129.79	23.86	1977.22	238.73
		14.4	130.13	23.93	1982.72	239.47
		14.425	130.47	24.01	1988.23	240.21
		14.45	130.82	24.08	1993.73	240.96
		14.475	131.16	24.16	1999.21	241.7
		14.5	131.49	24.23	2004.69	242.44
		14.525	131.83	24.31	2010.19	243.2
		14.55	132.18	24.38	2015.69	243.96
		14.575	132.52	24.46	2021.16	244.71
		14.6	132.86	24.53	2026.64	245.46
		14.625	133.2	24.61	2032.13	246.23
		14.65	133.55	24.69	2037.61	246.98
		14.675	133.9	24.76	2043.08	247.74
		14.7	134.25	24.84	2048.58	248.49
		14.725	134.59	24.92	2054.06	249.25
		14.75	134.93	24.99	2059.55	250.01
		14.775	135.28	25.07	2065	250.76
		14.8	135.62	25.15	2070.46	251.52
		14.825	135.97	25.22	2075.9	252.27
		14.85	136.32	25.3	2081.33	253.02
		14.875	136.66	25.38	2086.78	253.78
		14.9	137.01	25.45	2092.23	254.54
		14.925	137.36	25.53	2097.68	255.31
		14.95	137.71	25.61	2103.48	256.21
		14.975	138.05	25.69	2109.29	257.1
		15	138.41	25.76	2115.09	258
		15.025	138.76	25.84	2120.88	258.89
		15.05	139.11	25.92	2126.69	259.79
		15.075	139.45	26	2132.48	260.68
		15.1	139.81	26.07	2138.27	261.58
		15.125	140.16	26.15	2144.07	262.47
		15.15	140.51	26.23	2149.89	263.37
		15.175	140.86	26.31	2155.73	264.27
		15.2	141.22	26.38	2161.57	265.17
		15.225	141.57	26.46	2167.45	266.08
		15.25	141.92	26.54	2173.33	266.99
		15.275	142.27	26.61	2179.2	267.89
		15.3	142.63	26.69	2185.09	268.8
		15.325	142.98	26.77	2190.97	269.71
		15.35	143.32	26.85	2196.85	270.62
		15.375	143.67	26.93	2202.72	271.54
		15.4	144.02	27	2208.59	272.45
		15.425	144.37	27.08	2214.68	273.39
		15.45	144.71	27.16	2220.75	274.34
		15.475	145.05	27.23	2226.82	275.29
		15.5	145.39	27.31	2232.91	276.24
		15.525	145.73	27.38	2238.99	277.2
		15.55	146.07	27.46	2245.06	278.16
		15.575	146.42	27.54	2251.17	279.12
		15.6	146.77	27.61	2257.25	280.07
		15.625	147.12	27.69	2263.32	281.03
		15.65	147.46	27.76	2269.42	282
		15.675	147.81	27.84	2275.53	282.96
		15.7	148.15	27.91	2281.63	283.93
		15.725	148.49	27.99	2287.73	284.9
		15.75	148.83	28.06	2293.83	285.87
		15.775	149.17	28.13	2299.94	286.85
		15.8	149.5	28.21	2306.05	287.82
		15.825	149.84	28.28	2312.17	288.8
		15.85	150.18	28.36	2318.31	289.79
		15.875	150.52	28.43	2324.45	290.77
		15.9	150.85	28.51	2330.57	291.76
		15.925	151.18	28.58	2336.76	292.73
		15.95	151.52	28.66	2342.96	293.7
		15.975	151.85	28.73	2349.16	294.68
		16	152.19	28.8	2355.35	295.65
		16.025	152.52	28.88	2361.55	296.63
		16.05	152.85	28.95	2367.74	297.61
		16.075	153.18	29.02	2374.1	298.59
		16.1	153.51	29.1	2380.47	299.58
		16.125	153.83	29.17	2386.85	300.58
		16.15	154.16	29.24	2393.23	301.58
		16.175	154.49	29.31	2399.61	302.58
		16.2	154.82	29.38	2406.01	303.58
		16.225	155.16	29.46	2412.4	304.58
		16.25	155.49	29.53	2418.81	305.58
		16.275	155.83	29.6	2425.22	306.59
		16.3	156.16	29.67	2431.63	307.6
		16.325	156.49	29.74	2438.04	308.62
		16.35	156.83	29.81	2444.46	309.63
		16.375	157.16	29.88	2450.86	310.64
		16.4	157.49	29.95	2457.21	311.65
		16.425	157.82	30.03	2463.58	312.66
		16.45	158.15	30.1	2469.94	313.66
		16.475	158.48	30.17	2476.29	314.67
		16.5	158.81	30.24	2482.65	315.69
		16.525	159.15	30.31	2489.01	316.7
		16.55	159.48	30.39	2495.37	317.72
		16.575	159.81	30.46	2501.86	318.75
		16.6	160.14	30.53	2508.36	319.78
		16.625	160.47	30.6	2514.86	320.81
		16.65	160.8	30.67	2521.34	321.84
		16.675	161.12	30.74	2527.8	322.87
		16.7	161.44	30.8	2534.26	323.89
		16.725	161.77	30.88	2540.74	324.91
		16.75	162.1	30.95	2547.22	325.93
		16.775	162.42	31.02	2553.7	326.96
		16.8	162.74	31.08	2560.18	327.99
		16.825	163.06	31.15	2566.63	329.01
		16.85	163.38	31.22	2573.09	330.04
		16.875	163.69	31.29	2579.54	331.07
		16.9	164.01	31.35	2585.99	332.1
		16.925	164.33	31.42	2592.46	333.14
		16.95	164.64	31.49	2598.9	334.17
		16.975	164.96	31.56	2605.34	335.2
		17	165.28	31.62	2611.79	336.23
		17.025	165.6	31.69	2618.34	337.26
		17.05	165.93	31.76	2624.87	338.3
		17.075	166.25	31.82	2631.4	339.33
		17.1	166.57	31.89	2637.97	340.38
		17.125	166.89	31.96	2644.53	341.43
		17.15	167.21	32.03	2651.08	342.48
		17.175	167.53	32.09	2657.58	343.51
		17.2	167.84	32.16	2664.11	344.56
		17.225	168.16	32.23	2670.63	345.6
		17.25	168.47	32.29	2677.2	346.63
		17.275	168.79	32.36	2683.8	347.68
		17.3	169.1	32.42	2690.41	348.72
		17.325	169.41	32.49	2697.02	349.77
		17.35	169.72	32.55	2703.62	350.82
		17.375	170.04	32.61	2710.19	351.85
		17.4	170.35	32.67	2716.78	352.89
		17.425	170.66	32.74	2723.37	353.94
		17.45	170.97	32.8	2729.96	354.98
		17.475	171.28	32.86	2736.53	356.03
		17.5	171.58	32.93	2743.12	357.07
		17.525	171.89	32.99	2749.94	358.14
		17.55	172.2	33.05	2756.75	359.21
		17.575	172.5	33.11	2763.51	360.27
		17.6	172.81	33.17	2770.28	361.33
		17.625	173.12	33.23	2777.03	362.39
		17.65	173.42	33.29	2783.77	363.44
		17.675	173.73	33.35	2790.51	364.5
		17.7	174.04	33.41	2797.27	365.56
		17.725	174.35	33.47	2804.04	366.62
		17.75	174.66	33.53	2810.81	367.68
		17.775	174.96	33.59	2817.58	368.75
		17.8	175.25	33.64	2824.34	369.81
		17.825	175.54	33.7	2831.11	370.87
		17.85	175.83	33.75	2837.88	371.95
		17.875	176.12	33.81	2844.68	373.02
		17.9	176.4	33.86	2851.47	374.1
		17.925	176.69	33.91	2858.26	375.18
		17.95	176.97	33.96	2865.03	376.25
		17.975	177.25	34.01	2871.8	377.32
		18	177.52	34.06	2878.56	378.39
		18.025	177.8	34.11	2885.3	379.46
		18.05	178.08	34.16	2892.08	380.54
		18.075	178.35	34.21	2898.87	381.63
		18.1	178.63	34.25	2905.62	382.7
		18.125	178.9	34.3	2912.37	383.78
		18.15	179.17	34.35	2919.15	384.87
		18.175	179.44	34.39	2925.93	385.95
		18.2	179.7	34.44	2932.7	387.03
		18.225	179.97	34.49	2939.46	388.12
		18.25	180.24	34.53	2946.22	389.21
		18.275	180.5	34.58	2952.98	390.29
		18.3	180.77	34.63	2959.74	391.38
		18.325	181.04	34.67	2966.48	392.47
		18.35	181.3	34.72	2973.21	393.56
		18.375	181.56	34.76	2979.96	394.66
		18.4	181.82	34.8	2986.74	395.76
		18.425	182.09	34.85	2993.48	396.86
		18.45	182.35	34.89	3000.24	397.96
		18.475	182.62	34.94	3007	399.07
		18.5	182.88	34.98	3013.76	400.18
		18.525	183.14	35.02	3020.52	401.29
		18.55	183.39	35.06	3027.27	402.4
		18.575	183.65	35.1	3034.06	403.52
		18.6	183.9	35.14	3040.85	404.65
		18.625	184.16	35.18	3047.65	405.77
		18.65	184.41	35.22	3054.46	406.9
		18.675	184.65	35.25	3061.28	408.04
		18.7	184.9	35.29	3068.02	409.16
		18.725	185.15	35.32	3074.76	410.28
		18.75	185.4	35.36	3081.48	411.41
		18.775	185.64	35.39	3088.16	412.53
		18.8	185.89	35.43	3094.83	413.65
		18.825	186.14	35.47	3101.51	414.77
		18.85	186.39	35.5	3108.19	415.89
		18.875	186.62	35.53	3114.88	417.02
		18.9	186.86	35.56	3121.52	418.14
		18.925	187.09	35.59	3128.17	419.27
		18.95	187.32	35.62	3134.82	420.4
		18.975	187.55	35.65	3141.47	421.53
		19	187.8	35.68	3148.12	422.66
		19.025	188.04	35.72	3154.76	423.8
		19.05	188.35	35.78	3161.42	424.94
		19.075	188.67	35.84	3168.09	426.08
		19.1	188.99	35.9	3174.74	427.22
		19.125	189.31	35.96	3181.37	428.37
		19.15	189.62	36.02	3188	429.52
		19.175	189.93	36.09	3194.63	430.67
		19.2	190.24	36.15	3201.26	431.83
		19.225	190.55	36.21	3207.85	432.98
		19.25	190.86	36.27	3214.44	434.14
		19.275	191.17	36.33	3221.05	435.3
		19.3	191.48	36.39	3227.69	436.48
		19.325	191.79	36.45	3234.29	437.64
		19.35	192.1	36.51	3240.85	438.81
		19.375	192.42	36.57	3247.43	439.98
		19.4	192.73	36.63	3254.02	441.15
		19.425	193.04	36.69	3260.6	442.33
		19.45	193.34	36.75	3267.15	443.5
		19.475	193.64	36.81	3273.7	444.68
		19.5	193.95	36.86	3280.25	445.86
		19.525	194.24	36.92	3286.83	447.05
		19.55	194.53	36.97	3293.35	448.23
		19.575	194.82	37.03	3299.88	449.41
		19.6	195.11	37.08	3306.39	450.6
		19.625	195.39	37.13	3312.9	451.78
		19.65	195.67	37.18	3319.4	452.97
		19.675	195.95	37.23	3325.91	454.16
		19.7	196.23	37.28	3332.41	455.36
		19.725	196.5	37.33	3338.88	456.54
		19.75	196.77	37.38	3345.35	457.74
		19.775	197.04	37.43	3351.92	458.93
		19.8	197.31	37.48	3358.51	460.13
		19.825	197.58	37.52	3365.08	461.33
		19.85	197.85	37.57	3371.64	462.53
		19.875	198.12	37.62	3378.28	463.73
		19.9	198.38	37.66	3384.88	464.91
		19.925	198.64	37.7	3391.51	466.12
		19.95	198.9	37.75	3398.12	467.31
		19.975	199.16	37.79	3404.72	468.51
		20	199.42	37.83	3411.35	469.72
		20.025	199.67	37.87	3417.92	470.91
		20.05	199.95	37.92	3424.49	472.11
		20.075	200.24	37.96	3431.05	473.31
		20.1	200.52	38.01	3437.63	474.52
		20.125	200.8	38.05	3444.21	475.72
		20.15	201.08	38.09	3450.76	476.93
		20.175	201.35	38.13	3457.3	478.14
		20.2	201.63	38.18	3463.76	479.33
		20.225	201.91	38.22	3470.22	480.52
		20.25	202.19	38.26	3476.65	481.72
		20.275	202.45	38.3	3483.13	482.92
		20.3	202.72	38.35	3489.65	484.11
		20.325	202.98	38.38	3496.11	485.3
		20.35	203.25	38.42	3502.61	486.5
		20.375	203.52	38.46	3509.11	487.7
		20.4	203.79	38.5	3515.57	488.9
		20.425	204.05	38.54	3522.05	490.1
		20.45	204.32	38.57	3528.53	491.31
		20.475	204.58	38.61	3535.04	492.52
		20.5	204.84	38.65	3541.55	493.73
		20.525	205.1	38.68	3548.03	494.95
		20.55	205.36	38.72	3554.51	496.18
		20.575	205.62	38.76	3560.99	497.4
		20.6	205.88	38.79	3567.47	498.62
		20.625	206.14	38.83	3573.95	499.85
		20.65	206.39	38.87	3580.43	501.08
		20.675	206.64	38.91	3586.92	502.32
		20.7	206.89	38.94	3593.39	503.55
		20.725	207.14	38.98	3599.86	504.79
		20.75	207.38	39.01	3606.36	506.04
		20.775	207.7	39.07	3612.82	507.28
		20.8	208.03	39.13	3619.27	508.52
		20.825	208.36	39.19	3625.74	509.77
		20.85	208.69	39.25	3632.22	511.04
		20.875	209.02	39.31	3638.66	512.29
		20.9	209.35	39.37	3645.07	513.54
		20.925	209.68	39.42	3651.44	514.79
		20.95	210.01	39.48	3657.79	516.05
		20.975	210.34	39.54	3664.12	517.3
		21	210.67	39.59	3670.45	518.56
		21.025	210.99	39.64	3676.66	519.8
		21.05	211.32	39.7	3682.88	521.04
		21.075	211.65	39.76	3689.09	522.29
		21.1	211.98	39.81	3695.28	523.54
		21.125	212.32	39.87	3701.42	524.78
		21.15	212.65	39.93	3707.57	526.03
		21.175	212.99	39.98	3713.7	527.28
		21.2	213.32	40.04	3719.82	528.54
		21.225	213.66	40.1	3725.91	529.8
		21.25	213.99	40.16	3732.1	531.05
		21.275	214.33	40.21	3738.33	532.31
		21.3	214.66	40.27	3744.57	533.58
		21.325	214.99	40.33	3751.55	534.85
		21.35	215.33	40.39	3758.52	536.11
		21.375	215.67	40.45	3765.37	537.37
		21.4	216.01	40.5	3772.25	538.62
		21.425	216.34	40.56	3779.08	539.88
		21.45	216.68	40.61	3785.92	541.15
		21.475	217.01	40.67	3792.74	542.41
		21.5	217.34	40.72	3799.58	543.67
		21.525	217.67	40.77	3806.41	544.95
		21.55	218	40.83	3813.18	546.21
		21.575	218.33	40.88	3819.95	547.48
		21.6	218.67	40.93	3826.64	548.75
		21.625	219	40.99	3833.33	550.01
		21.65	219.33	41.04	3840.02	551.27
		21.675	219.66	41.09	3846.71	552.54
		21.7	219.99	41.15	3853.38	553.8
		21.725	220.32	41.2	3860.06	555.08
		21.75	220.65	41.26	3866.69	556.34
		21.775	220.98	41.31	3873.32	557.62
		21.8	221.3	41.36	3879.92	558.89
		21.825	221.62	41.41	3886.48	560.16
		21.85	221.94	41.46	3893.07	561.44
		21.875	222.25	41.51	3899.63	562.72
		21.9	222.56	41.56	3906.22	564.01
		21.925	222.87	41.6	3912.77	565.29
		21.95	223.28	41.69	3919.33	566.58
		21.975	223.69	41.77	3925.93	567.88
		22	224.1	41.86	3932.48	569.18
		22.025	224.52	41.94	3939.03	570.49
		22.05	224.93	42.03	3945.55	571.79
		22.075	225.35	42.11	3952.08	573.11
		22.1	225.77	42.2	3958.6	574.43
		22.125	226.18	42.29	3965.12	575.76
		22.15	226.6	42.37	3971.62	577.08
		22.175	227.02	42.46	3978.11	578.4
		22.2	227.43	42.54	3984.52	579.72
		22.225	227.84	42.63	3990.97	581.05
		22.25	228.25	42.71	3997.39	582.38
		22.275	228.66	42.79	4004.03	583.7
		22.3	229.08	42.88	4010.67	585.03
		22.325	229.5	42.96	4017.63	586.35
		22.35	229.92	43.05	4024.58	587.69
		22.375	230.34	43.13	4031.48	589.01
		22.4	230.76	43.22	4038.35	590.33
		22.425	231.19	43.3	4045.28	591.68
		22.45	231.61	43.39	4052.13	593.01
		22.475	232.03	43.47	4058.85	594.31
		22.5	232.46	43.56	4065.6	595.6
		22.525	232.88	43.65	4072.34	596.9
		22.55	233.31	43.73	4079.08	598.2
		22.575	233.74	43.82	4085.82	599.51
		22.6	234.17	43.9	4092.55	600.82
		22.625	234.61	43.99	4099.28	602.14
		22.65	235.04	44.08	4106.02	603.46
		22.675	235.48	44.17	4112.73	604.79
		22.7	235.92	44.26	4119.32	606.09
		22.725	236.36	44.35	4125.9	607.4
		22.75	236.79	44.44	4132.45	608.71
		22.775	237.23	44.52	4138.95	610.01
		22.8	237.67	44.61	4145.43	611.31
		22.825	238.11	44.7	4151.92	612.62
		22.85	238.55	44.79	4158.38	613.89
		22.875	239	44.88	4164.83	615.17
		22.9	239.45	44.97	4171.28	616.45
		22.925	239.88	45.06	4177.55	617.7
		22.95	240.3	45.15	4183.81	618.95
		22.975	240.73	45.23	4190.03	620.21
		23	241.15	45.32	4196.24	621.46
		23.025	241.57	45.4	4202.41	622.71
		23.05	242	45.49	4208.55	623.95
		23.075	242.43	45.57	4214.68	625.21
		23.1	242.86	45.65	4220.75	626.45
		23.125	243.28	45.73	4226.7	627.67
		23.15	243.72	45.82	4232.64	628.89
		23.175	244.16	45.91	4238.57	630.12
		23.2	244.6	45.99	4244.48	631.36
		23.225	245.04	46.08	4251.51	632.78
		23.25	245.49	46.17	4258.56	634.22
		23.275	245.94	46.26	4265.62	635.66
		23.3	246.39	46.35	4272.65	637.11
		23.325	246.84	46.44	4279.68	638.56
		23.35	247.29	46.53	4286.67	640.01
		23.375	247.74	46.61	4293.65	641.47
		23.4	248.19	46.7	4300.62	642.93
		23.425	248.63	46.79	4307.57	644.4
		23.45	249.07	46.88	4314.5	645.88
		23.475	249.51	46.97	4321.44	647.37
		23.5	249.95	47.05	4328.39	648.86
		23.525	250.39	47.14	4335.31	650.35
		23.55	250.83	47.23	4342.25	651.86
		23.575	251.27	47.32	4349.12	653.37
		23.6	251.71	47.41	4356	654.89
		23.625	252.17	47.5	4362.89	656.41
		23.65	252.62	47.59	4370.29	657.94
		23.675	253.07	47.68	4377.67	659.47
		23.7	253.52	47.77	4384.95	660.98
		23.725	253.97	47.86	4392.16	662.48
		23.75	254.43	47.96	4399.38	663.99
		23.775	254.9	48.05	4406.42	665.46
		23.8	255.38	48.15	4413.48	666.96
		23.825	255.85	48.24	4420.49	668.44
		23.85	256.33	48.34	4427.44	669.93
		23.875	256.81	48.44	4434.38	671.41
		23.9	257.27	48.53	4441.35	672.91
		23.925	257.74	48.63	4448.32	674.42
		23.95	258.22	48.72	4455.24	675.93
		23.975	258.68	48.81	4462.18	677.46
		24	259.14	48.91	4469.15	679
		24.025	259.61	49	4476.12	680.56
		24.05	260.08	49.1	4482.91	682.03
		24.075	260.55	49.19	4489.63	683.5
		24.1	261.02	49.28	4496.34	684.97
		24.125	261.5	49.38	4503	686.4
		24.15	261.97	49.47	4509.7	687.86
		24.175	262.43	49.57	4516.43	689.27
		24.2	262.9	49.66	4523.15	690.69
		24.225	263.35	49.75	4529.81	692.1
		24.25	263.8	49.84	4536.4	693.49
		24.275	264.26	49.93	4542.93	694.87
		24.3	264.71	50.03	4549.38	696.25
		24.325	265.18	50.12	4555.83	697.63
		24.35	265.64	50.21	4562.25	699.01
		24.375	266.1	50.31	4568.46	700.36
		24.4	266.55	50.41	4574.65	701.69
		24.425	267.01	50.5	4580.88	703.04
		24.45	267.46	50.6	4587.12	704.4
		24.475	267.91	50.69	4593.3	705.74
		24.5	268.36	50.78	4599.46	707.08
		24.525	268.8	50.88	4605.52	708.41
		24.55	269.25	50.97	4611.42	709.72
		24.575	269.71	51.06	4617.27	711.02
		24.6	270.18	51.16	4622.99	712.3
		24.625	270.64	51.26	4628.53	713.56
		24.65	271.09	51.35	4634.01	714.81
		24.675	271.56	51.44	4639.46	716.06
		24.7	272.03	51.53	4644.93	717.33
		24.725	272.48	51.62	4650.29	718.59
		24.75	272.94	51.71	4655.61	719.85
		24.775	273.4	51.8	4661.03	721.14
		24.8	273.87	51.89	4666.27	722.4
		24.825	274.33	51.98	4671.49	723.67
		24.85	274.79	52.07	4676.69	724.94
		24.875	275.25	52.16	4681.83	726.21
		24.9	275.72	52.25	4686.8	727.45
		24.925	276.19	52.34	4691.64	728.67
		24.95	276.65	52.43	4696.5	729.9
		24.975	277.11	52.52	4701.34	731.13
		25	277.57	52.6	4706.11	732.36
		25.025	278.03	52.69	4710.81	733.59
		25.05	278.49	52.78	4715.4	734.81
		25.075	278.96	52.86	4719.94	736.04
		25.1	279.43	52.95	4724.41	737.25
		25.125	279.89	53.04	4728.81	738.47
		25.15	280.35	53.12	4733.13	739.68
		25.175	280.82	53.21	4737.42	740.9
		25.2	281.29	53.29	4741.56	742.1
		25.225	281.77	53.38	4746.16	743.28
		25.25	282.23	53.46	4750.78	744.48
		25.275	282.69	53.55	4755.41	745.68
		25.3	283.16	53.64	4759.75	746.84
		25.325	283.65	53.73	4765.5	748.18
		25.35	284.13	53.82	4771.32	749.54
		25.375	284.61	53.91	4776.87	750.84
		25.4	285.08	54.01	4782.36	752.14
		25.425	285.58	54.1	4787.7	753.41
		25.45	286.08	54.2	4792.92	754.67
		25.475	286.57	54.3	4798.09	755.94
		25.5	287.04	54.39	4803.3	757.22
		25.525	287.52	54.49	4808.48	758.5
		25.55	288	54.58	4813.6	759.78
		25.575	288.49	54.68	4818.7	761.06
		25.6	288.98	54.77	4823.81	762.35
		25.625	289.48	54.87	4828.84	763.62
		25.65	289.97	54.97	4833.81	764.91
		25.675	290.45	55.06	4838.8	766.19
		25.7	290.93	55.16	4843.65	767.46
		25.725	291.4	55.25	4848.41	768.71
		25.75	291.88	55.34	4853.2	769.99
		25.775	292.38	55.43	4857.97	771.28
		25.8	292.87	55.52	4862.49	772.52
		25.825	293.35	55.61	4868.19	773.85
		25.85	293.82	55.7	4873.89	775.19
		25.875	294.28	55.79	4879.61	776.54
		25.9	294.74	55.88	4885.24	777.88
		25.925	295.19	55.97	4890.72	779.2
		25.95	295.65	56.07	4896.19	780.53
		25.975	296.12	56.16	4901.57	781.86
		26	296.59	56.26	4906.88	783.18
		26.025	297.05	56.36	4912.05	784.49
		26.05	297.48	56.45	4918.05	785.81
		26.075	297.89	56.54	4924.18	787.17
		26.1	298.3	56.63	4930.21	788.53
		26.125	298.72	56.72	4936.07	789.88
		26.15	299.14	56.81	4941.98	791.24
		26.175	299.57	56.9	4947.84	792.6
		26.2	299.99	56.99	4953.61	793.97
		26.225	300.41	57.09	4959.26	795.31
		26.25	300.82	57.17	4964.91	796.64
		26.275	301.26	57.27	4970.49	797.97
		26.3	301.69	57.36	4975.93	799.31
		26.325	302.11	57.45	4981.27	800.62
		26.35	302.51	57.53	4986.59	801.95
		26.375	302.92	57.62	4991.88	803.27
		26.4	303.33	57.71	4998.69	804.7
		26.425	303.74	57.79	5005.33	806.08
		26.45	304.14	57.88	5012.05	807.49
		26.475	304.56	57.97	5018.58	808.88
		26.5	304.96	58.05	5025.15	810.29
		26.525	305.36	58.13	5031.66	811.67
		26.55	305.76	58.22	5038.17	813.09
		26.575	306.16	58.31	5044.59	814.49
		26.6	306.56	58.39	5050.96	815.91
		26.625	307.02	58.48	5057.26	817.33
		26.65	307.48	58.57	5063.54	818.75
		26.675	307.94	58.66	5069.77	820.2
		26.7	308.41	58.75	5078.6	821.98
		26.725	308.88	58.84	5087.57	823.78
		26.75	309.35	58.93	5096.42	825.59
		26.775	309.81	59.02	5105.27	827.4
		26.8	310.27	59.11	5114.19	829.21
		26.825	310.74	59.2	5123.09	831.05
		26.85	311.2	59.29	5132.04	832.88
		26.875	311.68	59.39	5140.97	834.72
		26.9	312.15	59.48	5149.86	836.57
		26.925	312.63	59.58	5158.76	838.45
		26.95	313.09	59.67	5167.72	840.36
		26.975	313.56	59.76	5176.7	842.27
		27	314.06	59.86	5185.81	844.08
		27.025	314.55	59.96	5195.07	845.9
		27.05	315.05	60.06	5204.35	847.73
		27.075	315.54	60.15	5213.55	849.58
		27.1	316.03	60.25	5222.75	851.44
		27.125	316.53	60.36	5232.03	853.34
		27.15	317.04	60.46	5241.2	855.22
		27.175	317.55	60.56	5249.8	856.99
		27.2	318.09	60.67	5258.37	858.75
		27.225	318.63	60.78	5266.76	860.49
		27.25	319.15	60.89	5275.25	862.27
		27.275	319.68	61	5283.82	864.05
		27.3	320.2	61.12	5292.11	865.84
		27.325	320.73	61.23	5300.4	867.66
		27.35	321.26	61.35	5308.83	869.52
		27.375	321.79	61.47	5317.21	871.4
		27.4	322.3	61.6	5325.57	873.29
		27.425	322.8	61.72	5333.94	875.2
		27.45	323.29	61.84	5342.45	877.14
		27.475	323.81	61.96	5350.94	879.13
		27.5	324.33	62.08	5359.51	880.97
		27.525	324.9	62.21	5368.06	882.83
		27.55	325.47	62.34	5376.68	884.71
		27.575	326.02	62.46	5385.16	886.55
		27.6	326.56	62.57	5393.62	888.4
		27.625	327.08	62.68	5402.16	890.32
		27.65	327.61	62.8	5410.72	892.26
		27.675	328.15	62.92	5419.06	894.14
		27.7	328.67	63.02	5427.5	896.09
		27.725	329.2	63.14	5435.56	897.92
		27.75	329.77	63.26	5443.67	899.79
		27.775	330.34	63.39	5451.7	901.7
		27.8	330.84	63.5	5458.68	903.43
		27.825	331.34	63.61	5467.59	905.12
		27.85	331.85	63.73	5476.54	906.79
		27.875	332.37	63.86	5485.48	908.48
		27.9	332.9	63.98	5494.38	910.2
		27.925	333.41	64.11	5503.38	911.94
		27.95	333.91	64.23	5512.22	913.62
		27.975	334.39	64.35	5521.07	915.28
		28	334.86	64.47	5529.87	916.94
		28.025	335.34	64.59	5538.78	918.62
		28.05	335.83	64.71	5547.77	920.34
		28.075	336.29	64.84	5556.79	922.1
		28.1	336.75	64.97	5566.06	923.91
		28.125	337.24	65.1	5575.07	925.65
		28.15	337.74	65.23	5584.19	927.45
		28.175	338.2	65.36	5593.31	929.25
		28.2	338.71	65.49	5602.49	931.11
		28.225	339.18	65.61	5611.36	932.93
		28.25	339.67	65.74	5620.35	934.73
		28.275	340.15	65.86	5629.83	936.69
		28.3	340.6	65.98	5639.2	938.64
		28.325	341.08	66.11	5646.74	940.23
		28.35	341.56	66.24	5654.47	941.91
		28.375	342.03	66.36	5662.07	943.57
		28.4	342.5	66.47	5669.33	945.18
		28.425	343.02	66.6	5676.55	946.78
		28.45	343.55	66.74	5683.66	948.4
		28.475	344.05	66.88	5690.72	950.1
		28.5	344.56	67.02	5697.73	951.82
		28.525	345.08	67.13	5704.13	953.44
		28.55	345.58	67.25	5710.2	955.05
		28.575	346.05	67.37	5716.38	956.73
		28.6	346.56	67.5	5722.73	958.43
		28.625	346.97	67.61	5729.26	960.15
		28.65	347.45	67.73	5735.16	961.87
		28.675	347.93	67.83	5740.93	963.71
		28.7	348.3	67.94	5749.59	965.23
		28.725	348.68	68.05	5758.07	966.69
		28.75	349.1	68.17	5766.82	968.26
		28.775	349.59	68.29	5775.29	969.66
		28.8	350.2	68.44	5784.05	971.08
		28.825	350.9	68.62	5791.94	972.39
		28.85	351.39	68.76	5800.07	973.68
		28.875	351.82	68.89	5808.05	975.04
		28.9	352.32	69.02	5816.44	976.45
		28.925	352.73	69.15	5825.08	978
		28.95	353.11	69.27	5833.19	979.4
		28.975	353.56	69.41	5841.35	980.91
		29	353.92	69.54	5849.99	982.51
		29.025	354.27	69.63	5859.19	984.17
		29.05	354.87	69.7	5868.2	985.83
		29.075	355.5	69.78	5877.66	987.68
		29.1	355.99	69.86	5885.51	989.05
		29.125	356.54	69.96	5894.25	990.64
		29.15	357.12	70.07	5904.24	992.6
		29.175	357.46	70.11	5914.53	994.61
		29.2	357.56	70.11	5924.23	996.67
		29.225	357.6	70.14	5932.38	998.54
		29.25	357.66	70.25	5940.37	999.99
		29.275	358.15	70.44	5950.61	1001.38
		29.3	358.83	70.64	5962.39	1002.95
		29.325	360.05	70.81	5971.05	1004.53
		29.35	360.76	70.94	5987.29	1007.21

## Sheet: Figure 3c
Figure 3c
		Average MSD (um2)
	Time (s)	MC3 KD	SEM (N=627)	MC5 KD	SEM (N=753)	MC8 KD	SEM (N=709)	MC15 KD	SEM (N=751)	Control	SEM (N=1761)
	0	0	0	0	0	0	0	0	0	0	0
	0.025	0.240129	0.00819303	0.301108	0.0105574	0.249286	0.00672901	0.226201	0.00774973	0.275213	0.00563136
	0.05	0.459336	0.0151681	0.545241	0.0186876	0.468021	0.0124537	0.424879	0.0142336	0.499485	0.00995287
	0.075	0.558598	0.0182832	0.632862	0.0214133	0.565637	0.0153233	0.509514	0.0167817	0.593801	0.0118997
	0.1	0.651396	0.0208213	0.769318	0.0246793	0.693357	0.0183535	0.61391	0.0192296	0.751813	0.0144547
	0.125	0.795662	0.0245729	0.97911	0.0302458	0.865739	0.0225453	0.757221	0.0233198	0.956624	0.0181253
	0.15	0.938092	0.0289332	1.1617	0.0354965	1.01415	0.0269902	0.882182	0.0274409	1.13456	0.0217707
	0.175	1.06602	0.033381	1.33211	0.0404253	1.15559	0.0314838	1.00064	0.0311644	1.32093	0.0255806
	0.2	1.21124	0.0381224	1.54165	0.0463822	1.32707	0.0362978	1.13831	0.0351496	1.53644	0.0297683
	0.225	1.37382	0.0433156	1.77255	0.0530773	1.51049	0.0413046	1.28862	0.0395861	1.76159	0.0342229
	0.25	1.52877	0.0488623	1.98946	0.0600643	1.68205	0.0466999	1.43615	0.0442476	1.98599	0.038974
	0.275	1.68512	0.0547681	2.21355	0.0677412	1.85943	0.0525664	1.58472	0.049141	2.22043	0.0440534
	0.3	1.85675	0.0607774	2.4701	0.0758838	2.06209	0.058737	1.74662	0.0544786	2.47393	0.0494484
	0.325	2.03278	0.0670264	2.73231	0.0841972	2.26795	0.0651107	1.91649	0.0601007	2.73555	0.0552235
	0.35	2.20397	0.0739839	2.98319	0.0932053	2.46069	0.0720754	2.08343	0.0659527	2.99773	0.0613891
	0.375	2.38451	0.0812197	3.25076	0.102849	2.6674	0.0795113	2.25704	0.072268	3.27236	0.067966
	0.4	2.57968	0.0888014	3.5454	0.112819	2.8989	0.0872697	2.44337	0.0788437	3.56771	0.0750168
	0.425	2.77323	0.0968049	3.83855	0.123497	3.12567	0.0955046	2.63164	0.0858318	3.87077	0.0824913
	0.45	2.96287	0.105184	4.12715	0.134875	3.34478	0.104289	2.81813	0.0932727	4.17395	0.0903955
	0.475	3.16702	0.113865	4.44042	0.146635	3.58839	0.113437	3.01678	0.101025	4.49254	0.0987729
	0.5	3.38201	0.122983	4.77406	0.159071	3.84874	0.123093	3.22637	0.109079	4.83157	0.107661
	0.525	3.59254	0.132648	5.09937	0.17231	4.09686	0.133234	3.43364	0.117659	5.17196	0.116979
	0.55	3.80502	0.142721	5.43126	0.186075	4.34825	0.143783	3.64374	0.126622	5.51731	0.126792
	0.575	4.03285	0.153231	5.79345	0.200518	4.62496	0.154746	3.86775	0.135832	5.88501	0.13711
	0.6	4.26679	0.164441	6.16136	0.215658	4.90572	0.166133	4.09907	0.145412	6.2651	0.147923
	0.625	4.49474	0.176123	6.51908	0.231431	5.1748	0.178094	4.32715	0.155459	6.64078	0.159153
	0.65	4.732	0.188405	6.89538	0.247854	5.45749	0.190442	4.56036	0.16583	7.02865	0.170932
	0.675	4.9854	0.20131	7.29933	0.264941	5.76505	0.203331	4.80598	0.176449	7.44029	0.183266
	0.7	5.23767	0.214585	7.70034	0.282715	6.06789	0.216885	5.0557	0.187504	7.85524	0.195976
	0.725	5.48684	0.22844	8.09936	0.301197	6.36233	0.230783	5.30396	0.199003	8.26908	0.209193
	0.75	5.74956	0.24286	8.52674	0.320363	6.67881	0.24514	5.55924	0.211003	8.70112	0.222904
	0.775	6.02516	0.257679	8.97254	0.34011	7.01258	0.260117	5.8269	0.223286	9.15209	0.237105
	0.8	6.29689	0.272854	9.41023	0.360766	7.33345	0.275509	6.09699	0.235919	9.60396	0.251867
	0.825	6.56854	0.288506	9.85437	0.38226	7.65644	0.291478	6.36655	0.248937	10.0591	0.2671
	0.85	6.8569	0.304735	10.331	0.404522	8.00551	0.307835	6.64451	0.262426	10.5352	0.282757
	0.875	7.1541	0.321451	10.8161	0.427483	8.35991	0.324716	6.9323	0.276317	11.026	0.298987
	0.9	7.44625	0.338681	11.2915	0.451291	8.70156	0.342196	7.21945	0.290542	11.5157	0.315685
	0.925	7.74426	0.35646	11.7864	0.476033	9.05631	0.36008	7.50806	0.30514	12.0138	0.332825
	0.95	8.05693	0.37465	12.312	0.501431	9.43368	0.378404	7.80837	0.320162	12.5322	0.350485
	0.975	8.3727	0.393498	12.8339	0.527495	9.80618	0.397313	8.11665	0.335617	13.0591	0.368705
	1	8.68398	0.412762	13.3503	0.554542	10.1715	0.416721	8.42237	0.351425	13.5873	0.387414
	1.025	9.00788	0.43249	13.8937	0.582219	10.5584	0.436679	8.73288	0.367707	14.1277	0.406584
	1.05	9.34278	0.452702	14.4588	0.610373	10.9608	0.457151	9.05627	0.384549	14.6861	0.426298
	1.075	9.67573	0.473397	15.0168	0.639349	11.3514	0.478097	9.38397	0.401856	15.2515	0.446485
	1.1	10.011	0.49462	15.5776	0.669107	11.7427	0.49953	9.70907	0.419464	15.8182	0.467152
	1.125	10.3604	0.516254	16.1667	0.699572	12.159	0.521482	10.0434	0.437572	16.4011	0.488404
	1.15	10.7165	0.538244	16.7656	0.730514	12.5819	0.543907	10.3879	0.456117	17.0023	0.510117
	1.175	11.0691	0.560954	17.3576	0.762305	12.9945	0.566946	10.7328	0.475041	17.6045	0.532275
	1.2	11.4276	0.584162	17.9665	0.794881	13.4182	0.590381	11.0771	0.494315	18.2118	0.555028
	1.225	11.8032	0.608085	18.6024	0.828137	13.865	0.614371	11.4312	0.514044	18.8387	0.578326
	1.25	12.1793	0.632527	19.2359	0.862008	14.3076	0.63879	11.7945	0.534169	19.4771	0.601978
	1.275	12.5538	0.657559	19.8671	0.896839	14.7432	0.663695	12.1558	0.554727	20.1164	0.626172
	1.3	12.9399	0.683096	20.5246	0.932434	15.1975	0.689278	12.5188	0.575667	20.766	0.650929
	1.325	13.3386	0.709095	21.1997	0.96866	15.6677	0.715251	12.894	0.597014	21.4358	0.676146
	1.35	13.7348	0.735581	21.8648	1.0056	16.1282	0.741627	13.2752	0.618775	22.1121	0.701838
	1.375	14.1331	0.762576	22.5383	1.04333	16.5898	0.768563	13.6538	0.64091	22.7887	0.728047
	1.4	14.5456	0.790103	23.2423	1.08168	17.0747	0.796268	14.0378	0.663477	23.4816	0.7547
	1.425	14.9658	0.818094	23.9536	1.1207	17.5647	0.824454	14.4333	0.686542	24.1917	0.781861
	1.45	15.3822	0.846549	24.6558	1.16041	18.0449	0.85312	14.8324	0.710033	24.9036	0.809521
	1.475	15.8056	0.875561	25.3799	1.20095	18.5353	0.882199	15.2291	0.733932	25.6205	0.83768
	1.5	16.2438	0.905229	26.1291	1.2421	19.0474	0.911965	15.6336	0.75837	26.356	0.866293
	1.525	16.6863	0.935316	26.8735	1.28391	19.557	0.942137	16.0488	0.783264	27.1035	0.895429
	1.55	17.1257	0.966093	27.6164	1.3266	20.0587	0.972853	16.4634	0.808544	27.8523	0.925089
	1.575	17.5752	0.997274	28.3878	1.37005	20.5796	1.00423	16.8781	0.834283	28.6116	0.955176
	1.6	18.0364	1.02891	29.1764	1.41407	21.1144	1.03583	17.3034	0.860428	29.3901	0.985851
	1.625	18.4963	1.06114	29.9561	1.45901	21.6395	1.06784	17.7366	0.887055	30.1777	1.0171
	1.65	18.9555	1.09381	30.7454	1.50471	22.1658	1.10049	18.1692	0.914115	30.9658	1.04878
	1.675	19.4291	1.12682	31.5651	1.55108	22.7127	1.13353	18.603	0.94156	31.7675	1.08096
	1.7	19.9111	1.1602	32.3913	1.59816	23.266	1.1669	19.047	0.969289	32.5874	1.11369
	1.725	20.3895	1.19416	33.2086	1.64606	23.8094	1.20075	19.4974	0.99754	33.4133	1.1469
	1.75	20.872	1.22864	34.0448	1.69476	24.3626	1.23506	19.9442	1.02623	34.2428	1.18065
	1.775	21.3677	1.26332	34.9075	1.74405	24.9358	1.27001	20.3966	1.0554	35.0876	1.2149
	1.8	21.8662	1.29852	35.7689	1.79405	25.5058	1.30519	20.8609	1.08497	35.9477	1.24964
	1.825	22.3631	1.33441	36.6272	1.84481	26.0705	1.34083	21.3261	1.11491	36.81	1.28488
	1.85	22.8697	1.37088	37.5098	1.89613	26.6518	1.37707	21.7908	1.14536	37.6787	1.32068
	1.875	23.39	1.40793	38.4103	1.94815	27.2472	1.41377	22.2643	1.17634	38.5664	1.35694
	1.9	23.9104	1.44556	39.3032	2.00099	27.8371	1.45107	22.7476	1.20772	39.4645	1.39377
	1.925	24.4292	1.48361	40.2032	2.05456	28.4273	1.48887	23.2303	1.23953	40.3648	1.43116
	1.95	24.961	1.52213	41.1358	2.10905	29.0375	1.52738	23.7134	1.27186	41.2759	1.46902
	1.975	25.5013	1.56097	42.075	2.16414	29.654	1.56611	24.2074	1.30451	42.205	1.50738
	2	26.0404	1.60043	43.0034	2.22001	30.2629	1.60514	24.7094	1.3377	43.1405	1.54624
	2.025	26.5827	1.6403	43.9498	2.27674	30.8814	1.64492	25.2094	1.37138	44.0796	1.58559
	2.05	27.139	1.68072	44.922	2.33413	31.5208	1.68542	25.7113	1.40536	45.0333	1.62546
	2.075	27.6989	1.72148	45.8929	2.39211	32.1583	1.72622	26.2247	1.43977	46.0018	1.66579
	2.1	28.2546	1.76271	46.8639	2.45097	32.7907	1.7673	26.7434	1.47474	46.9738	1.7066
	2.125	28.8201	1.80462	47.8588	2.5105	33.4392	1.80893	27.2593	1.51015	47.9524	1.74794
	2.15	29.3985	1.84696	48.8696	2.57065	34.101	1.85117	27.7818	1.54598	48.9485	1.78981
	2.175	29.9767	1.88966	49.8756	2.63172	34.7562	1.89361	28.3166	1.58224	49.9556	1.83225
	2.2	30.5533	1.93309	50.8911	2.6935	35.4118	1.93635	28.8525	1.61887	50.9651	1.87514
	2.225	31.1424	1.97705	51.9322	2.75584	36.0854	1.9796	29.3866	1.65612	51.986	1.91856
	2.25	31.7416	2.02133	52.9791	2.81896	36.7658	2.02359	29.9297	1.6938	53.0238	1.96256
	2.275	32.3381	2.0661	54.0203	2.88294	37.4403	2.06792	30.4824	1.73181	54.0694	2.00707
	2.3	32.9365	2.11111	55.0814	2.94785	38.122	2.11266	31.0344	1.77018	55.1177	2.05206
	2.325	33.5508	2.15673	56.1666	3.01315	38.8198	2.15768	31.5871	1.80919	56.1796	2.09759
	2.35	34.1703	2.20276	57.2464	3.07915	39.5177	2.20319	32.1506	1.84865	57.2565	2.14357
	2.375	34.7845	2.24915	58.3269	3.14618	40.2116	2.24898	32.7219	1.88847	58.3382	2.19008
	2.4	35.4071	2.29605	59.4332	3.214	40.9192	2.29537	33.2916	1.9288	59.4255	2.23708
	2.425	36.0451	2.34344	60.5545	3.28245	41.6388	2.34212	33.8651	1.96967	60.5292	2.28458
	2.45	36.6839	2.3914	61.6689	3.35163	42.353	2.38935	34.4505	2.01097	61.6427	2.33256
	2.475	37.3208	2.43989	62.7944	3.42176	43.0683	2.43697	35.0402	2.05266	62.7591	2.38113
	2.5	37.9701	2.48901	63.9454	3.49247	43.8009	2.48507	35.6285	2.09483	63.8853	2.43024
	2.525	38.6311	2.53867	65.1013	3.564	44.5405	2.53402	36.2239	2.13738	65.0284	2.47991
	2.55	39.2871	2.58862	66.2504	3.63636	45.2758	2.58342	36.8302	2.18037	66.1789	2.53002
	2.575	39.9431	2.63911	67.4161	3.70927	46.0179	2.63333	37.438	2.22396	67.3326	2.58064
	2.6	40.6144	2.69006	68.6054	3.78289	46.7756	2.68371	38.044	2.2679	68.4995	2.63183
	2.625	41.2937	2.74161	69.7926	3.85729	47.5349	2.73426	38.659	2.31222	69.6814	2.68349
	2.65	41.9686	2.79381	70.9795	3.93256	48.2909	2.78554	39.2833	2.35688	70.8673	2.73559
	2.675	42.6476	2.84641	72.1905	4.00842	49.0581	2.83693	39.9053	2.40212	72.0603	2.78826
	2.7	43.3416	2.89936	73.418	4.08497	49.8376	2.88855	40.5274	2.44775	73.2678	2.84144
	2.725	44.038	2.95285	74.6393	4.16229	50.6144	2.94052	41.1645	2.49401	74.4861	2.89505
	2.75	44.7313	3.00719	75.8664	4.24027	51.3934	2.99327	41.8073	2.54073	75.7087	2.94928
	2.775	45.4347	3.06195	77.1194	4.31922	52.1863	3.04652	42.4452	2.5878	76.9403	3.0041
	2.8	46.1496	3.11692	78.3817	4.399	52.9838	3.10011	43.0899	2.63544	78.1872	3.05943
	2.825	46.8651	3.17275	79.637	4.47939	53.7789	3.154	43.7469	2.68344	79.4434	3.11531
	2.85	47.5786	3.2291	80.9081	4.56065	54.5807	3.2084	44.4064	2.73195	80.7041	3.1718
	2.875	48.3041	3.28554	82.2012	4.64272	55.3949	3.26349	45.0632	2.78092	81.9764	3.22883
	2.9	49.0369	3.34214	83.4963	4.72564	56.2102	3.319	45.7275	2.83028	83.2638	3.28637
	2.925	49.766	3.39936	84.7916	4.80932	57.0249	3.37507	46.4024	2.88011	84.5591	3.34452
	2.95	50.5001	3.45725	86.1062	4.89366	57.8506	3.43183	47.0781	2.93032	85.8589	3.40315
	2.975	51.2469	3.51572	87.4353	4.97873	58.686	3.48847	47.7519	2.98098	87.1715	3.46233
	3	51.9959	3.57463	88.7603	5.06476	59.5209	3.54542	48.4364	3.03222	88.4987	3.52203
	3.025	52.744	3.63404	90.0953	5.15148	60.3594	3.60285	49.1298	3.08389	89.8313	3.58233
	3.05	53.5004	3.69401	91.4545	5.23886	61.2081	3.66057	49.8202	3.13602	91.171	3.64324
	3.075	54.2697	3.75465	92.819	5.32717	62.0635	3.71852	50.5129	3.18873	92.5259	3.70473
	3.1	55.0394	3.81605	94.1805	5.41608	62.918	3.77704	51.2178	3.24194	93.8916	3.7667
	3.125	55.8074	3.87783	95.5593	5.50565	63.7791	3.83615	51.9276	3.29559	95.26	3.82908
	3.15	56.5864	3.93991	96.9572	5.59594	64.6517	3.89552	52.6343	3.34969	96.6375	3.89198
	3.175	57.3749	4.00243	98.3552	5.68722	65.5257	3.95484	53.3466	3.40432	98.0312	3.95542
	3.2	58.1609	4.06555	99.7551	5.77939	66.4006	4.01462	54.0715	3.45947	99.4326	4.01932
	3.225	58.9481	4.12903	101.177	5.87198	67.2843	4.07511	54.7977	3.51518	100.838	4.0838
	3.25	59.7484	4.19278	102.615	5.96537	68.1773	4.13619	55.522	3.57137	102.255	4.14884
	3.275	60.5534	4.25711	104.048	6.05969	69.0701	4.19743	56.2548	3.62807	103.684	4.21429
	3.3	61.3557	4.32197	105.489	6.15463	69.9672	4.25892	56.9961	3.6853	105.118	4.28032
	3.325	62.1674	4.38748	106.956	6.25025	70.8734	4.32068	57.737	3.74291	106.56	4.34695
	3.35	62.9918	4.45344	108.429	6.34694	71.7845	4.38302	58.4798	3.80094	108.017	4.41418
	3.375	63.8151	4.51967	109.895	6.44413	72.6974	4.446	59.2329	3.85947	109.481	4.4819
	3.4	64.6362	4.58642	111.379	6.54214	73.6135	4.50928	59.9929	3.91853	110.95	4.55021
	3.425	65.4702	4.65405	112.884	6.64095	74.5378	4.57297	60.7516	3.97796	112.431	4.61913
	3.45	66.3146	4.72206	114.39	6.7407	75.4653	4.63717	61.5148	4.03783	113.925	4.68867
	3.475	67.1581	4.79077	115.897	6.84092	76.395	4.70143	62.2876	4.09796	115.425	4.75872
	3.5	68.0035	4.85979	117.426	6.94208	77.3341	4.76601	63.0638	4.15851	116.931	4.82921
	3.525	68.8595	4.92915	118.969	7.04388	78.2797	4.83139	63.8392	4.21965	118.45	4.90031
	3.55	69.722	4.9992	120.506	7.1464	79.228	4.89705	64.6224	4.28132	119.981	4.97196
	3.575	70.581	5.06905	122.053	7.24955	80.1799	4.96282	65.4156	4.34319	121.518	5.04408
	3.6	71.4474	5.13965	123.623	7.35346	81.1407	5.0296	66.2094	4.40547	123.061	5.11674
	3.625	72.3269	5.21099	125.201	7.45821	82.1055	5.09613	67.0017	4.46821	124.615	5.18988
	3.65	73.2074	5.28264	126.774	7.56348	83.0725	5.16288	67.8057	4.53147	126.182	5.26364
	3.675	74.0832	5.35466	128.362	7.66965	84.0452	5.23048	68.6188	4.59517	127.755	5.33792
	3.7	74.9685	5.42707	129.971	7.77615	85.0214	5.29816	69.4287	4.65917	129.335	5.41284
	3.725	75.8649	5.49995	131.578	7.88327	86.0013	5.36601	70.2377	4.7237	130.929	5.48833
	3.75	76.76	5.57361	133.186	7.99141	86.9863	5.43445	71.0598	4.78881	132.53	5.56435
	3.775	77.6582	5.64778	134.814	8.10015	87.9752	5.503	71.8876	4.8542	134.136	5.64081
	3.8	78.568	5.72231	136.456	8.20949	88.9687	5.57189	72.7127	4.91999	135.752	5.71784
	3.825	79.4834	5.79711	138.095	8.31965	89.9657	5.64143	73.5433	4.9864	137.381	5.79533
	3.85	80.3951	5.87277	139.744	8.43052	90.9706	5.71187	74.3836	5.05309	139.016	5.87334
	3.875	81.3112	5.94883	141.413	8.54192	91.9814	5.783	75.2268	5.12014	140.656	5.95191
	3.9	82.2393	6.02481	143.086	8.65424	92.9974	5.85469	76.0682	5.18776	142.307	6.03092
	3.925	83.1704	6.10145	144.755	8.7672	94.0175	5.92644	76.9171	5.25598	143.97	6.11043
	3.95	84.0994	6.17865	146.442	8.88099	95.0414	5.99822	77.7739	5.32451	145.638	6.19046
	3.975	85.0354	6.25634	148.15	8.99555	96.0722	6.0703	78.6319	5.39356	147.313	6.271
	4	85.981	6.3345	149.856	9.11078	97.1076	6.14279	79.4908	5.46328	149	6.35194
	4.025	86.9265	6.41311	151.564	9.22654	98.1477	6.21574	80.3591	5.53352	150.696	6.43349
	4.05	87.8729	6.49233	153.293	9.34308	99.1921	6.28936	81.2355	5.60414	152.397	6.5155
	4.075	88.8298	6.57189	155.033	9.46029	100.24	6.36272	82.1107	5.67519	154.11	6.59819
	4.1	89.7904	6.65147	156.768	9.57794	101.293	6.43649	82.9884	5.74679	155.833	6.68147
	4.125	90.7489	6.7318	158.51	9.69641	102.35	6.51086	83.8753	5.81863	157.563	6.76525
	4.15	91.712	6.81254	160.273	9.81575	103.412	6.58593	84.7669	5.89097	159.297	6.84959
	4.175	92.688	6.89375	162.041	9.93605	104.481	6.66166	85.658	5.96384	161.043	6.93456
	4.2	93.6648	6.97562	163.807	10.057	105.552	6.73703	86.5531	6.03704	162.799	7.01994
	4.225	94.6382	7.05793	165.591	10.1787	106.629	6.81271	87.4569	6.11058	164.563	7.10579
	4.25	95.6209	7.14078	167.394	10.3011	107.71	6.889	88.3629	6.18453	166.333	7.19219
	4.275	96.6148	7.22389	169.195	10.4243	108.803	6.96924	89.2706	6.2592	168.115	7.2792
	4.3	97.6084	7.30755	171	10.5483	109.903	7.05003	90.1838	6.33417	169.907	7.36673
	4.325	98.6023	7.39124	172.827	10.6734	111.009	7.13143	91.1048	6.40952	171.705	7.45468
	4.35	99.6071	7.47521	174.667	10.7991	112.116	7.2131	92.0275	6.48568	173.509	7.54324
	4.375	100.621	7.56034	176.501	10.9256	113.231	7.2954	92.9494	6.56233	175.324	7.63234
	4.4	101.634	7.64542	178.343	11.0529	114.351	7.37824	93.8799	6.63928	177.148	7.72195
	4.425	102.648	7.73096	180.207	11.1809	115.476	7.46156	94.8192	6.71671	178.978	7.81197
	4.45	103.673	7.817	182.076	11.3097	116.604	7.54537	95.757	6.79464	180.816	7.90263
	4.475	104.703	7.90385	183.942	11.439	117.739	7.62946	96.6954	6.87276	182.665	7.99379
	4.5	105.73	7.99096	185.823	11.569	118.881	7.71402	97.6455	6.95155	184.52	8.0856
	4.525	106.766	8.07844	187.723	11.6999	120.025	7.79923	98.6	7.03081	186.382	8.17798
	4.55	107.81	8.16607	189.619	11.8314	121.173	7.88475	99.5516	7.11048	188.254	8.27082
	4.575	108.853	8.25442	191.515	11.9633	122.329	7.97078	100.511	7.1909	190.136	8.3642
	4.6	109.898	8.34317	193.433	12.0964	123.487	8.0573	101.481	7.27168	192.025	8.45814
	4.625	110.954	8.43257	195.361	12.2299	124.649	8.14418	102.454	7.35293	193.924	8.55284
	4.65	112.017	8.52257	197.288	12.3647	125.815	8.23156	103.425	7.43462	195.832	8.64796
	4.675	113.076	8.61256	199.226	12.5003	126.988	8.31989	104.404	7.51675	197.746	8.74343
	4.7	114.135	8.70273	201.184	12.6364	128.165	8.40828	105.391	7.59952	199.667	8.8395
	4.725	115.207	8.7933	203.146	12.7732	129.344	8.49691	106.378	7.68279	201.6	8.93633
	4.75	116.283	8.88447	205.107	12.9109	130.531	8.58631	107.365	7.76637	203.542	9.03369
	4.775	117.355	8.97616	207.086	13.0494	131.73	8.67644	108.362	7.85055	205.489	9.13144
	4.8	118.436	9.06855	209.075	13.1884	132.929	8.76683	109.365	7.93529	207.447	9.22978
	4.825	119.525	9.16102	211.064	13.328	134.134	8.85751	110.367	8.02045	209.415	9.32884
	4.85	120.612	9.25376	213.054	13.4682	135.347	8.94879	111.371	8.10603	211.388	9.42835
	4.875	121.7	9.34712	215.064	13.6091	136.563	9.04046	112.384	8.19191	213.371	9.52845
	4.9	122.796	9.44056	217.082	13.7508	137.781	9.13253	113.399	8.27826	215.362	9.62919
	4.925	123.903	9.53505	219.098	13.8934	139.008	9.22542	114.413	8.3651	217.363	9.73051
	4.95	125.005	9.62992	221.127	14.0367	140.24	9.31863	115.434	8.45237	219.373	9.83228
	4.975	126.111	9.72528	223.176	14.1809	141.474	9.41245	116.463	8.54009	221.39	9.9345
	5	127.227	9.82081	225.226	14.3257	142.712	9.50663	117.493	8.62843	223.418	10.0374
	5.025	128.346	9.917	227.276	14.4715	143.956	9.60095	118.523	8.71725	225.456	10.1411
	5.05	129.459	10.0131	229.343	14.6179	145.205	9.69535	119.562	8.80653	227.499	10.2451
	5.075	130.582	10.1098	231.423	14.7647	146.457	9.79028	120.607	8.89601	229.551	10.3497
	5.1	131.715	10.2069	233.504	14.9123	147.713	9.88603	121.65	8.9862	231.611	10.4548
	5.125	132.849	10.3041	235.589	15.0609	148.98	9.98239	122.696	9.07694	233.678	10.5603
	5.15	133.98	10.4017	237.694	15.2101	150.258	10.0812	123.752	9.16829	235.752	10.6663
	5.175	135.12	10.4994	239.806	15.36	151.539	10.1809	124.812	9.26007	237.834	10.773
	5.2	136.268	10.598	241.918	15.511	152.826	10.281	125.871	9.3524	239.925	10.8802
	5.225	137.412	10.6971	244.044	15.6633	154.122	10.3815	126.933	9.44523	242.023	10.9878
	5.25	138.558	10.7967	246.185	15.8158	155.417	10.4822	128.005	9.53855	244.13	11.0961
	5.275	139.716	10.897	248.328	15.969	156.715	10.5837	129.082	9.63247	246.245	11.2049
	5.3	140.878	10.9976	250.475	16.1233	158.022	10.6856	130.157	9.72674	248.369	11.3143
	5.325	142.036	11.0982	252.637	16.2783	159.335	10.7881	131.237	9.82138	250.5	11.4242
	5.35	143.2	11.1992	254.814	16.4339	160.651	10.8913	132.326	9.9162	252.638	11.5346
	5.375	144.374	11.3005	256.994	16.5905	161.972	10.9947	133.416	10.0116	254.786	11.6457
	5.4	145.55	11.4023	259.177	16.748	163.302	11.0986	134.506	10.1078	256.941	11.7573
	5.425	146.726	11.5048	261.379	16.9061	164.634	11.2029	135.604	10.2041	259.102	11.8694
	5.45	147.91	11.6079	263.591	17.0646	165.973	11.3083	136.708	10.3008	261.274	11.9823
	5.475	149.101	11.7112	265.8	17.224	167.319	11.4142	137.811	10.3981	263.452	12.0956
	5.5	150.291	11.8145	268.018	17.3843	168.672	11.5203	138.916	10.496	265.634	12.2093
	5.525	151.489	11.9199	270.254	17.5454	170.029	11.6272	140.029	10.5943	267.826	12.3236
	5.55	152.694	12.0258	272.492	17.7069	171.389	11.7347	141.147	10.6932	270.028	12.4386
	5.575	153.902	12.1317	274.73	17.8691	172.755	11.8424	142.263	10.7928	272.236	12.554
	5.6	155.107	12.238	276.983	18.0319	174.13	11.9507	143.386	10.8928	274.45	12.6699
	5.625	156.319	12.3444	279.253	18.1954	175.505	12.0597	144.518	10.9933	276.672	12.7862
	5.65	157.541	12.4516	281.523	18.3596	176.881	12.1692	145.653	11.0944	278.902	12.9031
	5.675	158.763	12.5595	283.798	18.5248	178.268	12.2793	146.788	11.196	281.137	13.0207
	5.7	159.983	12.6673	286.091	18.6907	179.658	12.39	147.928	11.2982	283.38	13.1389
	5.725	161.213	12.7759	288.392	18.857	181.046	12.5009	149.079	11.401	285.632	13.2576
	5.75	162.449	12.8844	290.691	19.0243	182.441	12.6127	150.23	11.5043	287.891	13.3768
	5.775	163.684	12.994	292.998	19.1919	183.847	12.7251	151.379	11.6078	290.155	13.4966
	5.8	164.923	13.1047	295.321	19.3603	185.253	12.8377	152.535	11.7119	292.429	13.6171
	5.825	166.173	13.2151	297.648	19.5297	186.661	12.9511	153.702	11.8165	294.714	13.7383
	5.85	167.429	13.3259	299.971	19.6993	188.081	13.0651	154.867	11.9213	297.01	13.8601
	5.875	168.682	13.4374	302.307	19.8692	189.505	13.1792	156.035	12.0269	299.309	13.9823
	5.9	169.936	13.5487	304.657	20.0403	190.928	13.2935	157.211	12.1327	301.618	14.1051
	5.925	171.2	13.6605	307.008	20.2124	192.36	13.4086	158.39	12.2388	303.934	14.2284
	5.95	172.47	13.7728	309.361	20.385	193.799	13.5239	159.565	12.3453	306.259	14.3524
	5.975	173.736	13.8857	311.731	20.5583	195.24	13.6395	160.744	12.4523	308.591	14.477
	6	175.009	13.9988	314.109	20.7322	196.683	13.756	161.934	12.5597	310.931	14.6023
	6.025	176.289	14.1123	316.485	20.9071	198.135	13.8732	163.126	12.6674	313.279	14.7279
	6.05	177.568	14.2261	318.87	21.0831	199.594	13.9907	164.319	12.7759	315.632	14.8538
	6.075	178.847	14.3405	321.271	21.2591	201.053	14.1089	165.517	12.8847	317.994	14.9802
	6.1	180.134	14.455	323.676	21.4362	202.515	14.2276	166.723	12.9941	320.367	15.1073
	6.125	181.429	14.5705	326.079	21.6138	203.986	14.347	167.928	13.1038	322.746	15.2349
	6.15	182.721	14.6862	328.502	21.7929	205.464	14.4668	169.134	13.214	325.128	15.363
	6.175	184.014	14.802	330.936	21.9725	206.941	14.5871	170.353	13.3258	327.517	15.4915
	6.2	185.318	14.9185	333.366	22.1526	208.422	14.708	171.579	13.4382	329.915	15.6205
	6.225	186.625	15.0358	335.801	22.3331	209.914	14.8295	172.807	13.5513	332.321	15.7501
	6.25	187.931	15.153	338.258	22.5149	211.407	14.9514	174.037	13.6646	334.732	15.8801
	6.275	189.243	15.2707	340.723	22.6968	212.902	15.0738	175.275	13.7784	337.152	16.0106
	6.3	190.562	15.3887	343.184	22.8798	214.406	15.197	176.517	13.8929	339.581	16.1418
	6.325	191.88	15.5069	345.653	23.0638	215.919	15.3205	177.761	14.008	342.015	16.2735
	6.35	193.197	15.6255	348.138	23.2478	217.434	15.4445	179.01	14.1236	344.457	16.4058
	6.375	194.523	15.7439	350.63	23.4328	218.953	15.5689	180.267	14.2396	346.91	16.5385
	6.4	195.855	15.8634	353.12	23.619	220.48	15.694	181.522	14.3559	349.37	16.672
	6.425	197.189	15.9833	355.622	23.8058	222.02	15.8201	182.778	14.4728	351.832	16.806
	6.45	198.528	16.1041	358.14	23.9936	223.56	15.947	184.042	14.5902	354.301	16.9402
	6.475	199.88	16.2253	360.657	24.182	225.104	16.0742	185.309	14.7078	356.779	17.0751
	6.5	201.235	16.3461	363.175	24.3711	226.658	16.2021	186.575	14.8259	359.263	17.2104
	6.525	202.587	16.4675	365.705	24.5607	228.213	16.3306	187.844	14.9444	361.751	17.3462
	6.55	203.947	16.59	368.241	24.7512	229.77	16.4592	189.12	15.0635	364.249	17.4825
	6.575	205.317	16.7128	370.777	24.9424	231.336	16.5883	190.398	15.1829	366.755	17.6195
	6.6	206.686	16.8362	373.324	25.1342	232.909	16.7181	191.676	15.3028	369.266	17.7568
	6.625	208.054	16.96	375.886	25.3269	234.481	16.8484	192.958	15.4234	371.778	17.8944
	6.65	209.429	17.0841	378.452	25.5206	236.055	16.9791	194.247	15.5445	374.3	18.0328
	6.675	210.811	17.2087	381.016	25.7147	237.638	17.1104	195.542	15.6661	376.831	18.1717
	6.7	212.193	17.3324	383.588	25.9094	239.226	17.2421	196.833	15.7882	379.365	18.3111
	6.725	213.58	17.4568	386.172	26.1053	240.812	17.3742	198.13	15.9105	381.904	18.4509
	6.75	214.975	17.582	388.755	26.3016	242.402	17.5067	199.433	16.0333	384.453	18.5913
	6.775	216.374	17.7078	391.342	26.498	244.003	17.6396	200.737	16.1565	387.013	18.7323
	6.8	217.77	17.834	393.943	26.696	245.607	17.7729	202.041	16.2805	389.581	18.8742
	6.825	219.169	17.9601	396.551	26.8949	247.206	17.9063	203.351	16.405	392.155	19.0164
	6.85	220.577	18.0863	399.162	27.0944	248.814	18.0404	204.669	16.53	394.742	19.1594
	6.875	221.984	18.2137	401.787	27.2951	250.43	18.1751	205.988	16.6553	397.332	19.3034
	6.9	223.388	18.3409	404.422	27.4963	252.045	18.3101	207.304	16.7807	399.923	19.4474
	6.925	224.801	18.4691	407.056	27.6979	253.661	18.4455	208.628	16.9068	402.522	19.5919
	6.95	226.219	18.5975	409.702	27.9008	255.286	18.5813	209.958	17.0335	405.133	19.7372
	6.975	227.634	18.7256	412.364	28.1041	256.918	18.7179	211.288	17.1607	407.745	19.8829
	7	229.048	18.8537	415.034	28.308	258.551	18.8551	212.621	17.2881	410.36	20.0289
	7.025	230.472	18.9822	417.708	28.5134	260.187	18.9929	213.963	17.4163	412.985	20.1755
	7.05	231.901	19.1116	420.396	28.7201	261.83	19.1311	215.307	17.5453	415.62	20.3227
	7.075	233.328	19.2416	423.095	28.9269	263.478	19.2699	216.65	17.6746	418.26	20.4706
	7.1	234.759	19.3718	425.801	29.1337	265.125	19.4088	218.002	17.8048	420.908	20.6188
	7.125	236.194	19.5016	428.505	29.341	266.779	19.5481	219.362	17.9359	423.563	20.7674
	7.15	237.63	19.6319	431.225	29.5499	268.441	19.6884	220.719	18.0671	426.225	20.9167
	7.175	239.068	19.763	433.96	29.7599	270.103	19.8286	222.081	18.1991	428.892	21.0666
	7.2	240.514	19.8952	436.697	29.9701	271.77	19.9696	223.448	18.3315	431.566	21.2168
	7.225	241.969	20.0275	439.436	30.1814	273.445	20.1113	224.82	18.4645	434.254	21.3673
	7.25	243.422	20.1604	442.184	30.3931	275.124	20.2531	226.189	18.5979	436.949	21.5185
	7.275	244.879	20.2938	444.944	30.6059	276.801	20.3951	227.561	18.732	439.649	21.6702
	7.3	246.344	20.427	447.709	30.8193	278.484	20.5378	228.94	18.8664	442.359	21.8225
	7.325	247.81	20.5598	450.474	31.033	280.175	20.6814	230.322	19.0014	445.076	21.9753
	7.35	249.273	20.6933	453.252	31.2476	281.865	20.825	231.7	19.137	447.798	22.129
	7.375	250.746	20.828	456.039	31.4633	283.554	20.9686	233.081	19.273	450.529	22.2833
	7.4	252.224	20.9626	458.827	31.6792	285.253	21.113	234.47	19.4094	453.268	22.438
	7.425	253.698	21.0966	461.625	31.8967	286.958	21.2583	235.862	19.5464	456.009	22.593
	7.45	255.17	21.2309	464.431	32.1148	288.662	21.4038	237.252	19.6839	458.755	22.7487
	7.475	256.65	21.3654	467.239	32.3331	290.369	21.55	238.65	19.822	461.509	22.9049
	7.5	258.139	21.5011	470.05	32.5514	292.083	21.6967	240.053	19.9606	464.269	23.0617
	7.525	259.629	21.6372	472.871	32.7708	293.804	21.8441	241.454	20.0993	467.033	23.2189
	7.55	261.122	21.7738	475.697	32.9909	295.526	21.9919	242.853	20.2386	469.807	23.3772
	7.575	262.621	21.9106	478.529	33.2123	297.254	22.1409	244.261	20.3784	472.592	23.5359
	7.6	264.124	22.0482	481.37	33.4347	298.986	22.29	245.676	20.5186	475.385	23.6953
	7.625	265.62	22.1849	484.226	33.6579	300.718	22.4392	247.092	20.6595	478.189	23.8555
	7.65	267.119	22.3215	487.084	33.8816	302.456	22.5892	248.509	20.8013	480.998	24.0165
	7.675	268.629	22.4592	489.944	34.106	304.202	22.7398	249.935	20.9436	483.815	24.1779
	7.7	270.143	22.5973	492.817	34.3312	305.956	22.8901	251.363	21.0862	486.64	24.3399
	7.725	271.655	22.7359	495.704	34.5566	307.705	23.04	252.793	21.2296	489.469	24.5024
	7.75	273.17	22.8747	498.596	34.7836	309.459	23.1909	254.226	21.3736	492.306	24.6655
	7.775	274.689	23.0143	501.492	35.0116	311.222	23.3423	255.667	21.5183	495.158	24.8294
	7.8	276.207	23.1535	504.397	35.2396	312.987	23.494	257.108	21.6635	498.012	24.9938
	7.825	277.727	23.2925	507.314	35.4682	314.752	23.6465	258.547	21.8087	500.868	25.1584
	7.85	279.249	23.4316	510.232	35.6978	316.521	23.7993	259.992	21.9545	503.734	25.3234
	7.875	280.773	23.5708	513.162	35.9281	318.302	23.9526	261.444	22.1007	506.608	25.4893
	7.9	282.298	23.711	516.104	36.1596	320.083	24.106	262.894	22.247	509.486	25.6555
	7.925	283.827	23.8516	519.052	36.3922	321.869	24.2605	264.345	22.3937	512.372	25.8225
	7.95	285.361	23.9924	521.999	36.6248	323.666	24.4154	265.805	22.5412	515.264	25.9902
	7.975	286.895	24.1337	524.953	36.8582	325.465	24.5703	267.267	22.689	518.161	26.1584
	8	288.43	24.2769	527.917	37.0926	327.264	24.7257	268.73	22.837	521.061	26.327
	8.025	289.971	24.4192	530.887	37.3276	329.067	24.8812	270.194	22.9856	523.977	26.4971
	8.05	291.518	24.5615	533.86	37.5631	330.882	25.0376	271.667	23.1345	526.901	26.6676
	8.075	293.069	24.705	536.836	37.7992	332.696	25.1947	273.142	23.284	529.827	26.8387
	8.1	294.62	24.8485	539.821	38.0364	334.51	25.3516	274.616	23.4338	532.763	27.0105
	8.125	296.179	24.9923	542.814	38.2743	336.332	25.5092	276.096	23.5841	535.709	27.183
	8.15	297.742	25.1363	545.815	38.513	338.161	25.6673	277.586	23.7352	538.656	27.3555
	8.175	299.3	25.2805	548.82	38.7528	339.988	25.8255	279.076	23.8865	541.615	27.5294
	8.2	300.864	25.4253	551.823	38.993	341.816	25.9843	280.564	24.0382	544.578	27.7036
	8.225	302.436	25.5705	554.833	39.2337	343.649	26.1434	282.059	24.1909	547.546	27.878
	8.25	304.011	25.7158	557.867	39.4773	345.493	26.3033	283.56	24.3437	550.524	28.0532
	8.275	305.588	25.8613	560.906	39.7218	347.333	26.4631	285.061	24.497	553.506	28.2292
	8.3	307.169	26.0066	563.951	39.9668	349.18	26.6237	286.565	24.6513	556.493	28.4056
	8.325	308.755	26.1529	567.006	40.2129	351.034	26.785	288.075	24.8062	559.488	28.5824
	8.35	310.338	26.2991	570.066	40.4596	352.887	26.9464	289.588	24.9613	562.489	28.7599
	8.375	311.92	26.4445	573.128	40.7073	354.741	27.1087	291.099	25.1169	565.492	28.9375
	8.4	313.513	26.5904	576.199	40.9563	356.603	27.271	292.615	25.2731	568.501	29.1157
	8.425	315.106	26.737	579.271	41.2049	358.47	27.4339	294.141	25.4304	571.52	29.2947
	8.45	316.698	26.8835	582.351	41.4547	360.335	27.5974	295.669	25.5876	574.543	29.4741
	8.475	318.291	27.0305	585.442	41.7061	362.201	27.7613	297.194	25.7453	577.571	29.6539
	8.5	319.891	27.1775	588.535	41.9573	364.074	27.9253	298.727	25.904	580.617	29.8357
	8.525	321.496	27.3258	591.635	42.2088	365.967	28.0939	300.269	26.0635	583.674	30.0186
	8.55	323.099	27.4743	594.744	42.462	367.859	28.2627	301.812	26.2235	586.735	30.2018
	8.575	324.704	27.6231	597.857	42.7158	369.756	28.432	303.357	26.3837	589.8	30.3855
	8.6	326.313	27.7723	600.971	42.9694	371.665	28.6025	304.905	26.5445	592.879	30.5701
	8.625	327.92	27.9216	604.106	43.2243	373.573	28.7734	306.461	26.7059	595.964	30.7552
	8.65	329.53	28.0717	607.245	43.481	375.482	28.9453	308.015	26.8676	599.053	30.9409
	8.675	331.143	28.222	610.404	43.7407	377.397	29.1173	309.571	27.0298	602.151	31.1272
	8.7	332.763	28.3719	613.578	44.002	379.318	29.2898	311.131	27.1926	605.26	31.3141
	8.725	334.384	28.521	616.758	44.264	381.235	29.4625	312.696	27.3561	608.371	31.5015
	8.75	336.012	28.6713	619.933	44.5259	383.159	29.6361	314.261	27.5201	611.485	31.6891
	8.775	337.647	28.8216	623.118	44.7888	385.09	29.8101	315.828	27.6845	614.604	31.877
	8.8	339.276	28.9719	626.327	45.0541	387.023	29.9853	317.404	27.8496	617.728	32.0655
	8.825	340.903	29.1234	629.529	45.319	388.956	30.1606	318.986	28.0149	620.858	32.2548
	8.85	342.532	29.2748	632.735	45.5846	390.896	30.3357	320.567	28.181	623.993	32.4445
	8.875	344.165	29.4259	635.951	45.851	392.843	30.5122	322.151	28.3476	627.136	32.6347
	8.9	345.799	29.5779	639.174	46.1186	394.786	30.6893	323.738	28.5145	630.285	32.8252
	8.925	347.441	29.7313	642.399	46.3868	396.73	30.8663	325.328	28.6819	633.442	33.0162
	8.95	349.092	29.8849	645.631	46.6561	398.682	31.0434	326.918	28.8497	636.606	33.2077
	8.975	350.743	30.0387	648.868	46.9259	400.636	31.2214	328.518	29.0183	639.778	33.4002
	9	352.392	30.1927	652.109	47.1965	402.588	31.3999	330.122	29.1873	642.956	33.5932
	9.025	354.044	30.3475	655.354	47.4674	404.546	31.5788	331.726	29.3565	646.137	33.7868
	9.05	355.703	30.503	658.6	47.7387	406.511	31.7578	333.331	29.5265	649.33	33.9813
	9.075	357.365	30.6587	661.856	48.0114	408.475	31.9372	334.944	29.6966	652.526	34.1759
	9.1	359.028	30.8152	665.121	48.2858	410.436	32.1162	336.562	29.8673	655.724	34.3712
	9.125	360.696	30.9728	668.389	48.5604	412.408	32.2962	338.18	30.0386	658.931	34.5673
	9.15	362.368	31.1305	671.663	48.8351	414.389	32.477	339.799	30.2105	662.149	34.7643
	9.175	364.039	31.2881	674.943	49.1111	416.362	32.657	341.427	30.3831	665.371	34.9617
	9.2	365.71	31.4457	678.223	49.3881	418.334	32.8367	343.053	30.5558	668.598	35.1592
	9.225	367.389	31.6048	681.515	49.6656	420.313	33.0166	344.681	30.729	671.83	35.3573
	9.25	369.069	31.7641	684.811	49.9431	422.301	33.198	346.318	30.9031	675.076	35.5562
	9.275	370.753	31.9231	688.116	50.222	424.281	33.3795	347.963	31.0782	678.328	35.7553
	9.3	372.443	32.0827	691.42	50.502	426.265	33.5611	349.605	31.2532	681.583	35.955
	9.325	374.136	32.242	694.728	50.7817	428.263	33.7439	351.249	31.4288	684.851	36.1554
	9.35	375.835	32.4022	698.049	51.0626	430.257	33.9272	352.901	31.6054	688.129	36.3566
	9.375	377.57	32.5769	701.372	51.3447	432.249	34.1107	354.552	31.7821	691.409	36.5581
	9.4	379.311	32.7519	704.691	51.6269	434.249	34.2944	356.2	31.9587	694.69	36.7599
	9.425	381.055	32.9272	708.019	51.91	436.259	34.4791	357.851	32.136	697.981	36.9627
	9.45	382.802	33.1023	711.358	52.1945	438.271	34.6651	359.51	32.3142	701.279	37.1662
	9.475	384.548	33.2785	714.7	52.4801	440.282	34.8516	361.172	32.4929	704.581	37.3705
	9.5	386.299	33.4555	718.053	52.7662	442.302	35.0388	362.825	32.6716	707.891	37.5754
	9.525	388.054	33.6334	721.411	53.0525	444.334	35.227	364.483	32.8513	711.205	37.7803
	9.55	389.805	33.8115	724.781	53.3405	446.358	35.4151	366.148	33.0312	714.529	37.9856
	9.575	391.559	33.9904	728.152	53.629	448.384	35.6031	367.813	33.2112	717.854	38.1914
	9.6	393.317	34.169	731.527	53.9181	450.419	35.7918	369.48	33.3919	721.182	38.3972
	9.625	395.078	34.348	734.905	54.2083	452.467	35.9819	371.151	33.5728	724.515	38.6035
	9.65	396.84	34.5277	738.286	54.499	454.507	36.1715	372.827	33.7542	727.855	38.8108
	9.675	398.605	34.7083	741.668	54.7904	456.558	36.361	374.504	33.936	731.197	39.0184
	9.7	400.38	34.8889	745.055	55.0825	458.615	36.5512	376.177	34.1177	734.542	39.2263
	9.725	402.158	35.0705	748.452	55.3752	460.665	36.7416	377.855	34.3002	737.892	39.435
	9.75	403.939	35.2527	751.845	55.6678	462.713	36.9313	379.535	34.4828	741.258	39.645
	9.775	405.723	35.4349	755.238	55.961	464.773	37.1215	381.214	34.6655	744.629	39.8552
	9.8	407.511	35.6176	758.636	56.2553	466.837	37.3125	382.894	34.8489	748.002	40.0659
	9.825	409.301	35.8017	762.042	56.5506	468.892	37.5035	384.578	35.0328	751.381	40.2773
	9.85	411.092	35.986	765.451	56.8466	470.95	37.6949	386.267	35.2168	754.764	40.4894
	9.875	412.885	36.1699	768.878	57.1449	473.026	37.8863	387.955	35.4009	758.154	40.7022
	9.9	414.68	36.3543	772.306	57.4433	475.104	38.0794	389.649	35.5859	761.552	40.915
	9.925	416.478	36.5395	775.736	57.7429	477.182	38.2733	391.351	35.7719	764.955	41.1284
	9.95	418.281	36.7253	779.167	58.0427	479.263	38.4671	393.054	35.9586	768.36	41.3424
	9.975	420.087	36.9112	782.601	58.3426	481.353	38.6609	394.76	36.1455	771.773	41.5573
	10	421.89	37.0974	786.041	58.6433	483.443	38.8558	396.477	36.3336	775.192	41.7722
	10.025	423.693	37.2841	789.49	58.9458	485.535	39.0511	398.197	36.522	778.615	41.9879
	10.05	425.503	37.4718	792.948	59.2486	487.635	39.2469	399.913	36.7104	782.041	42.2038
	10.075	427.315	37.6595	796.415	59.5523	489.74	39.4431	401.626	36.8993	785.473	42.4202
	10.1	429.128	37.8477	799.877	59.856	491.837	39.6399	403.349	37.0883	788.915	42.6376
	10.125	430.946	38.0374	803.341	60.1608	493.937	39.8366	405.073	37.2779	792.361	42.8558
	10.15	432.767	38.2269	806.82	60.4668	496.05	40.0341	406.795	37.4679	795.813	43.0745
	10.175	434.589	38.4164	810.299	60.7735	498.162	40.2323	408.517	37.6582	799.271	43.2936
	10.2	436.414	38.6071	813.806	61.0843	500.273	40.4311	410.249	37.849	802.733	43.5136
	10.225	438.246	38.7984	817.312	61.3953	502.399	40.6305	411.984	38.0401	806.201	43.7341
	10.25	440.077	38.9898	820.83	61.7077	504.539	40.8312	413.716	38.2319	809.678	43.9551
	10.275	441.906	39.1808	824.356	62.0211	506.665	41.0316	415.453	38.424	813.159	44.1766
	10.3	443.736	39.3722	827.881	62.3353	508.79	41.2312	417.192	38.6161	816.648	44.399
	10.325	445.571	39.5644	831.408	62.65	510.929	41.4315	418.931	38.8084	820.142	44.6219
	10.35	447.409	39.7574	834.945	62.9661	513.082	41.6336	420.671	39.0014	823.642	44.8451
	10.375	449.249	39.9508	838.481	63.2824	515.23	41.8363	422.416	39.1947	827.148	45.0691
	10.4	451.094	40.1442	842.022	63.5988	517.378	42.0389	424.166	39.3888	830.657	45.2938
	10.425	452.947	40.3388	845.57	63.9166	519.538	42.2417	425.913	39.5832	834.171	45.5192
	10.45	454.8	40.5341	849.121	64.235	521.698	42.445	427.661	39.7784	837.696	45.7454
	10.475	456.65	40.7293	852.673	64.5543	523.86	42.6497	429.42	39.9744	841.226	45.972
	10.5	458.5	40.9243	856.231	64.8751	526.023	42.8537	431.18	40.1703	844.755	46.1988
	10.525	460.36	41.1206	859.786	65.196	528.192	43.0576	432.937	40.3664	848.286	46.4262
	10.55	462.224	41.3175	863.344	65.5179	530.357	43.2625	434.699	40.563	851.818	46.6537
	10.575	464.087	41.5144	866.901	65.8403	532.527	43.4688	436.466	40.7602	855.359	46.8818
	10.6	465.953	41.7112	870.462	66.1637	534.704	43.6751	438.239	40.9576	858.908	47.111
	10.625	467.825	41.9092	874.023	66.4875	536.884	43.881	440.014	41.1555	862.464	47.3406
	10.65	469.691	42.1062	877.587	66.8123	539.061	44.0878	441.791	41.3541	866.019	47.5697
	10.675	471.562	42.3043	881.168	67.1389	541.239	44.2954	443.573	41.5534	869.581	47.7995
	10.7	473.435	42.5029	884.748	67.4653	543.424	44.5031	445.357	41.7526	873.148	48.0302
	10.725	475.316	42.702	888.334	67.7931	545.614	44.7118	447.141	41.9524	876.722	48.2619
	10.75	477.2	42.9015	891.925	68.1226	547.8	44.9207	448.925	42.1529	880.297	48.4936
	10.775	479.084	43.1019	895.513	68.4512	549.998	45.1304	450.711	42.3534	883.876	48.7258
	10.8	480.971	43.302	899.114	68.7812	552.199	45.34	452.501	42.5548	887.461	48.959
	10.825	482.86	43.5023	902.731	69.1125	554.396	45.5504	454.292	42.7568	891.055	49.1929
	10.85	484.748	43.703	906.351	69.445	556.591	45.761	456.086	42.9595	894.647	49.4272
	10.875	486.637	43.9043	909.964	69.7771	558.797	45.9713	457.887	43.1632	898.242	49.6621
	10.9	488.536	44.107	913.582	70.1098	561.011	46.1829	459.686	43.3665	901.849	49.8982
	10.925	490.435	44.3103	917.203	70.4433	563.213	46.3944	461.487	43.5705	905.454	50.1339
	10.95	492.333	44.5142	920.824	70.7769	565.426	46.6069	463.295	43.7756	909.063	50.3705
	10.975	494.24	44.7179	924.463	71.1118	567.648	46.8197	465.1	43.9811	912.672	50.6073
	11	496.154	44.9229	928.107	71.4478	569.885	47.0338	466.903	44.1863	916.286	50.8445
	11.025	498.067	45.1286	931.755	71.7841	572.116	47.2481	468.712	44.3921	919.908	51.0831
	11.05	499.982	45.335	935.406	72.1217	574.358	47.4629	470.524	44.5982	923.534	51.3223
	11.075	501.899	45.5411	939.064	72.4607	576.611	47.6786	472.331	44.8048	927.168	51.5621
	11.1	503.816	45.748	942.72	72.7997	578.854	47.8942	474.144	45.0125	930.805	51.8026
	11.125	505.729	45.9547	946.379	73.1404	581.105	48.1109	475.964	45.2208	934.447	52.0439
	11.15	507.647	46.1621	950.043	73.4824	583.396	48.3334	477.785	45.4298	938.085	52.2852
	11.175	509.57	46.3702	953.708	73.8241	585.691	48.5565	479.605	45.6394	941.727	52.5272
	11.2	511.493	46.5788	957.37	74.1657	587.979	48.78	481.427	45.8495	945.379	52.7688
	11.225	513.418	46.7878	961.04	74.5094	590.269	49.0037	483.256	46.0605	949.035	53.0106
	11.25	515.348	46.9971	964.714	74.8527	592.568	49.2273	485.087	46.2719	952.694	53.2537
	11.275	517.277	47.2067	968.39	75.1972	594.87	49.4521	486.917	46.4842	956.363	53.4972
	11.3	519.211	47.4173	972.059	75.5426	597.166	49.6775	488.754	46.6964	960.037	53.7411
	11.325	521.145	47.6285	975.732	75.8886	599.464	49.9025	490.59	46.9082	963.713	53.9862
	11.35	523.081	47.8401	979.422	76.2349	601.773	50.128	492.427	47.1209	967.39	54.2314
	11.375	525.02	48.052	983.12	76.5815	604.081	50.3546	494.26	47.3333	971.068	54.4774
	11.4	526.961	48.2643	986.815	76.9294	606.386	50.5818	496.098	47.5466	974.756	54.7242
	11.425	528.905	48.477	990.522	77.2777	608.715	50.8097	497.932	47.7595	978.449	54.9714
	11.45	530.853	48.6901	994.237	77.6263	611.048	51.0381	499.769	47.9734	982.144	55.2191
	11.475	532.8	48.9041	997.95	77.9762	613.379	51.2679	501.606	48.1875	985.842	55.4673
	11.5	534.747	49.1186	1001.68	78.3266	615.711	51.497	503.444	48.4014	989.549	55.7155
	11.525	536.7	49.3334	1005.41	78.6774	618.058	51.7269	505.285	48.6157	993.257	55.9638
	11.55	538.657	49.5487	1009.15	79.0301	620.4	51.9572	507.13	48.831	996.966	56.2129
	11.575	540.616	49.7653	1012.9	79.3829	622.734	52.1881	508.974	49.0456	1000.68	56.4625
	11.6	542.575	49.9826	1016.65	79.7361	625.082	52.4194	510.822	49.2615	1004.4	56.7126
	11.625	544.543	50.2006	1020.4	80.0907	627.435	52.6508	512.69	49.4789	1008.12	56.9628
	11.65	546.511	50.419	1024.17	80.4451	629.787	52.8832	514.557	49.6972	1011.84	57.2133
	11.675	548.474	50.6369	1027.94	80.8008	632.139	53.1169	516.425	49.9159	1015.59	57.4667
	11.7	550.44	50.8547	1031.71	81.1571	634.536	53.3576	518.294	50.135	1019.35	57.7204
	11.725	552.41	51.0732	1035.5	81.5153	636.932	53.598	520.162	50.354	1023.1	57.9745
	11.75	554.38	51.2923	1039.31	81.8739	639.325	53.8395	522.034	50.5734	1026.88	58.2296
	11.775	556.36	51.5128	1043.1	82.2331	641.72	54.0816	523.91	50.7939	1030.65	58.4851
	11.8	558.346	51.7336	1046.91	82.5929	644.12	54.3237	525.796	51.0161	1034.42	58.7408
	11.825	560.334	51.9553	1050.72	82.9534	646.521	54.5665	527.676	51.2374	1038.2	58.9969
	11.85	562.327	52.1776	1054.54	83.3141	648.928	54.8106	529.555	51.4594	1041.97	59.2527
	11.875	564.32	52.4001	1058.36	83.6764	651.336	55.0543	531.435	51.6815	1045.75	59.5092
	11.9	566.317	52.6237	1062.19	84.0391	653.748	55.2976	533.319	51.904	1049.53	59.7663
	11.925	568.314	52.8475	1066.02	84.4029	656.156	55.5417	535.2	52.1259	1053.32	60.0234
	11.95	570.309	53.0719	1069.84	84.7671	658.567	55.7864	537.084	52.3485	1057.12	60.2801
	11.975	572.307	53.2965	1073.67	85.1319	660.985	56.0312	538.974	52.5719	1060.92	60.538
	12	574.305	53.5206	1077.52	85.4978	663.41	56.2764	540.871	52.796	1064.74	60.7956
	12.025	576.3	53.7445	1081.37	85.8638	665.829	56.5224	542.769	53.0198	1068.55	61.0539
	12.05	578.295	53.9695	1085.21	86.2303	668.252	56.7688	544.668	53.2437	1072.38	61.313
	12.075	580.29	54.1943	1089.06	86.5969	670.68	57.0156	546.571	53.4681	1076.22	61.5729
	12.1	582.289	54.4204	1092.9	86.9646	673.112	57.2635	548.48	53.693	1080.06	61.8334
	12.125	584.293	54.6479	1096.75	87.3314	675.54	57.5118	550.385	53.9174	1083.9	62.0945
	12.15	586.297	54.8759	1100.6	87.6998	677.97	57.76	552.288	54.1419	1087.75	62.3551
	12.175	588.303	55.1038	1104.47	88.0693	680.406	58.0085	554.195	54.3671	1091.59	62.6159
	12.2	590.315	55.333	1108.33	88.4398	682.839	58.2576	556.099	54.5927	1095.44	62.8773
	12.225	592.325	55.5632	1112.19	88.809	685.271	58.5083	558.009	54.8186	1099.29	63.1396
	12.25	594.337	55.7934	1116.06	89.1799	687.706	58.758	559.921	55.0449	1103.16	63.4021
	12.275	596.351	56.0237	1119.96	89.5526	690.146	59.0079	561.834	55.2718	1107.03	63.6647
	12.3	598.366	56.2543	1123.87	89.9262	692.581	59.2586	563.762	55.5005	1110.91	63.9287
	12.325	600.38	56.4848	1127.77	90.3023	695.016	59.5099	565.696	55.7303	1114.8	64.1933
	12.35	602.394	56.7151	1131.69	90.679	697.462	59.7612	567.631	55.9606	1118.69	64.4576
	12.375	604.414	56.9465	1135.66	91.0672	699.905	60.0125	569.572	56.1912	1122.58	64.7226
	12.4	606.43	57.1779	1139.62	91.4557	702.347	60.2647	571.517	56.423	1126.47	64.9881
	12.425	608.446	57.4093	1143.62	91.8462	704.8	60.5181	573.479	56.6562	1130.38	65.2545
	12.45	610.467	57.6413	1147.63	92.2373	707.256	60.7705	575.441	56.8893	1134.29	65.5218
	12.475	612.486	57.8737	1151.64	92.6294	709.708	61.0237	577.407	57.1229	1138.21	65.7896
	12.5	614.502	58.1067	1155.67	93.0234	712.154	61.2774	579.381	57.3577	1142.14	66.0581
	12.525	616.522	58.3408	1159.7	93.4177	714.611	61.5314	581.36	57.5923	1146.07	66.3273
	12.55	618.547	58.5748	1163.74	93.8117	717.072	61.7856	583.343	57.828	1150.01	66.5973
	12.575	620.573	58.8094	1167.79	94.2074	719.525	62.0404	585.322	58.0634	1153.95	66.8677
	12.6	622.597	59.0441	1171.84	94.6031	721.979	62.2958	587.306	58.2993	1157.88	67.1378
	12.625	624.635	59.2801	1175.89	95.0004	724.439	62.5508	589.294	58.5353	1161.83	67.4089
	12.65	626.679	59.5165	1179.95	95.3979	726.899	62.8066	591.284	58.7723	1165.77	67.6802
	12.675	628.721	59.7526	1184.02	95.7974	729.358	63.0621	593.27	59.0095	1169.72	67.9516
	12.7	630.759	59.9891	1188.09	96.1982	731.826	63.3188	595.257	59.2453	1173.66	68.2234
	12.725	632.804	60.2269	1192.18	96.5988	734.304	63.5754	597.245	59.4808	1177.62	68.4954
	12.75	634.85	60.4654	1196.28	97.0012	736.773	63.8311	599.225	59.7161	1181.57	68.7689
	12.775	636.9	60.7054	1200.37	97.4043	739.24	64.0868	601.206	59.9516	1185.53	69.0419
	12.8	638.947	60.9452	1204.47	97.809	741.711	64.3422	603.185	60.1863	1189.5	69.3143
	12.825	640.995	61.1846	1208.57	98.2143	744.195	64.5994	605.168	60.421	1193.46	69.5876
	12.85	643.054	61.4257	1212.71	98.6229	746.676	64.8574	607.152	60.6565	1197.43	69.862
	12.875	645.104	61.6661	1216.85	99.0321	749.159	65.1158	609.137	60.8931	1201.39	70.137
	12.9	647.154	61.907	1221.01	99.4423	751.651	65.3751	611.125	61.13	1205.37	70.4129
	12.925	649.209	62.1482	1225.18	99.8526	754.141	65.6348	613.116	61.3676	1209.34	70.6888
	12.95	651.266	62.3899	1229.33	100.263	756.63	65.8955	615.102	61.6048	1213.31	70.9656
	12.975	653.323	62.6315	1233.5	100.674	759.12	66.1559	617.09	61.8419	1217.29	71.2428
	13	655.381	62.8738	1237.68	101.087	761.616	66.4167	619.081	62.0807	1221.26	71.5206
	13.025	657.445	63.116	1241.86	101.502	764.107	66.6777	621.072	62.3198	1225.27	71.7991
	13.05	659.513	63.3596	1246.04	101.917	766.596	66.9395	623.064	62.5587	1229.27	72.078
	13.075	661.585	63.6033	1250.23	102.333	769.095	67.2015	625.058	62.7976	1233.28	72.3578
	13.1	663.66	63.8471	1254.41	102.748	771.598	67.4634	627.066	63.0372	1237.28	72.6368
	13.125	665.731	64.0905	1258.59	103.165	774.096	67.726	629.077	63.2774	1241.28	72.916
	13.15	667.802	64.3349	1262.77	103.581	776.599	67.989	631.082	63.5155	1245.28	73.1954
	13.175	669.876	64.5794	1266.96	103.999	779.11	68.2531	633.092	63.7544	1249.28	73.4749
	13.2	671.954	64.8237	1271.14	104.417	781.616	68.5162	635.103	63.9938	1253.28	73.7536
	13.225	674.03	65.0684	1275.34	104.836	784.123	68.7803	637.115	64.234	1257.27	74.0331
	13.25	676.105	65.3123	1279.55	105.256	786.643	69.0459	639.135	64.4737	1261.29	74.3156
	13.275	678.179	65.5568	1283.75	105.675	789.167	69.312	641.161	64.7143	1265.32	74.5995
	13.3	680.256	65.8025	1287.96	106.095	791.699	69.5786	643.188	64.956	1269.35	74.8839
	13.325	682.33	66.0481	1292.18	106.515	794.228	69.8457	645.212	65.1977	1273.37	75.1679
	13.35	684.405	66.2951	1296.41	106.937	796.767	70.1136	647.24	65.4399	1277.42	75.4539
	13.375	686.485	66.5424	1300.63	107.36	799.313	70.3822	649.276	65.6825	1281.47	75.7406
	13.4	688.559	66.7896	1304.87	107.784	801.853	70.6505	651.316	65.926	1285.54	76.0272
	13.425	690.626	67.0354	1309.11	108.208	804.399	70.9202	653.353	66.1685	1289.6	76.3139
	13.45	692.706	67.2827	1313.35	108.633	806.945	71.1896	655.391	66.4123	1293.67	76.6014
	13.475	694.788	67.5306	1317.58	109.057	809.528	71.465	657.433	66.6568	1297.75	76.8895
	13.5	696.866	67.7786	1321.82	109.483	812.107	71.7408	659.482	66.9013	1301.83	77.1779
	13.525	698.949	68.0278	1326.07	109.911	814.691	72.0163	661.535	67.1448	1305.91	77.4665
	13.55	701.036	68.2761	1330.33	110.341	817.28	72.2923	663.596	67.3888	1310	77.7565
	13.575	703.122	68.5253	1334.59	110.768	819.867	72.5684	665.657	67.6332	1314.09	78.0469
	13.6	705.212	68.7749	1338.85	111.199	822.448	72.8444	667.725	67.8771	1318.17	78.3367
	13.625	707.307	69.0254	1343.13	111.629	825.045	73.1223	669.795	68.1214	1322.26	78.6265
	13.65	709.402	69.276	1347.41	112.062	827.643	73.4	671.871	68.3662	1326.34	78.9169
	13.675	711.499	69.5266	1351.68	112.494	830.241	73.6776	673.945	68.6117	1330.43	79.2079
	13.7	713.599	69.7781	1355.95	112.927	832.842	73.9559	676.014	68.8552	1334.53	79.4995
	13.725	715.705	70.0303	1360.23	113.361	835.447	74.2344	678.082	69.0987	1338.63	79.7924
	13.75	717.818	70.2834	1364.53	113.796	838.054	74.5138	680.155	69.343	1342.73	80.0847
	13.775	719.923	70.5355	1368.83	114.232	840.649	74.7926	682.227	69.5869	1346.83	80.3772
	13.8	722.029	70.7885	1373.14	114.668	843.252	75.0724	684.326	69.8336	1350.94	80.6708
	13.825	724.14	71.0417	1377.46	115.106	845.871	75.3542	686.428	70.0812	1355.05	80.965
	13.85	726.256	71.296	1381.77	115.543	848.483	75.6354	688.528	70.3285	1359.15	81.2585
	13.875	728.364	71.5488	1386.09	115.983	851.093	75.9176	690.633	70.5767	1363.26	81.5524
	13.9	730.475	71.8021	1390.42	116.424	853.708	76.2009	692.737	70.8252	1367.36	81.847
	13.925	732.593	72.0568	1394.74	116.865	856.322	76.4844	694.841	71.0734	1371.47	82.1412
	13.95	734.716	72.3133	1399.07	117.307	858.936	76.7684	696.949	71.3236	1375.56	82.4352
	13.975	736.839	72.5712	1403.4	117.75	861.553	77.0531	699.067	71.5745	1379.67	82.7304
	14	738.96	72.8281	1407.74	118.194	864.171	77.3379	701.186	71.8246	1383.78	83.0267
	14.025	741.085	73.0852	1412.08	118.637	866.791	77.623	703.308	72.0747	1387.9	83.3223
	14.05	743.209	73.3438	1416.42	119.081	869.414	77.9094	705.43	72.3269	1392.01	83.6186
	14.075	745.329	73.6009	1420.78	119.527	872.049	78.1964	707.547	72.5772	1396.12	83.9152
	14.1	747.449	73.8585	1425.13	119.973	874.697	78.483	709.662	72.8279	1400.23	84.2123
	14.125	749.575	74.1168	1429.49	120.42	877.344	78.771	711.788	73.0797	1404.34	84.5093
	14.15	751.697	74.3752	1433.84	120.866	879.998	79.0602	713.913	73.3315	1408.45	84.8066
	14.175	753.822	74.6339	1438.19	121.312	882.649	79.3494	716.03	73.5822	1412.55	85.1047
	14.2	755.949	74.8931	1442.56	121.759	885.302	79.6389	718.143	73.8331	1416.68	85.4028
	14.225	758.077	75.1526	1446.92	122.208	887.948	79.9291	720.259	74.0848	1420.8	85.7016
	14.25	760.206	75.4133	1451.32	122.659	890.595	80.2201	722.375	74.3369	1424.92	86.0006
	14.275	762.338	75.6742	1455.72	123.111	893.253	80.5119	724.49	74.5885	1429.05	86.2998
	14.3	764.474	75.9358	1460.12	123.564	895.91	80.8036	726.604	74.84	1433.18	86.5997
	14.325	766.61	76.1973	1464.52	124.019	898.562	81.0954	728.72	75.0923	1437.3	86.9002
	14.35	768.748	76.4581	1468.94	124.473	901.219	81.3881	730.841	75.3443	1441.45	87.2022
	14.375	770.891	76.7197	1473.35	124.927	903.878	81.6819	732.971	75.5977	1445.6	87.5039
	14.4	773.038	76.9808	1477.78	125.384	906.542	81.976	735.101	75.8516	1449.74	87.8056
	14.425	775.181	77.2417	1482.21	125.839	909.214	82.2691	737.231	76.1047	1453.89	88.1085
	14.45	777.323	77.5033	1486.67	126.297	911.896	82.5643	739.363	76.3581	1458.04	88.4113
	14.475	779.465	77.7647	1491.12	126.757	914.581	82.8599	741.5	76.6125	1462.18	88.7143
	14.5	781.604	78.0249	1495.57	127.216	917.278	83.1561	743.641	76.8681	1466.32	89.0165
	14.525	783.746	78.2873	1500.01	127.675	919.97	83.453	745.791	77.1243	1470.47	89.3214
	14.55	785.886	78.5517	1504.46	128.135	922.672	83.751	747.942	77.3815	1474.63	89.6274
	14.575	788.033	78.8172	1508.93	128.595	925.376	84.0495	750.096	77.6392	1478.77	89.9308
	14.6	790.17	79.081	1513.4	129.056	928.08	84.3486	752.25	77.897	1482.91	90.2362
	14.625	792.309	79.3453	1517.87	129.519	930.789	84.6475	754.404	78.155	1487.06	90.5424
	14.65	794.452	79.6108	1522.34	129.982	933.499	84.947	756.557	78.4139	1491.21	90.8483
	14.675	796.596	79.876	1526.81	130.447	936.205	85.2466	758.71	78.6733	1495.36	91.1545
	14.7	798.733	80.1406	1531.28	130.912	938.916	85.547	760.867	78.9332	1499.5	91.4608
	14.725	800.867	80.405	1535.76	131.377	941.638	85.8483	763.022	79.1937	1503.63	91.7664
	14.75	803.013	80.6713	1540.24	131.842	944.36	86.1501	765.179	79.4554	1507.76	92.0729
	14.775	805.155	80.9375	1544.73	132.309	947.079	86.4526	767.342	79.7165	1511.89	92.3801
	14.8	807.295	81.2031	1549.23	132.777	949.796	86.7547	769.502	79.9776	1516.02	92.6873
	14.825	809.433	81.4664	1553.75	133.247	952.514	87.0571	771.659	80.2388	1520.16	92.9954
	14.85	811.581	81.7307	1558.26	133.715	955.231	87.3603	773.818	80.4995	1524.29	93.3046
	14.875	813.725	81.9969	1562.78	134.186	957.944	87.6635	775.991	80.7602	1528.43	93.6136
	14.9	815.868	82.265	1567.31	134.657	960.657	87.966	778.167	81.0228	1532.57	93.9238
	14.925	818.015	82.5322	1571.85	135.129	963.365	88.2678	780.336	81.284	1536.7	94.2339
	14.95	820.156	82.7997	1576.38	135.602	966.082	88.5718	782.511	81.5458	1540.84	94.5445
	14.975	822.287	83.0659	1580.93	136.078	968.815	88.875	784.683	81.8075	1544.97	94.8555
	15	824.421	83.3325	1585.47	136.554	971.549	89.177	786.852	82.0692	1549.09	95.1671
	15.025	826.562	83.599	1590.02	137.03	974.28	89.4793	789.018	82.3301	1553.24	95.4795
	15.05	828.69	83.8622	1594.55	137.506	977.017	89.7833	791.195	82.5925	1557.38	95.7911
	15.075	830.815	84.1259	1599.1	137.984	979.758	90.0884	793.372	82.8556	1561.52	96.1033
	15.1	832.942	84.3899	1603.65	138.463	982.497	90.3931	795.548	83.1195	1565.75	96.4392
	15.125	835.09	84.6544	1608.21	138.943	985.238	90.6985	797.714	83.3824	1570	96.7757
	15.15	837.24	84.9199	1612.75	139.425	987.985	91.0048	799.883	83.6464	1574.22	97.1112
	15.175	839.393	85.1871	1617.31	139.907	990.724	91.311	802.045	83.91	1578.47	97.4484
	15.2	841.564	85.4545	1621.89	140.388	993.463	91.6164	804.209	84.1752	1582.71	97.7865
	15.225	843.732	85.7225	1626.46	140.87	996.195	91.921	806.376	84.4407	1586.96	98.125
	15.25	845.897	85.9902	1631.03	141.353	998.929	92.2272	808.543	84.7049	1591.19	98.4633
	15.275	848.066	86.2593	1635.6	141.836	1001.67	92.5348	810.706	84.9694	1595.44	98.8024
	15.3	850.269	86.5315	1640.17	142.319	1004.39	92.8422	812.875	85.2356	1599.71	99.1424
	15.325	852.464	86.803	1644.72	142.803	1007.12	93.1503	815.046	85.5017	1603.97	99.4835
	15.35	854.657	87.0746	1649.29	143.289	1009.86	93.4589	817.216	85.765	1608.24	99.8244
	15.375	856.855	87.3479	1653.87	143.776	1012.61	93.7679	819.391	86.0301	1612.52	100.167
	15.4	859.047	87.6196	1658.43	144.263	1015.36	94.0775	821.567	86.2951	1616.83	100.511
	15.425	861.234	87.8894	1663	144.751	1018.11	94.3879	823.744	86.5604	1621.14	100.856
	15.45	863.416	88.1602	1667.59	145.237	1020.86	94.6992	825.92	86.8263	1625.44	101.2
	15.475	865.63	88.4345	1672.16	145.724	1023.61	95.0099	828.094	87.0916	1629.74	101.546
	15.5	867.874	88.7109	1676.78	146.212	1026.35	95.3218	830.271	87.3582	1634.04	101.893
	15.525	870.115	88.9874	1681.4	146.7	1029.12	95.6358	832.453	87.6266	1638.34	102.24
	15.55	872.352	89.2638	1686.02	147.189	1031.9	95.9496	834.632	87.8957	1642.65	102.587
	15.575	874.588	89.5401	1690.65	147.68	1034.68	96.2636	836.812	88.1651	1646.95	102.934
	15.6	876.829	89.8177	1695.25	148.168	1037.47	96.5784	838.998	88.4357	1651.25	103.28
	15.625	879.073	90.0971	1699.9	148.658	1040.27	96.8945	841.197	88.7058	1655.55	103.629
	15.65	881.31	90.3746	1704.56	149.151	1043.07	97.2116	843.39	88.9761	1659.85	103.978
	15.675	883.552	90.6527	1709.23	149.646	1045.87	97.5279	845.578	89.2463	1664.15	104.327
	15.7	885.787	90.9302	1713.89	150.138	1048.67	97.8453	847.769	89.5159	1668.48	104.679
	15.725	888.03	91.2093	1718.56	150.632	1051.48	98.1639	849.959	89.7849	1672.8	105.031
	15.75	890.28	91.4894	1723.22	151.126	1054.28	98.4822	852.148	90.055	1677.12	105.384
	15.775	892.532	91.7697	1727.91	151.624	1057.06	98.7998	854.338	90.3253	1681.44	105.738
	15.8	894.779	92.0507	1732.58	152.12	1059.86	99.1183	856.522	90.5936	1685.76	106.092
	15.825	897.015	92.3315	1737.27	152.618	1062.66	99.4382	858.71	90.8628	1690.07	106.446
	15.85	899.254	92.6138	1741.96	153.117	1065.46	99.7585	860.9	91.1322	1694.38	106.798
	15.875	901.491	92.8936	1746.65	153.617	1068.26	100.079	863.092	91.4011	1698.7	107.151
	15.9	903.733	93.1744	1751.33	154.117	1071.07	100.4	865.288	91.6712	1703.01	107.505
	15.925	905.973	93.4556	1756.03	154.619	1073.87	100.722	867.485	91.9425	1707.33	107.859
	15.95	908.225	93.7379	1760.74	155.121	1076.67	101.044	869.682	92.2138	1711.65	108.215
	15.975	910.483	94.0216	1765.45	155.624	1079.46	101.367	871.874	92.484	1715.98	108.571
	16	912.728	94.3028	1770.16	156.127	1082.26	101.691	874.064	92.7526	1720.3	108.927
	16.025	914.976	94.5843	1774.89	156.633	1085.08	102.016	876.261	93.0231	1724.64	109.283
	16.05	917.222	94.8661	1779.61	157.139	1087.92	102.343	878.482	93.2952	1728.97	109.639
	16.075	919.469	95.1496	1784.33	157.646	1090.74	102.67	880.707	93.5663	1733.31	109.994
	16.1	921.719	95.4354	1789.07	158.155	1093.58	102.997	882.922	93.8364	1737.64	110.349
	16.125	923.973	95.7213	1793.82	158.666	1096.41	103.324	885.132	94.1076	1741.97	110.705
	16.15	926.235	96.0099	1798.56	159.177	1099.26	103.652	887.346	94.379	1746.34	111.062
	16.175	928.492	96.2981	1803.3	159.69	1102.12	103.98	889.568	94.6488	1750.75	111.424
	16.2	930.784	96.5852	1808.05	160.2	1104.98	104.309	891.799	94.9212	1755.17	111.786
	16.225	933.088	96.8731	1812.8	160.712	1107.84	104.64	894.034	95.1925	1759.59	112.149
	16.25	935.395	97.162	1817.54	161.226	1110.7	104.972	896.274	95.4656	1764	112.511
	16.275	937.699	97.4508	1822.3	161.741	1113.6	105.304	898.511	95.7381	1768.41	112.874
	16.3	939.998	97.7394	1827.04	162.255	1116.48	105.635	900.796	96.0135	1772.83	113.239
	16.325	942.362	98.0397	1831.77	162.771	1119.37	105.966	903.086	96.2908	1777.26	113.603
	16.35	944.723	98.34	1836.48	163.284	1122.26	106.297	905.377	96.5676	1781.69	113.967
	16.375	947.089	98.6407	1841.19	163.796	1125.15	106.627	907.67	96.8445	1786.13	114.333
	16.4	949.451	98.941	1845.9	164.311	1128.03	106.957	909.95	97.1197	1790.57	114.699
	16.425	951.817	99.2435	1850.61	164.827	1130.91	107.291	912.239	97.3957	1795.02	115.067
	16.45	954.184	99.5457	1855.33	165.344	1133.8	107.624	914.526	97.6716	1799.47	115.434
	16.475	956.553	99.8481	1860.06	165.857	1136.68	107.954	916.807	97.9485	1803.93	115.802
	16.5	958.918	100.15	1864.78	166.372	1139.56	108.286	919.098	98.2252	1808.43	116.174
	16.525	961.286	100.452	1869.49	166.886	1142.44	108.618	921.397	98.501	1812.94	116.544
	16.55	963.654	100.756	1874.23	167.404	1145.32	108.952	923.696	98.7772	1817.46	116.917
	16.575	966.027	101.061	1878.97	167.922	1148.2	109.286	926.001	99.0555	1821.97	117.29
	16.6	968.442	101.367	1883.71	168.442	1151.08	109.619	928.303	99.3343	1826.47	117.663
	16.625	970.849	101.673	1888.46	168.964	1153.97	109.955	930.609	99.6131	1831	118.037
	16.65	973.265	101.982	1893.2	169.485	1156.87	110.293	932.914	99.8915	1835.53	118.412
	16.675	975.68	102.291	1897.93	170.007	1159.77	110.631	935.215	100.17	1840.05	118.789
	16.7	978.09	102.6	1902.65	170.53	1162.66	110.969	937.522	100.449	1844.58	119.165
	16.725	980.5	102.91	1907.39	171.052	1165.56	111.307	939.821	100.727	1849.13	119.543
	16.75	982.908	103.221	1912.15	171.578	1168.45	111.646	942.126	101.002	1853.68	119.918
	16.775	985.318	103.53	1916.9	172.106	1171.34	111.986	944.436	101.279	1858.23	120.295
	16.8	987.738	103.844	1921.66	172.635	1174.23	112.325	946.773	101.557	1862.79	120.673
	16.825	990.151	104.157	1926.42	173.16	1177.11	112.664	949.118	101.834	1867.33	121.05
	16.85	992.568	104.469	1931.18	173.687	1179.99	113.002	951.471	102.114	1871.87	121.429
	16.875	994.987	104.783	1935.93	174.214	1182.86	113.342	953.816	102.391	1876.45	121.809
	16.9	997.402	105.097	1940.69	174.74	1185.72	113.68	956.164	102.668	1881.06	122.19
	16.925	999.811	105.411	1945.45	175.267	1188.58	114.019	958.517	102.945	1885.68	122.572
	16.95	1002.22	105.727	1950.2	175.796	1191.43	114.355	960.869	103.223	1890.32	122.954
	16.975	1004.63	106.042	1954.96	176.325	1194.27	114.693	963.224	103.5	1894.95	123.335
	17	1007.04	106.358	1959.71	176.855	1197.12	115.031	965.58	103.778	1899.59	123.716
	17.025	1009.46	106.676	1964.47	177.385	1199.97	115.37	967.931	104.055	1904.23	124.098
	17.05	1011.89	106.995	1969.18	177.913	1202.81	115.71	970.284	104.332	1908.87	124.481
	17.075	1014.3	107.313	1973.91	178.442	1205.65	116.048	972.643	104.609	1913.51	124.863
	17.1	1016.71	107.631	1978.69	178.974	1208.5	116.388	975.001	104.887	1918.15	125.247
	17.125	1019.12	107.951	1983.49	179.509	1211.33	116.726	977.36	105.164	1922.77	125.63
	17.15	1021.55	108.272	1988.33	180.045	1214.16	117.065	979.727	105.444	1927.39	126.012
	17.175	1023.98	108.591	1993.17	180.583	1216.99	117.406	982.088	105.724	1932.03	126.396
	17.2	1026.4	108.912	1998.08	181.124	1219.83	117.746	984.446	106.004	1936.64	126.779
	17.225	1028.83	109.233	2002.99	181.667	1222.65	118.087	986.809	106.284	1941.27	127.163
	17.25	1031.25	109.553	2007.89	182.211	1225.48	118.429	989.18	106.568	1945.91	127.547
	17.275	1033.7	109.874	2012.81	182.757	1228.3	118.77	991.553	106.85	1950.55	127.932
	17.3	1036.15	110.197	2017.74	183.304	1231.11	119.11	993.937	107.132	1955.19	128.317
	17.325	1038.6	110.522	2022.66	183.851	1233.91	119.448	996.33	107.414	1959.82	128.703
	17.35	1041.05	110.845	2027.57	184.398	1236.73	119.789	998.72	107.698	1964.46	129.089
	17.375	1043.5	111.17	2032.49	184.946	1239.54	120.128	1001.11	107.98	1969.1	129.476
	17.4	1045.95	111.494	2037.39	185.493	1242.35	120.469	1003.56	108.269	1973.75	129.865
	17.425	1048.39	111.816	2042.3	186.042	1245.15	120.809	1006.01	108.557	1978.38	130.25
	17.45	1050.83	112.139	2047.19	186.589	1247.96	121.15	1008.48	108.846	1983.02	130.638
	17.475	1053.27	112.463	2052.1	187.137	1250.76	121.491	1010.94	109.132	1987.66	131.025
	17.5	1055.72	112.787	2056.99	187.684	1253.55	121.833	1013.41	109.418	1992.31	131.411
	17.525	1058.17	113.114	2061.88	188.234	1256.35	122.177	1015.88	109.706	1996.97	131.796
	17.55	1060.62	113.441	2066.79	188.786	1259.15	122.52	1018.33	109.992	2001.64	132.182
	17.575	1063.08	113.769	2071.69	189.335	1261.95	122.864	1020.79	110.28	2006.3	132.567
	17.6	1065.53	114.097	2076.59	189.89	1264.73	123.209	1023.25	110.566	2010.98	132.954
	17.625	1067.97	114.426	2081.5	190.443	1267.52	123.554	1025.72	110.856	2015.73	133.349
	17.65	1070.45	114.756	2086.39	190.996	1270.3	123.898	1028.18	111.143	2020.47	133.745
	17.675	1072.93	115.087	2091.29	191.548	1273.08	124.242	1030.66	111.428	2025.21	134.141
	17.7	1075.41	115.419	2096.18	192.103	1275.86	124.588	1033.13	111.715	2029.98	134.536
	17.725	1077.88	115.75	2101.08	192.656	1278.66	124.936	1035.6	112	2034.76	134.932
	17.75	1080.35	116.08	2105.99	193.212	1281.45	125.282	1038.07	112.285	2039.55	135.328
	17.775	1082.82	116.411	2110.92	193.764	1284.25	125.628	1040.53	112.571	2044.34	135.723
	17.8	1085.29	116.741	2115.86	194.319	1287.05	125.977	1043	112.854	2049.13	136.12
	17.825	1087.78	117.073	2120.77	194.869	1289.86	126.326	1045.46	113.138	2053.92	136.517
	17.85	1090.3	117.409	2125.7	195.421	1292.67	126.676	1047.91	113.422	2058.72	136.916
	17.875	1092.82	117.746	2130.6	195.975	1295.47	127.027	1050.38	113.708	2063.52	137.316
	17.9	1095.35	118.083	2135.51	196.528	1298.28	127.379	1052.86	113.993	2068.31	137.714
	17.925	1097.88	118.421	2140.48	197.084	1301.1	127.732	1055.33	114.278	2073.11	138.112
	17.95	1100.42	118.761	2145.45	197.643	1303.91	128.086	1057.78	114.562	2077.91	138.512
	17.975	1102.95	119.101	2150.42	198.204	1306.7	128.438	1060.25	114.848	2082.72	138.914
	18	1105.47	119.44	2155.39	198.764	1309.5	128.791	1062.71	115.132	2087.52	139.314
	18.025	1108.01	119.781	2160.36	199.325	1312.3	129.147	1065.17	115.416	2092.32	139.716
	18.05	1110.55	120.12	2165.33	199.889	1315.08	129.501	1067.63	115.701	2097.14	140.119
	18.075	1113.09	120.459	2170.31	200.452	1317.87	129.856	1070.08	115.987	2101.95	140.523
	18.1	1115.62	120.798	2175.28	201.017	1320.66	130.211	1072.52	116.27	2106.75	140.928
	18.125	1118.16	121.141	2180.25	201.582	1323.44	130.567	1074.97	116.552	2111.56	141.333
	18.15	1120.69	121.483	2185.22	202.15	1326.21	130.923	1077.41	116.834	2116.37	141.737
	18.175	1123.23	121.823	2190.19	202.715	1328.97	131.278	1079.85	117.112	2121.17	142.141
	18.2	1125.76	122.165	2195.19	203.282	1331.73	131.631	1082.29	117.394	2125.97	142.546
	18.225	1128.29	122.508	2200.17	203.849	1334.48	131.983	1084.72	117.675	2130.78	142.952
	18.25	1130.83	122.852	2205.14	204.414	1337.23	132.338	1087.16	117.957	2135.57	143.358
	18.275	1133.37	123.198	2210.13	204.983	1339.97	132.692	1089.59	118.238	2140.36	143.764
	18.3	1135.89	123.544	2215.1	205.551	1342.7	133.045	1092.01	118.52	2145.17	144.171
	18.325	1138.43	123.892	2220.08	206.12	1345.43	133.4	1094.44	118.802	2149.98	144.58
	18.35	1140.97	124.239	2225.07	206.692	1348.16	133.756	1096.86	119.085	2154.82	144.989
	18.375	1143.49	124.588	2230.07	207.265	1350.89	134.111	1099.29	119.368	2159.66	145.398
	18.4	1146.02	124.938	2235.06	207.837	1353.61	134.464	1101.72	119.653	2164.5	145.808
	18.425	1148.56	125.29	2240.05	208.413	1356.32	134.819	1104.14	119.938	2169.32	146.218
	18.45	1151.1	125.64	2245.03	208.987	1359.03	135.172	1106.56	120.223	2174.19	146.629
	18.475	1153.64	125.99	2250.02	209.563	1361.75	135.527	1108.98	120.509	2179.06	147.04
	18.5	1156.18	126.338	2255.02	210.137	1364.44	135.879	1111.4	120.796	2183.92	147.45
	18.525	1158.73	126.691	2260.01	210.714	1367.12	136.232	1113.81	121.082	2188.78	147.86
	18.55	1161.29	127.044	2265.01	211.29	1369.81	136.587	1116.23	121.37	2193.64	148.271
	18.575	1163.84	127.398	2270.02	211.869	1372.51	136.942	1118.64	121.657	2198.49	148.683
	18.6	1166.4	127.751	2275.01	212.446	1375.17	137.296	1121.05	121.946	2203.35	149.098
	18.625	1168.96	128.104	2280.01	213.02	1377.83	137.649	1123.48	122.234	2208.19	149.512
	18.65	1171.52	128.459	2285	213.592	1380.48	138.003	1125.9	122.523	2213.03	149.925
	18.675	1174.07	128.811	2290.01	214.165	1383.17	138.359	1128.31	122.812	2217.88	150.338
	18.7	1176.63	129.166	2295.01	214.744	1385.85	138.716	1130.72	123.099	2222.74	150.752
	18.725	1179.19	129.524	2300.11	215.331	1388.53	139.075	1133.12	123.383	2227.6	151.169
	18.75	1181.75	129.881	2305.22	215.92	1391.21	139.433	1135.52	123.668	2232.47	151.587
	18.775	1184.3	130.238	2310.3	216.507	1393.9	139.792	1137.92	123.952	2237.33	152.003
	18.8	1186.86	130.596	2315.38	217.088	1396.58	140.153	1140.32	124.235	2242.16	152.419
	18.825	1189.41	130.953	2320.49	217.675	1399.26	140.514	1142.7	124.517	2246.99	152.833
	18.85	1191.99	131.312	2325.61	218.262	1401.93	140.876	1145.08	124.799	2251.81	153.248
	18.875	1194.59	131.67	2330.72	218.85	1404.62	141.238	1147.47	125.083	2256.62	153.66
	18.9	1197.19	132.029	2335.83	219.44	1407.28	141.599	1149.86	125.369	2261.43	154.073
	18.925	1199.79	132.388	2340.96	220.031	1409.94	141.959	1152.24	125.654	2266.23	154.487
	18.95	1202.38	132.745	2346.09	220.625	1412.6	142.321	1154.62	125.935	2271.03	154.901
	18.975	1204.99	133.102	2351.22	221.222	1415.24	142.681	1156.99	126.218	2275.84	155.316
	19	1207.6	133.462	2356.36	221.819	1417.88	143.041	1159.37	126.501	2280.67	155.732
	19.025	1210.22	133.822	2361.53	222.417	1420.53	143.404	1161.74	126.786	2285.49	156.148
	19.05	1212.84	134.182	2366.69	223.017	1423.16	143.766	1164.1	127.069	2290.31	156.565
	19.075	1215.46	134.544	2371.85	223.618	1425.78	144.128	1166.48	127.351	2295.12	156.983
	19.1	1218.09	134.907	2377.02	224.22	1428.46	144.493	1168.85	127.634	2299.94	157.399
	19.125	1220.7	135.267	2382.2	224.824	1431.19	144.861	1171.22	127.919	2304.78	157.817
	19.15	1223.3	135.627	2387.37	225.432	1433.9	145.228	1173.59	128.203	2309.59	158.234
	19.175	1225.89	135.989	2392.55	226.037	1436.6	145.592	1175.97	128.49	2314.41	158.653
	19.2	1228.47	136.348	2397.74	226.642	1439.31	145.959	1178.34	128.777	2319.22	159.07
	19.225	1231.06	136.709	2402.92	227.248	1442.03	146.328	1180.74	129.065	2324.03	159.491
	19.25	1233.67	137.071	2408.11	227.856	1444.72	146.696	1183.15	129.351	2328.82	159.907
	19.275	1236.26	137.433	2413.36	228.464	1447.41	147.065	1185.54	129.637	2333.61	160.325
	19.3	1238.86	137.798	2418.62	229.074	1450.19	147.44	1187.94	129.925	2338.41	160.745
	19.325	1241.45	138.161	2423.85	229.682	1452.97	147.817	1190.33	130.21	2343.29	161.175
	19.35	1244.05	138.522	2429.09	230.295	1455.73	148.193	1192.72	130.495	2348.17	161.605
	19.375	1246.65	138.887	2434.34	230.91	1458.49	148.57	1195.1	130.782	2353.07	162.035
	19.4	1249.25	139.253	2439.6	231.528	1461.25	148.947	1197.48	131.068	2357.95	162.464
	19.425	1251.85	139.62	2444.86	232.146	1464.02	149.326	1199.86	131.355	2362.82	162.891
	19.45	1254.45	139.986	2450.1	232.765	1466.78	149.703	1202.24	131.64	2367.68	163.319
	19.475	1257.05	140.352	2455.36	233.384	1469.54	150.081	1204.61	131.924	2372.54	163.748
	19.5	1259.65	140.721	2460.63	234.004	1472.27	150.455	1206.98	132.209	2377.4	164.177
	19.525	1262.25	141.092	2465.88	234.627	1475	150.832	1209.37	132.497	2382.28	164.607
	19.55	1264.88	141.46	2471.14	235.252	1477.73	151.21	1211.74	132.779	2387.16	165.037
	19.575	1267.51	141.825	2476.43	235.876	1480.47	151.589	1214.09	133.06	2392.04	165.467
	19.6	1270.15	142.193	2481.7	236.502	1483.19	151.968	1216.45	133.344	2396.92	165.9
	19.625	1272.79	142.562	2486.93	237.124	1485.91	152.345	1218.81	133.627	2401.79	166.332
	19.65	1275.42	142.927	2492.16	237.749	1488.66	152.723	1221.16	133.91	2406.8	166.787
	19.675	1278.06	143.293	2497.41	238.376	1491.39	153.101	1223.51	134.193	2411.8	167.24
	19.7	1280.69	143.663	2502.64	239.004	1494.1	153.479	1225.86	134.479	2416.79	167.693
	19.725	1283.34	144.037	2507.88	239.631	1496.82	153.857	1228.21	134.764	2421.84	168.148
	19.75	1285.97	144.41	2513.14	240.262	1499.54	154.238	1230.54	135.049	2426.89	168.606
	19.775	1288.69	144.791	2518.39	240.894	1502.25	154.615	1232.86	135.333	2431.96	169.067
	19.8	1291.42	145.173	2523.62	241.529	1505.02	154.995	1235.19	135.617	2437.06	169.525
	19.825	1294.14	145.555	2528.85	242.163	1507.78	155.375	1237.51	135.902	2442.16	169.985
	19.85	1296.86	145.937	2534.09	242.799	1510.52	155.754	1239.83	136.188	2447.34	170.446
	19.875	1299.58	146.316	2539.35	243.437	1513.26	156.135	1242.14	136.469	2452.51	170.906
	19.9	1302.31	146.699	2544.58	244.075	1516	156.517	1244.46	136.748	2457.65	171.362
	19.925	1305.03	147.084	2549.82	244.713	1518.76	156.896	1246.77	137.029	2462.8	171.82
	19.95	1307.77	147.474	2555.11	245.358	1521.52	157.278	1249.06	137.309	2468	172.281
	19.975	1310.51	147.864	2560.37	246.005	1524.29	157.661	1251.35	137.584	2473.16	172.74
	20	1313.25	148.253	2565.61	246.649	1527.06	158.047	1253.65	137.863	2478.32	173.199
	20.025	1315.99	148.643	2570.87	247.296	1529.81	158.433	1255.95	138.142	2483.46	173.656
	20.05	1318.74	149.038	2576.13	247.945	1532.57	158.82	1258.23	138.416	2488.61	174.116
	20.075	1321.49	149.434	2581.38	248.596	1535.3	159.204	1260.53	138.693	2493.74	174.574
	20.1	1324.22	149.828	2586.62	249.245	1538.04	159.589	1262.81	138.966	2498.87	175.035
	20.125	1326.95	150.22	2591.88	249.896	1540.81	159.976	1265.1	139.242	2504.01	175.495
	20.15	1329.67	150.609	2597.11	250.547	1543.64	160.361	1267.38	139.516	2509.14	175.956
	20.175	1332.39	150.999	2602.33	251.197	1546.47	160.748	1269.66	139.791	2514.27	176.419
	20.2	1335.11	151.39	2607.56	251.851	1549.26	161.131	1271.95	140.068	2519.41	176.882
	20.225	1337.82	151.781	2612.8	252.507	1552.06	161.515	1274.24	140.342	2524.59	177.343
	20.25	1340.53	152.174	2618.05	253.165	1554.86	161.897	1276.51	140.614	2529.76	177.807
	20.275	1343.25	152.57	2623.3	253.825	1557.64	162.279	1278.77	140.885	2534.93	178.273
	20.3	1345.97	152.964	2628.53	254.481	1560.43	162.665	1281.03	141.157	2540.09	178.737
	20.325	1348.69	153.36	2633.76	255.138	1563.23	163.052	1283.29	141.43	2545.26	179.202
	20.35	1351.42	153.761	2638.98	255.796	1565.99	163.435	1285.54	141.699	2550.43	179.668
	20.375	1354.14	154.16	2644.2	256.459	1568.76	163.821	1287.78	141.967	2555.59	180.135
	20.4	1356.87	154.56	2649.43	257.122	1571.54	164.21	1290	142.229	2560.74	180.601
	20.425	1359.61	154.961	2654.61	257.781	1574.3	164.593	1292.24	142.483	2565.91	181.07
	20.45	1362.32	155.36	2659.79	258.443	1577.05	164.977	1294.47	142.739	2571.06	181.538
	20.475	1365.03	155.757	2664.98	259.109	1579.78	165.356	1296.7	142.995	2576.21	182.008
	20.5	1367.75	156.158	2670.19	259.776	1582.49	165.733	1298.93	143.251	2581.37	182.479
	20.525	1370.45	156.561	2675.39	260.447	1585.17	166.108	1301.15	143.506	2586.52	182.952
	20.55	1373.15	156.96	2680.58	261.116	1587.86	166.486	1303.35	143.758	2591.67	183.427
	20.575	1375.85	157.36	2685.8	261.782	1590.54	166.864	1305.55	144.009	2596.82	183.9
	20.6	1378.54	157.763	2691	262.446	1593.2	167.237	1307.73	144.256	2601.97	184.375
	20.625	1381.23	158.17	2696.22	263.115	1595.87	167.613	1309.92	144.505	2607.13	184.851
	20.65	1383.94	158.578	2701.45	263.787	1598.55	167.988	1312.11	144.754	2612.28	185.33
	20.675	1386.65	158.98	2706.66	264.457	1601.24	168.366	1314.26	144.999	2617.43	185.808
	20.7	1389.36	159.382	2711.85	265.127	1603.9	168.741	1316.41	145.245	2622.58	186.286
	20.725	1392.08	159.784	2717.02	265.796	1606.55	169.118	1318.58	145.499	2627.72	186.765
	20.75	1394.79	160.188	2722.19	266.465	1609.2	169.494	1320.74	145.754	2632.86	187.247
	20.775	1397.51	160.591	2727.47	267.139	1611.85	169.867	1322.89	146.009	2638	187.727
	20.8	1400.22	160.995	2732.74	267.813	1614.48	170.24	1325.03	146.26	2643.13	188.206
	20.825	1402.93	161.402	2738	268.487	1617.11	170.616	1327.19	146.509	2648.31	188.69
	20.85	1405.64	161.813	2743.35	269.16	1619.73	170.985	1329.34	146.757	2653.48	189.174
	20.875	1408.36	162.227	2748.72	269.837	1622.34	171.353	1331.48	147.005	2658.74	189.664
	20.9	1411.07	162.641	2754.09	270.517	1624.95	171.724	1333.58	147.246	2664.01	190.156
	20.925	1413.78	163.053	2759.45	271.193	1627.55	172.094	1335.68	147.486	2669.31	190.647
	20.95	1416.48	163.462	2764.82	271.877	1630.14	172.464	1337.77	147.727	2674.6	191.137
	20.975	1419.19	163.874	2770.19	272.559	1632.71	172.835	1339.85	147.964	2679.9	191.627
	21	1421.89	164.283	2775.55	273.237	1635.28	173.204	1341.94	148.201	2685.22	192.121
	21.025	1424.57	164.687	2780.91	273.914	1637.83	173.571	1344.01	148.435	2690.5	192.614
	21.05	1427.25	165.093	2786.28	274.595	1640.34	173.934	1346.08	148.669	2695.78	193.106
	21.075	1429.93	165.502	2791.65	275.278	1642.87	174.299	1348.15	148.901	2701.04	193.596
	21.1	1432.6	165.914	2797.18	275.971	1645.38	174.665	1350.2	149.13	2706.32	194.089
	21.125	1435.27	166.325	2802.71	276.665	1647.91	175.035	1352.25	149.36	2711.6	194.582
	21.15	1437.95	166.738	2808.23	277.358	1650.43	175.402	1354.3	149.591	2716.87	195.076
	21.175	1440.61	167.154	2813.75	278.043	1652.96	175.769	1356.36	149.822	2722.13	195.571
	21.2	1443.3	167.569	2819.24	278.726	1655.49	176.137	1358.4	150.052	2727.37	196.065
	21.225	1445.99	167.984	2824.7	279.405	1658.01	176.508	1360.44	150.286	2732.64	196.561
	21.25	1448.65	168.397	2830.19	280.088	1660.54	176.873	1362.48	150.52	2737.91	197.058
	21.275	1451.29	168.809	2835.69	280.771	1663.05	177.235	1364.48	150.753	2743.17	197.549
	21.3	1453.93	169.218	2841.2	281.455	1665.55	177.599	1366.47	150.984	2748.42	198.043
	21.325	1456.58	169.631	2846.72	282.142	1668.04	177.958	1368.48	151.222	2753.68	198.54
	21.35	1459.22	170.046	2852.23	282.831	1670.54	178.319	1370.5	151.461	2758.9	199.031
	21.375	1461.9	170.46	2857.74	283.522	1673.06	178.677	1372.49	151.697	2764.15	199.523
	21.4	1464.61	170.869	2863.28	284.215	1675.58	179.038	1374.47	151.932	2769.46	200.018
	21.425	1467.31	171.286	2868.79	284.903	1678.08	179.397	1376.44	152.162	2774.75	200.512
	21.45	1470.01	171.703	2874.28	285.593	1680.69	179.757	1378.41	152.395	2780.09	201.009
	21.475	1472.69	172.126	2879.72	286.272	1683.3	180.118	1380.37	152.626	2785.43	201.505
	21.5	1475.39	172.552	2885.18	286.954	1685.87	180.475	1382.32	152.853	2790.77	202.004
	21.525	1478.08	172.975	2890.65	287.644	1688.45	180.832	1384.24	153.077	2796.11	202.502
	21.55	1480.74	173.396	2896.12	288.332	1691.01	181.193	1386.17	153.301	2801.44	202.999
	21.575	1483.38	173.817	2901.6	289.023	1693.57	181.554	1388.44	153.64	2806.75	203.495
	21.6	1486.02	174.238	2907.09	289.717	1696.15	181.917	1390.68	153.976	2812.07	203.992
	21.625	1488.65	174.659	2912.57	290.413	1698.71	182.278	1392.92	154.313	2817.39	204.489
	21.65	1491.28	175.078	2918.06	291.113	1701.25	182.639	1395.15	154.649	2822.72	204.986
	21.675	1493.91	175.498	2923.54	291.811	1703.79	183.001	1397.39	154.985	2828.04	205.484
	21.7	1496.53	175.924	2929.01	292.513	1706.31	183.36	1399.6	155.319	2833.36	205.981
	21.725	1499.16	176.349	2934.47	293.215	1708.83	183.721	1401.8	155.652	2838.68	206.479
	21.75	1501.81	176.773	2939.95	293.92	1711.36	184.084	1404.03	155.981	2844	206.979
	21.775	1504.48	177.195	2945.43	294.626	1713.88	184.446	1406.27	156.312	2849.32	207.48
	21.8	1507.14	177.618	2950.91	295.336	1716.39	184.809	1408.52	156.645	2854.62	207.982
	21.825	1509.8	178.043	2956.38	296.047	1718.89	185.171	1410.74	156.973	2860.02	208.489
	21.85	1512.47	178.468	2961.88	296.759	1721.39	185.533	1412.97	157.301	2865.43	208.997
	21.875	1515.1	178.882	2967.38	297.473	1723.88	185.888	1415.17	157.628	2870.83	209.504
	21.9	1517.72	179.295	2972.87	298.188	1726.38	186.244	1417.35	157.954	2876.22	210.01
	21.925	1520.35	179.714	2978.36	298.907	1728.9	186.601	1419.53	158.281	2881.59	210.518
	21.95	1522.99	180.132	2983.88	299.629	1731.4	186.961	1421.72	158.611	2886.96	211.025
	21.975	1525.61	180.551	2989.36	300.348	1733.9	187.322	1423.91	158.941	2892.34	211.533
	22	1528.22	180.969	2994.84	301.071	1736.4	187.681	1426.1	159.273	2897.71	212.042
	22.025	1530.81	181.385	3000.31	301.793	1738.88	188.041	1428.28	159.604	2903.06	212.55
	22.05	1533.4	181.805	3005.76	302.516	1741.35	188.402	1430.46	159.937	2908.42	213.059
	22.075	1535.99	182.225	3011.22	303.242	1743.8	188.763	1432.63	160.27	2913.77	213.57
	22.1	1538.58	182.646	3016.67	303.971	1746.25	189.117	1434.79	160.606	2919.13	214.082
	22.125	1541.14	183.066	3022.11	304.695	1748.7	189.475	1436.93	160.941	2924.49	214.595
	22.15	1543.7	183.485	3027.56	305.422	1751.16	189.834	1439.06	161.277	2929.86	215.105
	22.175	1546.45	183.913	3032.99	306.152	1753.64	190.187	1441.19	161.614	2935.23	215.615
	22.2	1549.21	184.343	3038.42	306.887	1756.12	190.539	1443.31	161.954	2940.58	216.122
	22.225	1552	184.779	3043.85	307.62	1758.57	190.89	1445.43	162.291	2945.93	216.624
	22.25	1554.78	185.214	3049.27	308.356	1761.16	191.253	1447.54	162.629	2951.26	217.128
	22.275	1557.55	185.651	3054.7	309.096	1763.74	191.617	1449.65	162.969	2956.64	217.631
	22.3	1560.28	186.079	3060.15	309.839	1766.31	191.979	1451.74	163.305	2962.01	218.131
	22.325	1563.01	186.511	3065.62	310.581	1768.86	192.338	1453.82	163.639	2967.37	218.631
	22.35	1565.75	186.947	3071.05	311.32	1771.41	192.696	1455.89	163.972	2972.74	219.134
	22.375	1568.49	187.385	3076.46	312.058	1773.93	193.051	1457.96	164.31	2978.11	219.636
	22.4	1571.22	187.822	3081.88	312.793	1776.43	193.403	1460.04	164.65	2983.47	220.139
	22.425	1573.95	188.26	3087.32	313.534	1778.91	193.753	1462.1	164.988	2988.84	220.648
	22.45	1576.75	188.701	3092.75	314.279	1781.38	194.102	1464.16	165.327	2994.21	221.158
	22.475	1579.51	189.135	3098.15	315.023	1783.85	194.452	1466.22	165.669	2999.57	221.665
	22.5	1582.24	189.567	3103.54	315.766	1786.27	194.799	1468.28	166.012	3004.9	222.168
	22.525	1585.05	189.999	3108.92	316.5	1788.7	195.146	1470.31	166.351	3010.23	222.672
	22.55	1587.87	190.437	3114.28	317.232	1791.14	195.493	1472.33	166.692	3015.55	223.18
	22.575	1590.67	190.876	3119.59	317.958	1793.57	195.842	1474.33	167.026	3020.88	223.69
	22.6	1593.48	191.314	3124.92	318.684	1795.99	196.193	1476.37	167.362	3026.19	224.195
	22.625	1596.28	191.749	3130.28	319.421	1798.42	196.543	1478.4	167.7	3031.49	224.7
	22.65	1599.08	192.184	3135.62	320.157	1800.84	196.892	1480.42	168.037	3036.8	225.21
	22.675	1601.86	192.624	3140.98	320.889	1803.24	197.24	1482.41	168.372	3042.12	225.721
	22.7	1604.64	193.066	3146.34	321.628	1805.63	197.587	1484.4	168.709	3047.47	226.232
	22.725	1607.42	193.506	3151.67	322.367	1808.02	197.934	1486.38	169.042	3052.82	226.738
	22.75	1610.2	193.95	3156.97	323.098	1810.38	198.277	1488.35	169.378	3058.2	227.241
	22.775	1612.97	194.392	3162.31	323.828	1812.74	198.623	1490.31	169.715	3063.6	227.749
	22.8	1615.74	194.836	3167.64	324.56	1815.09	198.969	1492.28	170.051	3068.99	228.252
	22.825	1618.49	195.277	3172.97	325.293	1817.45	199.315	1494.22	170.383	3074.36	228.755
	22.85	1621.35	195.722	3178.3	326.032	1819.78	199.659	1496.14	170.716	3079.74	229.26
	22.875	1624.19	196.164	3183.57	326.762	1822.1	200.005	1498.05	171.049	3085.16	229.764
	22.9	1627.04	196.616	3188.85	327.497	1824.41	200.351	1499.94	171.381	3090.58	230.271
	22.925	1629.88	197.071	3194.1	328.234	1826.71	200.696	1501.82	171.71	3095.98	230.777
	22.95	1632.68	197.513	3199.37	328.975	1829.01	201.042	1503.69	172.043	3101.38	231.282
	22.975	1635.46	197.955	3204.92	329.712	1831.28	201.387	1505.55	172.375	3106.77	231.79
	23	1638.27	198.396	3210.47	330.454	1833.54	201.731	1507.42	172.708	3112.16	232.298
	23.025	1641.08	198.84	3216.03	331.192	1835.77	202.071	1509.36	173.042	3117.54	232.803
	23.05	1643.91	199.286	3221.6	331.935	1838	202.411	1511.3	173.378	3122.9	233.307
	23.075	1646.73	199.731	3227.2	332.673	1840.2	202.749	1513.24	173.718	3128.28	233.813
	23.1	1649.53	200.173	3232.78	333.409	1842.39	203.083	1515.19	174.058	3133.65	234.32
	23.125	1652.35	200.623	3238.38	334.155	1844.57	203.418	1517.12	174.396	3139.03	234.827
	23.15	1655.16	201.067	3243.95	334.886	1846.75	203.756	1519.02	174.732	3144.4	235.332
	23.175	1657.92	201.503	3249.52	335.621	1848.95	204.083	1520.93	175.07	3149.77	235.836
	23.2	1660.66	201.943	3255.03	336.351	1851.16	204.413	1522.89	175.407	3155.15	236.343
	23.225	1663.44	202.389	3260.57	337.088	1853.39	204.747	1524.84	175.748	3160.49	236.851
	23.25	1666.19	202.828	3266.13	337.829	1855.59	205.078	1526.79	176.088	3165.83	237.359
	23.275	1668.91	203.266	3271.64	338.57	1857.83	205.402	1528.76	176.425	3171.16	237.863
	23.3	1671.63	203.701	3277.19	339.314	1860.06	205.731	1530.71	176.763	3176.46	238.365
	23.325	1674.33	204.135	3282.75	340.058	1862.28	206.06	1532.66	177.104	3181.73	238.867
	23.35	1677.04	204.575	3288.3	340.805	1864.46	206.383	1534.61	177.446	3187.08	239.369
	23.375	1679.73	205.014	3293.82	341.553	1866.65	206.706	1536.56	177.781	3192.4	239.867
	23.4	1682.41	205.452	3299.35	342.308	1868.85	207.032	1538.5	178.115	3197.9	240.379
	23.425	1685.07	205.893	3304.89	343.064	1871.07	207.362	1540.42	178.45	3203.39	240.889
	23.45	1687.73	206.333	3310.4	343.818	1873.29	207.69	1542.34	178.785	3208.84	241.392
	23.475	1690.38	206.774	3315.94	344.579	1875.48	208.017	1544.23	179.116	3214.49	241.914
	23.5	1693.02	207.21	3321.47	345.337	1877.66	208.346	1546.11	179.449	3220.11	242.434
	23.525	1695.64	207.647	3327.03	346.102	1879.81	208.67	1547.98	179.783	3225.74	242.955
	23.55	1698.28	208.087	3332.57	346.863	1881.96	208.992	1549.84	180.116	3231.36	243.476
	23.575	1700.89	208.526	3338.12	347.627	1884.07	209.311	1551.68	180.444	3236.9	243.989
	23.6	1703.46	208.959	3343.67	348.401	1886.17	209.63	1553.53	180.777	3242.46	244.509
	23.625	1706.04	209.394	3349.19	349.169	1888.25	209.939	1555.37	181.111	3248.04	245.03
	23.65	1708.59	209.829	3354.72	349.941	1890.33	210.249	1557.18	181.44	3253.57	245.55
	23.675	1711.09	210.25	3360.27	350.721	1892.37	210.553	1558.97	181.771	3259.1	246.069
	23.7	1713.59	210.671	3365.81	351.503	1894.4	210.859	1560.77	182.105	3264.59	246.587
	23.725	1716.09	211.095	3371.33	352.286	1896.41	211.163	1562.54	182.437	3270.1	247.11
	23.75	1718.58	211.522	3376.87	353.077	1898.41	211.466	1564.3	182.766	3275.6	247.63
	23.775	1721.04	211.947	3382.4	353.861	1900.37	211.762	1566.06	183.096	3281.09	248.149
	23.8	1723.52	212.377	3387.92	354.651	1902.34	212.064	1567.8	183.428	3286.57	248.669
	23.825	1725.98	212.803	3393.42	355.438	1904.31	212.368	1569.55	183.759	3292.04	249.19
	23.85	1728.42	213.224	3398.89	356.226	1906.25	212.665	1571.29	184.091	3297.5	249.711
	23.875	1730.84	213.645	3404.41	357.021	1908.25	212.959	1573.14	184.428	3302.91	250.227
	23.9	1733.27	214.071	3409.93	357.82	1910.26	213.257	1574.98	184.766	3308.31	250.745
	23.925	1735.67	214.494	3415.41	358.616	1912.25	213.554	1576.84	185.098	3313.72	251.265
	23.95	1738.08	214.919	3420.87	359.417	1914.22	213.848	1578.67	185.43	3319.09	251.784
	23.975	1740.49	215.337	3426.32	360.219	1916.17	214.123	1580.5	185.762	3324.45	252.301
	24	1742.88	215.751	3431.76	361.006	1918.12	214.399	1582.35	186.094	3329.8	252.819
	24.025	1745.25	216.167	3437.2	361.795	1920.03	214.669	1584.2	186.427	3335.16	253.34
	24.05	1747.56	216.572	3442.66	362.582	1921.91	214.942	1586.27	186.787	3340.53	253.866
	24.075	1749.88	216.986	3448.13	363.378	1923.76	215.213	1588.32	187.146	3345.86	254.386
	24.1	1752.24	217.395	3453.57	364.178	1925.61	215.482	1590.39	187.508	3351.28	254.904
	24.125	1754.62	217.809	3459.02	364.98	1927.47	215.752	1592.43	187.868	3356.76	255.424
	24.15	1756.98	218.214	3464.46	365.79	1929.3	216.023	1594.44	188.225	3362.22	255.943
	24.175	1759.29	218.611	3469.83	366.586	1931.14	216.298	1596.41	188.578	3367.69	256.462
	24.2	1761.61	219.01	3475.22	367.388	1932.92	216.555	1598.38	188.931	3373.1	256.974
	24.225	1763.93	219.413	3480.65	368.199	1934.71	216.815	1600.41	189.282	3378.49	257.488
	24.25	1766.25	219.815	3486.07	369.008	1936.49	217.076	1602.4	189.63	3383.87	258.003
	24.275	1768.55	220.214	3491.49	369.817	1938.82	217.467	1604.39	189.978	3389.25	258.517
	24.3	1770.85	220.616	3496.89	370.628	1941.13	217.856	1606.37	190.326	3394.62	259.03
	24.325	1773.11	221.011	3502.28	371.433	1943.42	218.248	1608.34	190.673	3399.92	259.54
	24.35	1775.37	221.413	3507.69	372.243	1945.95	218.661	1610.28	191.019	3405.2	260.047
	24.375	1777.61	221.811	3513.1	373.056	1948.44	219.065	1612.21	191.366	3410.48	260.555
	24.4	1779.84	222.206	3518.5	373.877	1950.93	219.47	1614.12	191.714	3415.73	261.057
	24.425	1782.06	222.603	3523.91	374.701	1953.41	219.878	1616.03	192.063	3420.95	261.557
	24.45	1784.27	223.003	3529.32	375.53	1956.01	220.288	1617.94	192.413	3426.16	262.059
	24.475	1786.49	223.403	3534.68	376.351	1958.61	220.699	1619.88	192.76	3431.39	262.563
	24.5	1788.69	223.799	3540.09	377.19	1961.16	221.105	1621.81	193.106	3436.6	263.069
	24.525	1790.81	224.19	3545.52	378.034	1963.92	221.523	1623.74	193.457	3441.79	263.578
	24.55	1792.94	224.589	3550.86	378.868	1966.7	221.946	1625.88	193.828	3446.98	264.089
	24.575	1795.09	224.99	3556.19	379.702	1969.49	222.355	1628.01	194.196	3452.13	264.594
	24.6	1797.19	225.376	3561.52	380.541	1972.26	222.758	1630.11	194.567	3457.18	265.09
	24.625	1799.3	225.76	3566.82	381.38	1975.03	223.165	1632.19	194.936	3462.2	265.584
	24.65	1801.35	226.139	3572.14	382.222	1977.79	223.574	1634.23	195.299	3467.21	266.079
	24.675	1803.48	226.523	3577.44	383.065	1980.53	223.984	1636.27	195.662	3472.19	266.57
	24.7	1805.61	226.902	3582.71	383.909	1983.25	224.391	1638.3	196.028	3477.14	267.058
	24.725	1807.73	227.283	3587.97	384.758	1985.97	224.802	1640.32	196.396	3482.12	267.549
	24.75	1809.84	227.659	3593.32	385.603	1988.67	225.212	1642.34	196.762	3487.16	268.039
	24.775	1811.91	228.034	3598.67	386.458	1991.37	225.623	1644.37	197.131	3492.19	268.529
	24.8	1813.99	228.415	3603.95	387.302	1994.06	226.039	1646.38	197.499	3497.22	269.022
	24.825	1816.08	228.797	3609.32	388.152	1996.75	226.453	1648.36	197.869	3502.21	269.514
	24.85	1818.15	229.179	3614.86	389	1999.41	226.863	1650.35	198.242	3507.19	270.006
	24.875	1820.23	229.565	3620.37	389.844	2002.08	227.277	1652.36	198.619	3512.24	270.491
	24.9	1822.27	229.944	3625.87	390.692	2004.77	227.698	1654.34	198.993	3517.29	270.981
	24.925	1824.25	230.311	3631.33	391.544	2007.46	228.122	1656.3	199.371	3522.35	271.476
	24.95	1826.24	230.682	3636.79	392.398	2010.12	228.54	1658.25	199.749	3527.39	271.971
	24.975	1828.21	231.058	3642.22	393.253	2012.78	228.963	1660.21	200.13	3532.36	272.461
	25	1830.17	231.427	3647.66	394.111	2015.45	229.39	1662.14	200.507	3537.32	272.948
	25.025	1832.07	231.782	3653.03	394.958	2018.11	229.822	1664.04	200.882	3542.26	273.433
	25.05	1833.95	232.139	3658.34	395.801	2020.75	230.254	1665.96	201.263	3547.19	273.92
	25.075	1835.84	232.496	3663.6	396.627	2023.35	230.681	1667.9	201.65	3552.12	274.41
	25.1	1837.72	232.847	3668.86	397.464	2025.95	231.112	1669.81	202.037	3557.47	274.945
	25.125	1839.55	233.19	3674.13	398.305	2028.51	231.541	1671.67	202.415	3562.78	275.484
	25.15	1841.4	233.545	3679.36	399.153	2031.04	231.969	1673.72	202.804	3568.07	276.025
	25.175	1843.22	233.898	3684.52	400	2033.6	232.406	1675.77	203.199	3573.36	276.566
	25.2	1845.03	234.258	3689.56	400.825	2036.14	232.843	1677.82	203.595	3578.65	277.106
	25.225	1846.81	234.604	3694.58	401.65	2038.65	233.279	1679.83	203.982	3583.93	277.65
	25.25	1848.99	235.001	3699.85	402.48	2041.16	233.715	1681.82	204.37	3589.23	278.199
	25.275	1851.14	235.398	3705.02	403.3	2043.72	234.152	1683.82	204.764	3594.5	278.749
	25.3	1853.28	235.798	3710.17	404.128	2046.43	234.585	1685.75	205.149	3599.71	279.295
	25.325	1855.36	236.189	3715.23	404.953	2049.14	235.021	1687.65	205.527	3604.92	279.846
	25.35	1857.4	236.572	3720.32	405.786	2051.84	235.464	1689.52	205.901	3610.08	280.396
	25.375	1859.44	236.961	3725.42	406.63	2054.52	235.903	1691.56	206.287	3615.21	280.944
	25.4	1861.51	237.354	3730.36	407.451	2057.19	236.34	1693.61	206.676	3620.36	281.498
	25.425	1863.52	237.735	3735.25	408.268	2059.86	236.783	1695.66	207.066	3625.47	282.048
	25.45	1865.49	238.119	3740.09	409.087	2062.84	237.255	1697.71	207.457	3630.6	282.597
	25.475	1867.45	238.504	3744.97	409.92	2065.82	237.725	1699.74	207.849	3635.68	283.145
	25.5	1869.39	238.9	3749.89	410.732	2068.83	238.204	1701.76	208.241	3640.78	283.702
	25.525	1871.54	239.301	3754.74	411.544	2071.83	238.687	1703.77	208.639	3645.88	284.251
	25.55	1873.64	239.687	3759.67	412.373	2074.8	239.168	1705.78	209.04	3650.92	284.796
	25.575	1875.68	240.073	3764.48	413.189	2077.79	239.651	1707.96	209.443	3655.94	285.342
	25.6	1877.73	240.456	3769.34	413.985	2080.8	240.126	1710.15	209.851	3661.01	285.889
	25.625	1879.73	240.836	3774.24	414.788	2083.79	240.605	1712.3	210.259	3666.07	286.436
	25.65	1881.71	241.21	3779.08	415.586	2086.77	241.079	1714.41	210.663	3671.04	286.973
	25.675	1883.69	241.589	3784.08	416.373	2089.8	241.561	1716.73	211.074	3676.01	287.513
	25.7	1885.62	241.966	3789.22	417.149	2092.82	242.044	1719.02	211.487	3680.91	288.048
	25.725	1887.53	242.339	3794.4	417.927	2095.83	242.529	1721.31	211.906	3685.78	288.579
	25.75	1889.41	242.706	3799.48	418.692	2098.77	243.005	1723.58	212.317	3690.88	289.124
	25.775	1891.23	243.064	3804.47	419.445	2101.7	243.484	1725.87	212.734	3695.99	289.678
	25.8	1893.05	243.424	3809.48	420.195	2104.58	243.959	1728.12	213.145	3701.05	290.229
	25.825	1894.87	243.785	3814.5	420.948	2107.52	244.428	1730.37	213.559	3706.22	290.778
	25.85	1896.66	244.141	3819.58	421.717	2110.46	244.899	1732.59	213.968	3711.7	291.346
	25.875	1898.43	244.497	3824.62	422.487	2113.38	245.371	1734.81	214.382	3717.16	291.915
	25.9	1900.17	244.853	3829.68	423.263	2116.32	245.849	1736.95	214.784	3722.65	292.49
	25.925	1901.91	245.208	3834.65	424.034	2119.25	246.327	1739.09	215.188	3728.08	293.063
	25.95	1903.59	245.56	3839.56	424.793	2122.19	246.809	1741.22	215.587	3733.49	293.636
	25.975	1905.33	245.909	3844.46	425.556	2125.09	247.271	1743.21	215.958	3738.89	294.216
	26	1907.05	246.262	3849.3	426.31	2127.94	247.73	1745.15	216.321	3744.27	294.795
	26.025	1908.74	246.615	3854.17	427.077	2130.71	248.177	1747.11	216.692	3749.63	295.377
	26.05	1910.43	246.964	3858.99	427.831	2133.56	248.628	1749.05	217.063	3755	295.966
	26.075	1912.18	247.301	3863.81	428.585	2136.38	249.074	1750.95	217.426	3760.32	296.55
	26.1	1914.3	247.661	3868.66	429.353	2139.18	249.519	1752.82	217.788	3765.63	297.133
	26.125	1916.39	248.014	3873.49	430.126	2141.99	249.968	1754.71	218.164	3770.93	297.719
	26.15	1918.53	248.377	3878.69	430.878	2144.75	250.412	1756.54	218.53	3776.24	298.312
	26.175	1920.7	248.756	3883.89	431.644	2147.5	250.862	1758.32	218.893	3781.51	298.911
	26.2	1922.83	249.135	3889.08	432.395	2150.27	251.318	1760.07	219.262	3786.75	299.511
	26.225	1924.89	249.489	3894.27	433.15	2153.08	251.779	1761.86	219.64	3791.98	300.102
	26.25	1926.95	249.838	3899.46	433.914	2155.82	252.231	1763.57	220.006	3797.19	300.695
	26.275	1928.97	250.198	3904.6	434.664	2158.58	252.69	1765.22	220.359	3802.32	301.288
	26.3	1930.94	250.55	3909.71	435.409	2161.38	253.167	1766.87	220.715	3807.45	301.883
	26.325	1932.92	250.909	3914.77	436.157	2164.13	253.635	1768.51	221.075	3812.68	302.459
	26.35	1934.97	251.259	3920.52	436.938	2166.86	254.101	1770.15	221.438	3818.13	303.047
	26.375	1936.97	251.603	3926.27	437.716	2169.57	254.573	1771.75	221.796	3823.48	303.611
	26.4	1938.93	251.938	3931.82	438.479	2172.25	255.043	1773.3	222.153	3828.71	304.166
	26.425	1940.85	252.274	3937.27	439.225	2174.88	255.51	1774.8	222.506	3834.13	304.723
	26.45	1942.78	252.612	3942.73	439.979	2177.53	255.983	1776.27	222.851	3839.59	305.29
	26.475	1944.7	252.95	3948.21	440.729	2180.2	256.46	1777.86	223.188	3845.05	305.858
	26.5	1946.62	253.288	3953.63	441.469	2182.83	256.933	1779.4	223.523	3850.55	306.437
	26.525	1948.98	253.662	3959.07	442.225	2185.45	257.407	1780.87	223.849	3856.07	307.018
	26.55	1951.26	254.021	3964.55	442.989	2188.08	257.884	1782.3	224.172	3861.58	307.588
	26.575	1953.48	254.364	3970.03	443.748	2190.78	258.374	1783.7	224.497	3867.09	308.161
	26.6	1955.75	254.715	3975.48	444.502	2193.43	258.859	1785.1	224.828	3872.56	308.726
	26.625	1958.02	255.071	3980.96	445.267	2196.01	259.342	1786.47	225.156	3878	309.293
	26.65	1960.32	255.44	3986.42	446.037	2198.58	259.825	1787.77	225.476	3883.45	309.872
	26.675	1962.55	255.801	3991.88	446.807	2201.18	260.314	1789.09	225.801	3888.74	310.435
	26.7	1964.73	256.148	3997.38	447.584	2203.79	260.807	1790.33	226.12	3893.97	310.991
	26.725	1966.93	256.497	4002.83	448.369	2206.34	261.283	1791.54	226.443	3899.13	311.543
	26.75	1969.81	256.939	4008.13	449.124	2208.85	261.761	1792.76	226.77	3904.29	312.094
	26.775	1972.72	257.394	4013.65	449.861	2211.4	262.246	1794.13	227.088	3909.48	312.658
	26.8	1975.67	257.84	4019.15	450.604	2213.92	262.731	1795.75	227.409	3914.64	313.22
	26.825	1978.55	258.278	4024.55	451.318	2216.45	263.227	1797.36	227.729	3919.73	313.78
	26.85	1981.41	258.718	4029.81	452.014	2219.03	263.734	1798.96	228.057	3924.87	314.352
	26.875	1984.46	259.152	4035.03	452.705	2221.63	264.223	1800.49	228.381	3929.96	314.921
	26.9	1987.5	259.594	4040.17	453.384	2224.12	264.706	1801.99	228.703	3934.99	315.485
	26.925	1990.51	260.041	4045.38	454.077	2226.77	265.172	1803.66	229.015	3940.08	316.06
	26.95	1993.46	260.476	4050.57	454.771	2229.45	265.644	1805.37	229.335	3945.18	316.646
	26.975	1996.43	260.919	4055.64	455.443	2232.08	266.109	1807.08	229.653	3950.2	317.226
	27	1999.46	261.373	4060.63	456.123	2234.69	266.58	1808.76	229.969	3955.21	317.817
	27.025	2002.44	261.815	4065.51	456.798	2237.32	267.059	1810.44	230.295	3960.19	318.401
	27.05	2005.39	262.265	4070.34	457.446	2239.98	267.538	1812.1	230.617	3965.39	318.98
	27.075	2008.33	262.708	4075.09	458.089	2242.61	268.001	1813.75	230.941	3970.73	319.56
	27.1	2011.21	263.14	4079.9	458.739	2245.25	268.47	1815.42	231.271	3976.11	320.149
	27.125	2014.13	263.584	4086.43	459.637	2247.81	268.934	1817.09	231.61	3981.44	320.731
	27.15	2017.04	264.031	4092.88	460.531	2250.38	269.406	1818.7	231.941	3986.7	321.317
	27.175	2019.92	264.477	4099.4	461.457	2252.91	269.878	1820.25	232.268	3991.95	321.909
	27.2	2022.84	264.925	4106.03	462.389	2255.45	270.353	1821.83	232.599	3997.2	322.509
	27.225	2025.67	265.355	4112.66	463.32	2257.93	270.828	1823.43	232.938	4002.42	323.105
	27.25	2028.4	265.743	4119.25	464.261	2260.45	271.312	1824.92	233.256	4007.52	323.692
	27.275	2030.94	266.087	4125.93	465.223	2262.9	271.793	1826.38	233.578	4012.62	324.288
	27.3	2033.49	266.45	4132.66	466.188	2265.33	272.274	1827.85	233.907	4017.65	324.883
	27.325	2036.01	266.811	4139.38	467.155	2267.68	272.751	1829.21	234.22	4022.62	325.473
	27.35	2038.43	267.161	4146.12	468.134	2269.94	273.227	1831.37	234.627	4027.82	326.067
	27.375	2040.87	267.533	4152.82	469.099	2272.15	273.698	1833.5	235.037	4032.98	326.663
	27.4	2043.21	267.883	4159.48	470.063	2274.38	274.184	1835.56	235.446	4038.06	327.23
	27.425	2045.55	268.238	4166.23	471.055	2276.94	274.669	1837.58	235.856	4043.15	327.788
	27.45	2047.96	268.613	4172.82	472.025	2279.44	275.138	1839.88	236.268	4048.27	328.354
	27.475	2050.37	268.992	4179.62	473.022	2281.92	275.612	1842.22	236.678	4053.19	328.886
	27.5	2052.71	269.349	4186.15	473.992	2284.4	276.092	1844.62	237.096	4058.1	329.424
	27.525	2055.04	269.7	4192.73	474.981	2287.05	276.558	1846.98	237.516	4062.93	329.957
	27.55	2057.32	270.035	4199.48	476	2289.63	277.019	1849.39	237.93	4068.99	330.651
	27.575	2059.63	270.392	4206.17	477.018	2292.28	277.499	1851.83	238.364	4074.95	331.335
	27.6	2061.88	270.734	4212.73	478.032	2294.94	277.945	1854.11	238.766	4080.82	332
	27.625	2064.14	271.064	4219.43	479.073	2297.53	278.382	1856.43	239.171	4086.61	332.65
	27.65	2066.3	271.381	4226.2	480.131	2300.17	278.839	1858.81	239.593	4092.27	333.3
	27.675	2068.45	271.701	4232.92	481.198	2302.84	279.298	1861.01	239.992	4097.96	333.962
	27.7	2070.63	272.035	4239.72	482.268	2305.44	279.75	1863.21	240.392	4103.72	334.597
	27.725	2072.77	272.383	4246.75	483.399	2308.01	280.21	1865.48	240.807	4109.37	335.229
	27.75	2074.98	272.758	4253.59	484.523	2310.6	280.667	1867.69	241.22	4115.22	335.853
	27.775	2077.12	273.11	4260.35	485.637	2313.22	281.132	1869.87	241.627	4121.09	336.486
	27.8	2079.26	273.451	4267.27	486.783	2315.82	281.594	1872.09	242.048	4127.31	337.107
	27.825	2081.17	273.779	4274.14	487.961	2318.15	282.027	1874.25	242.47	4133.55	337.748
	27.85	2082.98	274.098	4281.19	489.161	2320.5	282.466	1876.48	242.866	4139.83	338.399
	27.875	2084.72	274.416	4288.35	490.33	2322.87	282.904	1878.68	243.248	4146.05	339.041
	27.9	2086.38	274.716	4295.34	491.497	2325.19	283.351	1880.94	243.655	4152.22	339.691
	27.925	2088.01	275.007	4302.26	492.662	2327.5	283.807	1883.24	244.071	4158.22	340.321
	27.95	2089.5	275.288	4309.21	493.745	2329.78	284.27	1885.51	244.47	4164.32	340.967
	27.975	2090.94	275.559	4316.28	494.884	2331.95	284.733	1887.78	244.882	4170.38	341.611
	28	2092.32	275.807	4323.49	496.056	2334.12	285.197	1890.05	245.307	4176.17	342.216
	28.025	2093.43	276.015	4330.95	497.175	2336.31	285.676	1892.26	245.729	4181.92	342.838
	28.05	2094.48	276.221	4338.38	498.293	2338.44	286.161	1894.45	246.164	4187.49	343.433
	28.075	2095.3	276.415	4345.86	499.474	2340.58	286.66	1896.59	246.589	4192.89	344.013
	28.1	2096.03	276.591	4353.14	500.61	2343.41	287.178	1898.74	247.021	4198.16	344.575
	28.125	2096.67	276.758	4360.39	501.731	2346.23	287.704	1901.14	247.448	4203.45	345.148
	28.15	2097.23	276.976	4367.35	502.826	2349.09	288.244	1903.44	247.855	4208.77	345.702
	28.175	2097.56	277.138	4374.46	504.001	2351.77	288.76	1905.66	248.271	4214	346.254
	28.2	2097.78	277.284	4381.47	505.166	2354.47	289.287	1907.82	248.688	4219.21	346.825
	28.225	2097.56	277.346	4388.75	506.382	2357.09	289.82	1910.07	249.121	4224.34	347.404
	28.25	2097.2	277.428	4397.1	507.604	2359.62	290.36	1912.31	249.547	4229.22	347.959
	28.275	2096.7	277.507	4404.61	508.704	2362	290.878	1914.59	249.998	4234.08	348.519
	28.3	2097.25	277.551	4411.58	509.737	2364.56	291.421	1916.57	250.4	4238.91	349.092
	28.325	2097.86	277.598	4418.52	510.822	2367.16	291.988	1918.58	250.808	4243.83	349.651
	28.35	2098.08	277.604	4425.19	511.829	2369.64	292.558	1921.88	251.335	4248.75	350.209
	28.375	2098.07	277.565	4431.84	512.835	2372.04	293.142	1925.09	251.863	4253.64	350.777
	28.4	2097.91	277.509	4438.88	513.931	2374.72	293.705	1928.32	252.387	4258.51	351.329
	28.425	2097.64	277.454	4445.93	515.045	2377.41	294.21	1931.45	252.869	4263.25	351.893
	28.45	2100.21	277.964	4452.81	516.136	2379.79	294.702	1934.51	253.332	4267.59	352.423
	28.475	2102.62	278.472	4459.97	517.308	2381.94	295.175	1937.5	253.81	4271.81	352.945
	28.5	2105.02	278.958	4467.36	518.55	2384.16	295.666	1940.43	254.289	4277.87	353.661
	28.525	2107.48	279.466	4474.59	519.764	2386.29	296.176	1943.41	254.766	4283.73	354.384
	28.55	2109.96	280.012	4481.74	520.962	2388.35	296.703	1946.39	255.234	4289.26	355.096
	28.575	2112.29	280.56	4488.65	522.186	2390.3	297.252	1948.98	255.647	4294.72	355.807
	28.6	2114.34	281.125	4495.35	523.229	2392.84	297.785	1951.53	256.114	4300.2	356.499
	28.625	2116.17	281.615	4501.88	524.269	2395.16	298.292	1954.17	256.593	4305.55	357.183
	28.65	2118.06	282.145	4508.55	525.402	2397.6	298.83	1956.79	257.075	4310.79	357.891
	28.675	2119.98	282.699	4515.26	526.514	2399.51	299.313	1959.43	257.608	4316.05	358.614
	28.7	2121.56	283.201	4521.9	527.679	2401.55	299.846	1961.91	258.151	4321.11	359.339
	28.725	2122.97	283.764	4528.42	528.914	2403.51	300.388	1964.43	258.698	4326.76	360.007
	28.75	2124.34	284.341	4535.22	530.207	2405.4	300.83	1966.6	259.132	4332.56	360.679
	28.775	2125.43	284.899	4542.11	531.47	2407.37	301.292	1968.94	259.617	4337.72	361.28
	28.8	2126.19	285.48	4549.08	532.799	2409.46	301.813	1971.18	260.093	4342.49	361.865
	28.825	2126.9	285.968	4555.88	534.182	2411.73	302.382	1973.24	260.552	4346.98	362.426
	28.85	2127.65	286.469	4562.8	535.657	2415.44	302.987	1975.21	261.015	4351.36	363.016
	28.875	2127.98	286.998	4569.97	537.31	2418.87	303.537	1977.12	261.458	4355.26	363.624
	28.9	2128.02	287.544	4577.56	539.071	2422.2	304.114	1978.95	261.912	4358.78	364.19
	28.925	2128.45	287.984	4586.04	540.537	2425.55	304.698	1980.72	262.395	4363.35	364.779
	28.95	2128.4	288.437	4594.61	542.099	2428.87	305.259	1982.61	262.959	4368.71	365.371
	28.975	2128.22	288.952	4603.85	543.864	2432.3	305.845	1984.29	263.449	4373.69	365.922
	29	2127.68	289.433	4611.96	545.491	2435.2	306.364	1985.45	263.922	4377.9	366.454
	29.025	2126.48	289.935	4619.73	547.166	2438.24	306.91	1986.21	264.431	4381.29	366.927
	29.05	2124.57	290.449	4624.81	548.545	2441.29	307.475	1986.66	265.002	4384.42	367.445
	29.075	2124.45	290.922	4630.34	550.18	2444.37	308.053	1986.55	265.585	4386.96	367.975
	29.1	2123.9	291.613	4635.51	551.996	2446.96	308.596	1985.97	266.283	4393.19	368.656
	29.125	2124.76	292.299	4639.82	553.886	2450.11	309.293	1984.09	266.917	4398.74	369.188
	29.15	2125.14	292.834	4644.12	556.092	2452.95	309.902	1983.42	267.347	4404.54	369.821
	29.175	2124.7	293.438	4651.65	558.363	2456.07	310.678	1982.22	267.836	4409.7	370.543
	29.2	2127.79	294.236	4658.24	559.281	2458.1	311.451	1985.87	268.52	4414.42	371.31
	29.225	2130.4	295.22	4665.91	560.393	2458.45	312.071	1989.51	269.368	4418.57	372.094
	29.25	2133.56	295.962	4672.34	561.357	2459.5	312.578	1992.79	270.305	4420.79	372.874
	29.275	2136.54	297.057	4679.91	562.403	2458.32	312.956	1995.53	271.245	4421.49	373.991
	29.3	2140.64	299.714	4686.07	563.314	2453.65	313.398	1998.14	271.695	4430.61	375.164
	29.325	2145.8	304.87	4696.22	564.459	2442.47	314.261	2000.09	271.885	4437.64	375.846
	29.35	2153.51	326.227	4721.73	568.396	2424.48	314.242	2001.9	272.388	4438.66	376.438

## Sheet: Figure 3d
Figure 3d
		PFR length (microns)
		MC3-NG	MC3 KD	MC5-NG	MC5 KD	MC8-NG	MC8 KD	MC15-NG	MC15 KD
		21.51	20.16	15.52	20.15	18.91	19.96	18.98	21.57
		16.73	17.95	17.89	14.73	20.53	19.12	15.23	19.9
		24.17	19.58	18.53	19.15	20.76	19.26	15.89	19.52
		17.27	20.03	17.83	19.18	23.9	20.51	19.13	16.11
		20.68	23.11	12.35	17.49	24.17	17.66	20.87	19.08
		16.66	18.2	17.24	20.6	17.68	17.41	17.84	19.58
		19.64	16.35	18.97	16.7	20.18	17.56	20.08	14.49
		14.84	19.7	19.19	24.12	21.89	19.39	15.49	16.33
		16.1	19.42	17.88	16.79	19.52	18.84	19.34	14.41
		20.42	22.82	17.43	18.2	20.25	20.71	18.5	16.9
		21.39	20.23	17.7	22.76	20.41	21.77	20.5	18.93
		23.49	19.9	19.27	21.53	16.44	11.32	18.51	17.13
		15.71	17.08	19.3	19.99	13.86	18.01	21.15	18.25
		17.11	17.61	21.83	22.49	14.33	16.58	17.31	17.89
		20.15	22.04	15.2	18.61	17.39	19.48	15.06	15.32
		21.68	17.57	18.46	17.9	21.03	20.76	18.62	20.41
		19.3	21.25	18.14	21.27	15.88	12.18	23.89	16.8
		21.17	19.44	20.15	18.08	17.81	17.27	18.62	17.12
		18.93	19.63	16.4	16.13	13.4	17.4	17.84	18.5
		21.39	19.37	18.75	17.76	21.52	17.95	18.63	19.14
		25.44	18.77	19.1	19.4	18.91	18.8	19.04	10.59
		19.84	17.03	18.22	20.34	22.61	16.46	15.98	14.95
		17.78	20.13	20.77	19.3	21.1	18.47	16.45	14.22
		18.22	17.73	17.23	23.03	21.76	15.06	17.16	18.79
		19.21	21.18	20.27	19.23	22.77	18.56	22.81	18.3
		22.38	22.9	20.97	21.61	14.71	17.41	17.32	14.29
		21.51	19.51	19.41	18.83	19.62	17.08	21.83	13.82
		18.25	20.59	20.38	18.9	17.83	21.25	21.53	14.31
		21.96	16.76	21.53	15.77	13.95	22.42	15.53	12.66
		20.23	17.12	19.51	15.93	20.13	18.01	19.91	16.83
		19.05	20.45	16.33	16.46	17.23	19.3	18.47	16.15
		21.24	19.7	17.94	17.73	18.12	16.42	19.16	12.65
		22.7	14.85	19.32	17.11	21.47	17.1	17.09	14.48
		18.21	18.57	18.47	20.54	18.32	14.48	18.9	14.86
		18.63	19.18	18.87	19.68	18.83	19.31	20.18	15.61
		20.58	18.17	15.12	19.12	20.62	19.62	16.42	18.45
		22.02	16.41	19.66	20.42	21.16	21.89	20.26	17.44
		18.44	20.75	19.64	20.9	20.48	17.87	15.69	16.61
		19.08	17.61	14.77	15.8	19.24	13.18	18.2	17.35
		19.21	20.37	23.82	15.14	16.95	21.81	17.76	22.02
		19.52	18.91	23.39	16.96	26.63	19.05	16.61	17.63
		16.66	21.21	18.64	16.25	19.41	16.33	14.89	17.1
		22.01	18.27	19.59	23.23	21.06	21.02	18.31	12.3
		19.28	19.49	24.12	18.46	20.23	12.72	16.79	17.54
		22.26	18.44	20.09	20.46	20.65	17.05	20.72	11.14
		19.14	16.86	15.61	21.27	24.56	14.86		15.39
		18.65	21.01	22.05	22.7	24.75	16.38		15.75
		21.13	19.24	17.58	20.27	16.68	19.56		22.92
		23.71	22.72	20.04	17.55	20.77	15.51		17.48
		21.24	19.46	24.34	17.21	17.13	18.22		15.51
	Mean	19.9184	19.2966	18.8962	19.0646	19.5508	17.9668	18.4109	16.6904
	Std dev	2.28775	1.83732	2.41296	2.30442	2.92767	2.51551	2.12902	2.64981

## Sheet: Table 2
Table 2
		Abundance (Log2 of intensity)
	Protein	Control Sample 1	Control Sample 2	FAP106 KD Sample 1	FAP106 KD Sample 2
	Tb06.3A7.960	17.2318	17.4779	17.6951	17.7862
	Tb09.v4.0013	18.2107	18.2052	18.4206	18.5061
	Tb09.v4.0013;Tb927.4.110	13.4252	13.4663	13.6361	13.7768
	Tb09.v4.0071	19.9005	19.7886	20.0232	20.0011
	Tb10.NT.100_2	15.7786	15.7268	15.914	15.8131
	Tb10.NT.144_1	19.4178	19.3928	19.3716	19.3529
	Tb10.NT.145_2	20.7285	20.7762	21.1034	20.6227
	Tb10.v4.0033;Tb927.10.4430	16.2105	16.2049	16.2816	16.2766
	Tb10.v4.0033;Tb927.10.4430;Tb11.v5.0767	16.8999	16.7917	17.0074	16.8498
	Tb10.v4.0133	19.5929	19.6804	19.6016	20.0017
	Tb10.v4.0133;Tb10.v4.0252;Tb927.9.310	19.1505	19.1613	19.2915	18.4945
	Tb11.01.2730	14.7551	14.5129	14.5924	14.9297
	Tb11.02.5105b;Tb11.02.5105	16.9782	16.8985	17.1902	17.0211
	Tb11.0400	14.9357	15.0264	14.8253	14.7599
	Tb11.0400;Tb927.11.7700;Tb11.0300	18.3269	18.251	18.3109	18.0572
	Tb11.0840;Tb927.11.720	18.4748	18.3201	18.8019	18.4198
	Tb11.1220;Tb11.v5.0996	17.5312	17.7758	17.7447	17.6796
	Tb11.1220;Tb11.v5.0996;Tb927.10.15250	18.7271	18.7652	18.7547	18.8468
	Tb11.1370;Tb11.1420;Tb927.11.1850	17.5133	17.4566	17.5588	17.4694
	Tb11.1780	14.9914	15.1462	15.2699	15.2194
	Tb11.1790	17.8489	17.8911	18.191	17.7774
	Tb11.NT.133_1	18.4633	18.4119	18.3636	18.339
	Tb11.NT.138_2;Tb11.NT.135_2	19.038	18.9632	19.1881	19.0384
	Tb11.NT.155_1;Tb11.NT.154_1	19.2477	19.1312	19.9857	18.8339
	Tb11.NT.155_1;Tb11.NT.154_1;Tb11.v5.0537;Tb927.11.9920;Tb11.01.1680.v5	21.1663	21.2242	21.1653	21.2571
	Tb11.NT.189_1	13.3848	12.9158	13.6467	12.4897
	Tb11.NT.191_2	16.7487	16.8077	17.0006	16.7547
	Tb11.NT.29_1	17.3221	17.3238	17.4418	17.3199
	Tb11.NT.57_3;Tb927.11.4650	17.0084	17.015	17.2624	17.0605
	Tb11.v5.0194;Tb927.10.6000	18.732	18.8351	19.1157	18.6413
	Tb11.v5.0195;Tb927.10.6010	15.9467	15.7892	15.94	15.8627
	Tb11.v5.0201;Tb927.10.6090	14.0788	14.0619	14.0895	14.2071
	Tb11.v5.0214;Tb927.5.295b	16.8514	16.8932	17.1828	16.7447
	Tb11.v5.0214;Tb927.5.295b;Tb11.v5.0326	15.4904	15.4747	15.5714	15.425
	Tb11.v5.0260	18.8521	18.6005	18.9646	18.4701
	Tb11.v5.0260;Tb927.11.7220	12.6999	12.0963	12.6202	12.6159
	Tb11.v5.0365	16.4265	16.4984	16.2719	16.5543
	Tb11.v5.0365;Tb927.11.12870	18.5357	17.9991	18.4528	18.6841
	Tb11.v5.0366	19.2252	19.0879	19.1171	19.2335
	Tb11.v5.0394	18.3531	18.2526	18.4122	18.3101
	Tb11.v5.0399	13.6958	13.5591	13.8148	13.8448
	Tb11.v5.0468	16.9049	16.9257	17.9196	16.9148
	Tb11.v5.0477	18.7979	18.5929	19.1557	18.3883
	Tb11.v5.0501;Tb927.10.3940	19.8264	20.0934	20.1195	19.8014
	Tb11.v5.0501;Tb927.10.3940;Tb927.10.3930	19.1217	19.1989	19.2096	19.1585
	Tb11.v5.0546;Tb927.6.190	18.1033	18.0735	19.0099	17.8756
	Tb11.v5.0592	16.1372	16.2042	17.055	16.0237
	Tb11.v5.0616	20.6658	20.701	20.5739	20.5925
	Tb11.v5.0619;Tb927.1.3450	17.5163	17.5097	17.3655	17.4303
	Tb11.v5.0624	20.1275	20.0252	20.3135	20.0116
	Tb11.v5.0652	17.1642	17.3981	17.1782	17.3627
	Tb11.v5.0652;Tb927.7.3210	17.7638	17.6993	17.4855	17.6758
	Tb11.v5.0674;Tb927.10.11360	17.2044	17.1104	17.2548	17.0721
	Tb11.v5.0685;Tb927.8.3110	17.5239	17.6804	17.8929	17.8521
	Tb11.v5.0713	17.818	17.7306	17.989	17.86
	Tb11.v5.0718;Tb927.10.13780	18.0856	18.0968	18.0267	18.0395
	Tb11.v5.0718;Tb927.10.13780;Tb927.7.2420	19.6212	19.5401	19.4697	19.3352
	Tb11.v5.0732;Tb927.10.2010	15.8421	16.0461	17.0612	16.6511
	Tb11.v5.0732;Tb927.10.2010;Tb927.10.2020	16.0655	16.3831	16.9801	16.7681
	Tb11.v5.0774;Tb927.10.7570	17.1854	17.4342	17.7337	17.5734
	Tb11.v5.0782;Tb927.2.3180	14.3961	14.4028	14.445	14.6688
	Tb11.v5.0800;Tb927.2.1100	15.9121	15.5002	15.6431	15.6629
	Tb11.v5.0807;Tb927.9.13510	14.5224	14.4476	14.2921	14.698
	Tb11.v5.0890;Tb927.7.510	16.3892	16.4246	16.1653	16.2004
	Tb11.v5.0895;Tb927.9.12340	15.4073	15.1742	15.4133	15.3404
	Tb11.v5.1011	17.5656	17.6186	17.7417	17.6921
	Tb11.v5.1011;Tb11.v5.0432	14.6773	14.3423	14.8218	15.2468
	Tb11.v5.1035;Tb927.11.11330	19.3695	19.5359	19.851	19.6624
	Tb11.v5.1035;Tb927.11.11330;Tb11.v5.1034	19.6419	19.7996	19.9597	19.9294
	Tb3.NT.27_2	17.1295	17.0416	17.1947	17.1894
	Tb3.NT.51_1	18.2822	18.4594	18.5262	18.251
	Tb5.NT.83_2	16.5219	16.4392	16.5566	16.6956
	Tb7.NT.66_2	18.28	18.1392	18.4708	18.3178
	Tb927.1.1010	16.7737	16.9081	16.6349	16.6018
	Tb927.1.1020	16.9048	16.8874	16.8428	17.0679
	Tb927.1.1100	17.2939	17.2209	17.3873	17.4373
	Tb927.1.1120	17.4506	17.4811	17.6963	17.5107
	Tb927.1.1140	14.8212	14.7164	14.6268	14.9844
	Tb927.1.120	18.4064	18.2303	18.3268	18.302
	Tb927.1.1240;Tb11.v5.0356	16.8882	16.8875	17.0389	17.052
	Tb927.1.1350	15.1875	15.2628	15.5714	15.2428
	Tb927.1.1370;Tb11.v5.0391	18.2207	18.0936	18.2979	18.0034
	Tb927.1.1580	15.4452	15.3963	15.3803	15.5961
	Tb927.1.1620	16.6447	16.5818	16.8955	16.5964
	Tb927.1.1620;Tb11.v5.0529	16.4146	16.3868	16.3987	16.4281
	Tb927.1.1670	12.0869	11.7799	12.3851	12.3944
	Tb927.1.1700	17.754	17.7738	17.647	17.7795
	Tb927.1.1720	15.9807	15.6087	15.8234	15.4112
	Tb927.1.1790	16.6244	16.4889	16.608	16.484
	Tb927.1.1880	14.5324	14.6787	14.2191	14.4588
	Tb927.1.190	17.8895	17.7529	18.32	17.7732
	Tb927.1.1920	17.744	17.6702	17.769	17.9067
	Tb927.1.2100	16.8875	16.8645	16.9421	16.886
	Tb927.1.2120	14.8064	14.9351	15.2533	14.8907
	Tb927.1.2230	18.8997	18.8568	18.8011	18.8661
	Tb927.1.2260	19.0742	19.0629	19.0397	19.1298
	Tb927.1.2390;Tb927.1.2370;Tb927.1.2350;Tb927.1.2330;Tb11.v5.0469	20.5956	20.6464	20.2585	20.5276
	Tb927.1.2390;Tb927.1.2370;Tb927.1.2350;Tb927.1.2330;Tb11.v5.0469;Tb927.1.2410	21.0535	21.1159	20.9067	20.8003
	Tb927.1.2400;Tb927.1.2380;Tb927.1.2360;Tb927.1.2340	20.0285	20.217	19.9315	19.8664
	Tb927.1.2550;Tb927.1.2530;Tb927.1.2510;Tb927.1.2490;Tb927.1.2470;Tb927.1.2450;Tb927.1.2430	21.9633	22.1442	22.2075	22.7683
	Tb927.1.2600	13.5448	13.6821	13.4335	13.3418
	Tb927.1.2640	16.1873	16.2653	16.1124	16.2185
	Tb927.1.2670	20.3147	20.382	20.1392	20.2811
	Tb927.1.2770	16.9443	16.8885	16.9608	16.9853
	Tb927.1.3070	16.7519	16.6166	16.8536	16.5815
	Tb927.1.3180	18.8338	18.9741	18.9356	19.012
	Tb927.1.3250	17.3687	17.4018	17.2318	17.319
	Tb927.1.3290	15.6855	15.9452	15.9968	16.0638
	Tb927.1.3310	18.1043	18.1259	18.3313	18.0529
	Tb927.1.3560	16.2011	16.3036	16.2515	16.2134
	Tb927.1.3910	17.2798	17.2065	17.1449	17.1178
	Tb927.1.3990	20.5374	20.2034	21.9389	20.056
	Tb927.1.410	19.2801	19.0363	19.5621	18.9766
	Tb927.1.4100	17.2123	17.0535	17.1054	17.1243
	Tb927.1.4180	18.0683	18.0275	17.9056	17.8246
	Tb927.1.420	16.584	16.6082	16.4163	16.5905
	Tb927.1.420;Tb927.6.140;Tb11.v5.0567	20.9506	20.681	20.6874	20.9479
	Tb927.1.4230	16.4667	16.524	16.6445	16.5695
	Tb927.1.4280	17.0169	17.1838	17.032	17.0144
	Tb927.1.4310	18.8783	18.8705	18.8739	19.0105
	Tb927.1.4340	16.9105	16.9509	17.0929	16.9637
	Tb927.1.4400	16.4152	16.3708	16.5974	16.5615
	Tb927.1.4420	17.3023	17.2295	17.2378	17.3031
	Tb927.1.4470	17.3635	17.1961	17.2379	17.5251
	Tb927.1.4490	18.6887	18.5017	18.7701	18.6291
	Tb927.1.4500	13.5984	13.3086	13.7342	13.517
	Tb927.1.4690	14.3427	14.2178	14.3691	14.2759
	Tb927.1.4740	16.9027	16.9001	17.3872	16.6896
	Tb927.1.4800	17.1059	17.2007	17.4251	17.23
	Tb927.1.5030	16.7379	16.6538	16.5777	16.6071
	Tb927.1.560	14.3906	14.2968	14.4235	14.028
	Tb927.1.610	16.6579	16.648	16.8959	16.8887
	Tb927.1.690	18.6414	18.6312	18.3844	18.5867
	Tb927.1.710	17.9366	18.0344	18.3844	18.1698
	Tb927.1.710;Tb927.1.700	17.7859	18.0098	18.0928	18.1344
	Tb927.1.750	17.4794	17.5738	17.6623	17.5305
	Tb927.1.780;Tb11.v5.0523	18.4182	18.4098	18.3374	18.3182
	Tb927.1.880	15.8606	15.6745	16.5682	15.5839
	Tb927.1.90	18.5978	18.6586	19.0731	18.4276
	Tb927.1.990	18.7025	18.6927	19.1301	19.2581
	Tb927.10.1000	16.7861	16.8916	16.68	16.3838
	Tb927.10.10010	17.8889	17.7965	18.03	17.9352
	Tb927.10.10080	18.2229	18.0504	17.8589	18.093
	Tb927.10.10090	17.5776	17.5762	17.5807	17.6882
	Tb927.10.10140	17.9585	18.0354	18.0371	17.9056
	Tb927.10.10160	16.3246	16.4797	17.6204	16.8821
	Tb927.10.10200	16.5472	16.3283	16.6339	16.5511
	Tb927.10.10280	18.6083	18.5586	18.8348	18.6398
	Tb927.10.10330	16.8615	16.7759	16.9631	16.5879
	Tb927.10.10340	16.9119	16.9169	16.8363	16.9369
	Tb927.10.10340;Tb11.v5.0811	14.0919	14.1213	13.7839	14.0401
	Tb927.10.10350	15.9042	15.8499	15.9341	15.9798
	Tb927.10.10360	16.9923	17.2765	17.2068	17.5157
	Tb927.10.10370	17.4047	17.1881	17.2983	17.2106
	Tb927.10.10370;Tb927.10.10290	19.0846	19.1402	18.8268	18.9704
	Tb927.10.10380	16.4644	16.418	16.3978	16.2201
	Tb927.10.10410	15.8469	15.6653	15.7087	15.9101
	Tb927.10.10410;Tb11.v5.0535	12.9555	12.3347	12.8514	12.7401
	Tb927.10.10590;Tb927.10.10580;Tb927.10.10570;Tb927.10.10560;Tb927.10.10550;Tb927.10.10540;Tb927.10.10530;Tb927.10.10520;Tb927.10.10510;Tb927.10.10500;Tb927.10.10490;Tb927.10.10480;Tb927.10.10470;Tb927.10.10460	20.6886	20.6742	20.7093	21.2169
	Tb927.10.1060	16.491	16.7911	17.2893	17.0389
	Tb927.10.10610	15.5555	15.5092	15.8714	15.742
	Tb927.10.10630	16.2512	16.2674	16.148	16.3317
	Tb927.10.10690	17.484	17.5848	17.7807	17.6247
	Tb927.10.1070	18.1763	18.179	18.3323	18.2385
	Tb927.10.10730	17.7088	17.7346	17.5484	18.1656
	Tb927.10.10800	16.6942	17.7143	17.3447	16.6579
	Tb927.10.10850	16.087	16.2179	16.5448	16.4974
	Tb927.10.1090;Tb927.10.1080	18.9996	19.0113	19.073	18.9008
	Tb927.10.10970;Tb927.10.10960;Tb927.10.10950;Tb927.10.10940;Tb927.10.10920;Tb927.10.10910;Tb927.10.10900;Tb927.10.10890;Tb11.v5.0543;Tb927.10.10930	18.2915	18.2607	18.842	18.3133
	Tb927.10.10970;Tb927.10.10960;Tb927.10.10950;Tb927.10.10940;Tb927.10.10920;Tb927.10.10910;Tb927.10.10900;Tb927.10.10890;Tb11.v5.0543;Tb927.10.10980	17.2311	17.2922	17.4652	17.4956
	Tb927.10.10970;Tb927.10.10960;Tb927.10.10950;Tb927.10.10940;Tb927.10.10920;Tb927.10.10910;Tb927.10.10900;Tb927.10.10890;Tb11.v5.0543;Tb927.10.10980;Tb927.10.10930	18.4617	18.657	19.271	19.0431
	Tb927.10.1100	20.7681	20.874	21.0016	20.986
	Tb927.10.1100;Tb927.6.4690	19.3416	19.3676	19.5563	19.6485
	Tb927.10.11070	15.8757	15.9135	15.724	15.9076
	Tb927.10.11080	18.6087	18.5859	18.3888	18.5161
	Tb927.10.11150	16.5337	16.341	16.4574	16.1197
	Tb927.10.11180	14.4596	14.1776	14.5717	14.1827
	Tb927.10.1120	16.0034	15.8511	15.8057	16.0223
	Tb927.10.11230	15.3176	15.5547	15.8758	15.448
	Tb927.10.11250	19.1829	19.1585	18.9972	19.1051
	Tb927.10.11250;Tb11.v5.0575	18.5655	18.5296	18.2443	18.481
	Tb927.10.11270	16.8427	16.7621	16.917	16.9595
	Tb927.10.1130;Tb11.0520	18.1349	18.142	18.0058	18.1312
	Tb927.10.11300	21.0716	21.1002	21.1521	21.1875
	Tb927.10.11310	16.7383	16.7452	16.857	16.9742
	Tb927.10.11330	17.8218	17.8033	17.7949	17.7331
	Tb927.10.11380	16.8464	16.7902	16.841	16.6603
	Tb927.10.11390	18.4092	18.4585	18.7828	18.4365
	Tb927.10.1140;Tb11.0530	16.2349	16.2193	16.1626	16.1979
	Tb927.10.11410	18.0125	18.1995	17.8245	18.2753
	Tb927.10.11450	15.478	15.3508	15.6365	15.3945
	Tb927.10.1150;Tb11.0540	17.5023	17.4822	17.5389	17.6053
	Tb927.10.11550	16.3362	16.3747	16.4917	16.3014
	Tb927.10.11570	18.0027	18.2572	18.0014	18.1559
	Tb927.10.11580	17.159	17.1072	17.1276	17.0378
	Tb927.10.11600	17.9333	17.9343	17.8014	18.1447
	Tb927.10.11600;Tb11.v5.0856	16.0531	15.7993	15.7041	15.9799
	Tb927.10.1170	16.4799	16.4263	16.7155	16.6552
	Tb927.10.1170;Tb11.0560	17.4822	17.4227	17.6507	17.6569
	Tb927.10.1170;Tb11.v5.0858	15.6005	15.7065	15.9764	16.0644
	Tb927.10.11760	17.6376	17.5675	17.5804	17.5231
	Tb927.10.11780	18.3869	18.404	18.3536	18.4584
	Tb927.10.11800	18.345	18.3277	18.0493	18.2704
	Tb927.10.11820	13.6775	14.0409	14.196	13.8788
	Tb927.10.11840	17.0415	17.1582	17.17	17.2425
	Tb927.10.11850	17.3287	17.384	17.4365	17.4856
	Tb927.10.11860	18.0912	18.2027	18.2468	18.147
	Tb927.10.11880	17.8075	17.8763	17.8569	17.998
	Tb927.10.11900	15.7305	15.7987	15.9446	15.7785
	Tb927.10.11920	11.661	12.1498	12.2669	11.8216
	Tb927.10.11930	16.1949	16.272	16.3122	16.2408
	Tb927.10.11990	19.0738	18.9763	19.1084	18.8875
	Tb927.10.12000	16.9589	16.8916	16.979	17.22
	Tb927.10.12030	17.0651	16.8553	17.1055	16.8332
	Tb927.10.12090	17.2122	17.0122	17.3871	16.9506
	Tb927.10.1210	17.3953	17.3306	17.3179	17.0398
	Tb927.10.1210;Tb11.v5.0486	15.775	15.9399	15.9401	15.5873
	Tb927.10.12130	17.3609	17.2729	17.3248	17.4774
	Tb927.10.12240	15.464	15.2972	15.4703	15.6434
	Tb927.10.12250	11.6034	11.2754	11.3753	11.3265
	Tb927.10.12260	16.3143	16.593	17.2142	16.841
	Tb927.10.12260;Tb927.6.400	16.8914	17.5179	18.2098	17.7297
	Tb927.10.12290	16.2734	16.2431	16.1934	16.1173
	Tb927.10.12320	16.3163	16.3394	16.3571	16.4966
	Tb927.10.12330	17.9981	18.0774	18.1414	18.3098
	Tb927.10.12390	17.9318	17.9491	18.0736	17.9867
	Tb927.10.12410	18.2377	18.2155	17.9399	17.9794
	Tb927.10.12430	16.6102	16.4795	16.8035	16.4823
	Tb927.10.12490	15.0545	14.9673	15.0284	15.1881
	Tb927.10.12500;Tb927.10.12510	16.063	15.3931	15.8966	16.2853
	Tb927.10.12660	18.0208	18.0194	17.9438	18.0409
	Tb927.10.12700	17.3695	17.4052	17.4966	17.4719
	Tb927.10.12710	16.4885	16.7525	17.361	16.9909
	Tb927.10.12720	17.6591	17.6309	17.5683	17.8181
	Tb927.10.12840	20.1445	20.088	20.2923	20.1962
	Tb927.10.12850	17.6448	17.5709	17.7507	17.4846
	Tb927.10.12870	15.3258	15.3249	15.0521	15.1286
	Tb927.10.12890	16.3584	16.4433	16.744	16.4466
	Tb927.10.12920	17.2927	17.0948	17.2266	17.3577
	Tb927.10.12930	15.978	15.8073	16.0487	15.8056
	Tb927.10.12950	16.303	16.2872	16.2347	16.4989
	Tb927.10.12990	14.2628	14.5829	15.0209	14.6235
	Tb927.10.13000	15.0751	15.444	15.4668	15.3196
	Tb927.10.13010;Tb11.v5.0671	18.3173	18.1899	18.2515	18.1764
	Tb927.10.13030	16.4345	16.3696	16.4867	16.3534
	Tb927.10.1310	14.2748	14.2745	14.253	14.248
	Tb927.10.13100	17.6728	17.6671	17.7093	17.7179
	Tb927.10.13110	16.9786	16.9775	17.0066	16.8749
	Tb927.10.13140	14.5484	14.6019	14.4464	14.6128
	Tb927.10.13150	16.9638	17.0817	17.0368	17.0303
	Tb927.10.13180	17.4584	17.3899	17.525	17.3085
	Tb927.10.1320	15.8173	15.7716	16.3198	15.7734
	Tb927.10.13270;Tb11.v5.0563	17.5215	17.4995	17.5098	17.4415
	Tb927.10.13280	16.1188	15.9418	16.1468	15.9801
	Tb927.10.13320	18.7367	18.8068	18.7749	18.7819
	Tb927.10.13330	16.1302	16.0665	16.3186	16.2309
	Tb927.10.13350	14.1864	13.9333	13.9203	14.2054
	Tb927.10.13360	17.7898	17.8374	18.167	17.9531
	Tb927.10.13450	15.1981	15.2692	15.4554	15.2816
	Tb927.10.13480	17.4983	17.4381	17.4429	17.6104
	Tb927.10.13550	16.5899	16.5349	16.4103	16.5856
	Tb927.10.13620	18.3284	18.2449	18.4545	18.3565
	Tb927.10.13730	16.7018	16.6882	16.9613	16.7632
	Tb927.10.13740	19.128	19.105	19.4129	19.1229
	Tb927.10.13800	17.4828	17.5467	17.8715	17.6477
	Tb927.10.13840	16.7542	16.7855	16.6583	16.7093
	Tb927.10.13880	15.2751	15.2288	15.6256	15.3396
	Tb927.10.13960	18.7031	18.7247	18.6537	18.6962
	Tb927.10.14000	14.7799	15.0751	15.5942	15.2089
	Tb927.10.14010	19.5614	19.5866	19.783	19.6867
	Tb927.10.14040	13.4842	13.5421	13.61	13.6619
	Tb927.10.14110	19.6134	19.6903	19.6758	19.6456
	Tb927.10.14140	15.2302	15.4439	16.0793	15.5899
	Tb927.10.14140;Tb11.v5.0605	16.8781	17.0821	17.4239	17.1911
	Tb927.10.14180	18.7061	18.6903	18.835	18.8112
	Tb927.10.14220	17.3836	17.3647	17.3084	17.4931
	Tb927.10.14230	15.8804	16.0311	15.6322	15.9355
	Tb927.10.14300	16.9689	16.9399	16.7542	16.9667
	Tb927.10.14320	17.9855	17.9687	18.0276	18.0045
	Tb927.10.14330	18.3445	18.3008	18.3743	18.436
	Tb927.10.14340	18.1058	18.1606	17.9698	18.0278
	Tb927.10.14340;Tb11.v5.0843	17.9707	17.9516	17.8647	17.9674
	Tb927.10.14380	16.6935	16.8246	17.6451	17.1982
	Tb927.10.14390	17.566	17.6338	17.9019	17.2269
	Tb927.10.14410	15.8816	15.8394	16.0307	15.9122
	Tb927.10.14440	14.3171	14.3485	14.5692	14.3519
	Tb927.10.14460	16.8841	16.8576	16.9543	16.8825
	Tb927.10.14480	15.2271	15.2041	15.584	15.3527
	Tb927.10.14490;Tb11.v5.0420	20.2106	20.2646	19.7383	19.9352
	Tb927.10.1450	17.6383	17.6149	17.6381	18.0839
	Tb927.10.14500	19.3903	19.3876	19.2043	19.3162
	Tb927.10.14520	17.601	17.5535	17.5594	17.8156
	Tb927.10.14550	18.165	18.1382	18.1664	18.1436
	Tb927.10.14560	17.9969	17.9609	18.0342	17.8695
	Tb927.10.14570	17.6074	17.5855	17.3537	17.3665
	Tb927.10.14610	18.39	18.4972	18.3145	18.2309
	Tb927.10.14680	18.5255	18.3727	18.5305	18.4994
	Tb927.10.1470;Tb927.10.1400	13.1924	13.5714	13.343	13.7836
	Tb927.10.14700	19.256	19.1991	19.3315	19.0973
	Tb927.10.14710;Tb927.10.14600	19.4891	19.5187	19.6158	19.4417
	Tb927.10.14730	16.0428	16.1067	16.1446	16.1816
	Tb927.10.14730;Tb11.v5.1062	15.7216	15.8624	15.2611	16.297
	Tb927.10.14750	22.2508	22.1173	22.5557	22.093
	Tb927.10.14750;Tb927.10.14630	18.492	18.4885	18.5266	18.5909
	Tb927.10.14770	17.9406	17.8723	18.1055	17.6059
	Tb927.10.14780	17.6344	17.602	17.7119	17.6892
	Tb927.10.14790	17.5623	17.795	18.2787	17.8985
	Tb927.10.14810	16.3034	16.3048	16.856	16.5554
	Tb927.10.14840;Tb927.10.14830;Tb927.10.14820	19.5924	19.4282	19.3838	19.3837
	Tb927.10.14860	16.3986	16.3341	16.4713	16.4036
	Tb927.10.14870	16.236	16.1742	16.4552	16.3064
	Tb927.10.14880	17.8486	17.7742	17.933	17.8867
	Tb927.10.1490	14.3972	14.3082	14.593	14.3768
	Tb927.10.1490;Tb11.v5.0875	16.9652	17.1849	17.2913	17.2992
	Tb927.10.14980	16.3701	16.3929	16.794	16.6241
	Tb927.10.1500	15.9067	16.1188	16.4584	16.2036
	Tb927.10.15000	18.5617	18.6278	18.4294	18.5704
	Tb927.10.15080	15.6447	15.6812	15.7624	15.6276
	Tb927.10.1510	14.0337	14.0507	13.8165	13.8874
	Tb927.10.15170	17.4457	17.3161	17.5811	17.4462
	Tb927.10.15180	16.4602	16.5916	16.7793	16.7314
	Tb927.10.15190	17.5439	17.482	17.5905	17.6224
	Tb927.10.15230	17.3024	17.4458	16.719	16.4211
	Tb927.10.15280	18.0288	18.093	17.8667	18.153
	Tb927.10.15280;Tb11.v5.0999	17.2853	17.3427	17.1218	17.2467
	Tb927.10.15290	16.2586	16.1827	16.2406	16.2682
	Tb927.10.15290;Tb11.v5.0628	18.7767	18.7019	18.9218	18.7875
	Tb927.10.15310	14.4148	14.3728	14.3618	14.2913
	Tb927.10.15330	15.5609	15.678	15.7529	15.3379
	Tb927.10.15330;Tb11.v5.0348	17.7668	17.6634	17.7866	17.6092
	Tb927.10.15350	19.6231	19.7038	19.9941	20.1447
	Tb927.10.15360	16.5726	16.6136	16.6229	16.6516
	Tb927.10.15370;Tb11.v5.0480	16.3007	16.3259	16.5516	16.3259
	Tb927.10.15380;Tb11.v5.0481	18.685	18.6792	18.7124	18.9975
	Tb927.10.15390;Tb11.v5.0434	17.0797	17.0417	17.0858	17.1157
	Tb927.10.15400	12.3077	12.3944	11.8244	11.8953
	Tb927.10.15410	18.7936	19.132	19.4904	19.5093
	Tb927.10.15440	16.1145	16.154	16.2557	16.3774
	Tb927.10.15450	16.9744	16.9838	17.1756	16.9082
	Tb927.10.1550	18.1101	17.9884	18.2233	18.2099
	Tb927.10.15530	18.5567	18.4537	18.5713	18.4604
	Tb927.10.15530;Tb11.v5.0748	18.0867	18.0492	18.2324	18.1164
	Tb927.10.15580	17.7179	17.8706	17.5372	17.6323
	Tb927.10.1560	17.0832	17.0099	17.0803	17.0928
	Tb927.10.15640	15.5137	15.5426	15.5057	15.5107
	Tb927.10.15660	18.1126	18.0507	18.1534	18.0523
	Tb927.10.15700	17.7068	17.6616	17.734	17.605
	Tb927.10.15710	18.271	18.0325	18.1058	18.2062
	Tb927.10.15720	16.8673	16.966	17.1161	16.9711
	Tb927.10.15730	17.8689	17.8995	17.706	17.817
	Tb927.10.15730;Tb11.v5.0440	16.1347	16.1352	16.0392	16.0553
	Tb927.10.15750	16.552	16.4105	16.4503	16.8203
	Tb927.10.15760	17.7055	17.6712	17.8872	17.6454
	Tb927.10.15770	16.3406	16.4326	16.4635	16.5224
	Tb927.10.1580	16.4449	16.4416	16.7751	16.4542
	Tb927.10.15810	19.8653	19.8064	20.2223	19.8868
	Tb927.10.15840	15.4056	15.4847	15.4411	15.3158
	Tb927.10.15870	16.1557	16.0625	15.8998	16.336
	Tb927.10.15890;Tb11.v5.0407	15.1182	15.0804	14.8192	14.9209
	Tb927.10.15930;Tb11.v5.0303	17.9201	17.8623	18.0647	18.0953
	Tb927.10.16110;Tb11.v5.0527	14.9298	14.715	14.9635	14.7832
	Tb927.10.16120	18.1546	18.1311	18.2375	18.1771
	Tb927.10.170	18.2083	18.1093	18.3289	18.1839
	Tb927.10.1720	18.0989	18.0072	18.1536	17.9927
	Tb927.10.1890	17.6758	17.6518	17.6039	17.5987
	Tb927.10.190	18.6316	18.651	18.835	18.5897
	Tb927.10.1930	15.2186	15.2303	15.0501	15.0526
	Tb927.10.1960	15.6048	15.5071	15.7949	15.4401
	Tb927.10.1970	17.8908	17.9127	17.6258	17.6473
	Tb927.10.1980	16.3696	16.4339	16.3961	16.3704
	Tb927.10.1980;Tb11.v5.0642	13.8271	13.8612	13.7597	13.7833
	Tb927.10.2070	14.3398	13.9465	13.8745	14.1473
	Tb927.10.2110;Tb927.10.2100;Tb11.v5.1046	21.8789	21.9002	22.0561	21.9315
	Tb927.10.2110;Tb927.10.2100;Tb11.v5.1046;Tb927.10.2090	18.6988	18.7794	18.7515	18.7957
	Tb927.10.2190	19.7191	19.7148	19.5196	19.5817
	Tb927.10.2240	18.8647	18.8437	18.9305	18.786
	Tb927.10.2290	17.3419	17.35	17.3621	17.3123
	Tb927.10.2310	17.1133	16.8963	17.1001	16.9033
	Tb927.10.2320	19.0518	19.1096	19.0748	19.1419
	Tb927.10.2370	16.2753	16.3675	16.8222	16.7521
	Tb927.10.2380	18.1331	18.1111	17.9571	18.0709
	Tb927.10.240	15.1338	15.3976	15.5798	15.1188
	Tb927.10.250	17.3009	17.3094	17.5027	17.4486
	Tb927.10.2520	14.705	14.5607	14.6611	14.2159
	Tb927.10.2560	17.3934	17.547	18.1007	17.8888
	Tb927.10.2580	17.3025	17.2842	17.3868	17.7886
	Tb927.10.2640	18.1648	17.9897	18.2881	17.9431
	Tb927.10.2640;Tb11.v5.0525	16.2141	16.1956	16.5317	16.4167
	Tb927.10.2650	18.0093	17.9005	17.9537	18.1335
	Tb927.10.2670	17.7629	17.8386	17.894	17.9427
	Tb927.10.2700	17.4194	17.3626	17.397	17.3904
	Tb927.10.2770;Tb11.v5.0684	16.8132	16.8339	16.8323	16.8862
	Tb927.10.280	19.5312	19.4275	19.4415	19.3535
	Tb927.10.2800	15.1878	15.2297	15.2745	15.1828
	Tb927.10.2810	18.969	18.9535	19.0304	19.0602
	Tb927.10.2860	17.6591	17.6273	17.6121	17.72
	Tb927.10.2880	16.0721	16.204	16.3061	16.3895
	Tb927.10.2890;Tb11.v5.0650	16.4106	16.6478	16.9569	16.8337
	Tb927.10.2900	18.1096	18.1682	18.3515	18.2464
	Tb927.10.2900;Tb11.v5.0837	17.854	17.8265	17.8658	17.7631
	Tb927.10.2910	17.9266	17.9193	18.2352	17.9845
	Tb927.10.2920	15.2205	15.2692	15.2907	15.5594
	Tb927.10.2950	17.3807	17.3429	17.2282	17.3267
	Tb927.10.3000	18.0863	18.0543	18.079	18.1145
	Tb927.10.3000;Tb11.v5.0467	17.1548	17.2582	17.0387	17.3429
	Tb927.10.3010	17.7209	17.6859	17.74	17.8655
	Tb927.10.3020	16.0532	16.0476	15.9994	16.052
	Tb927.10.3030;Tb927.10.2980	15.281	15.4478	15.4518	15.4166
	Tb927.10.3070	16.905	16.8858	16.7658	16.9934
	Tb927.10.3080	17.83	17.6373	17.827	17.682
	Tb927.10.3090	14.7148	14.5057	14.731	14.5698
	Tb927.10.3120	15.9796	16.02	15.7975	16.0594
	Tb927.10.3130	17.3081	17.2049	17.1527	17.4776
	Tb927.10.3140	15.5496	15.3591	15.3469	15.6615
	Tb927.10.3150	17.1843	17.2181	17.1609	17.0832
	Tb927.10.3160	18.4617	18.5341	18.332	18.5105
	Tb927.10.3170	16.9218	16.8219	16.98	16.9077
	Tb927.10.3170;Tb11.v5.0791	17.7942	17.7429	17.7321	17.758
	Tb927.10.320	16.7007	16.8077	16.5875	16.6856
	Tb927.10.3200	16.54	16.3758	17.1967	16.5516
	Tb927.10.3210	17.4557	17.7034	18.6344	18.0649
	Tb927.10.3280	18.2916	18.4009	18.4097	18.1396
	Tb927.10.3280;Tb927.9.2020	21.1319	21.3259	21.503	21.1994
	Tb927.10.3300	15.8305	15.7853	15.7644	15.6438
	Tb927.10.3310	18.451	18.4713	18.3811	18.4265
	Tb927.10.3380;Tb927.10.3370	19.5057	19.2865	19.4566	19.4727
	Tb927.10.3520	16.4621	16.4719	16.6562	16.7411
	Tb927.10.3560	16.256	16.2998	16.4078	16.2134
	Tb927.10.360	17.9798	17.9724	17.837	17.9125
	Tb927.10.3640	18.8742	18.7754	19.3451	18.8966
	Tb927.10.3660	14.4565	14.5879	14.9507	14.9469
	Tb927.10.3780	14.9449	14.8972	14.8986	14.8491
	Tb927.10.3790	15.2434	15.3605	15.6279	15.535
	Tb927.10.3790;Tb11.v5.0583	16.4277	16.3336	16.499	16.4639
	Tb927.10.380;Tb11.v5.0637	16.3228	16.39	16.3594	16.5687
	Tb927.10.3810	17.9682	17.8886	18.114	18.0282
	Tb927.10.3820	17.4298	17.4333	17.3834	17.4058
	Tb927.10.3860	18.4671	18.5106	18.2419	18.105
	Tb927.10.3870	15.8139	15.8303	15.7447	15.7963
	Tb927.10.3920;Tb11.v5.0502	18.5345	18.5606	18.4975	18.5616
	Tb927.10.3990	17.9635	18.0429	18.1899	18.1876
	Tb927.10.4000	15.9416	16.0951	15.8064	16.0479
	Tb927.10.4060	16.665	16.5257	16.5807	16.5804
	Tb927.10.4070	15.5498	15.3243	15.6764	15.4533
	Tb927.10.4080	16.2384	16.0922	15.922	16.1041
	Tb927.10.4120;Tb927.10.4110	19.4667	19.4416	19.6782	19.5538
	Tb927.10.4170	16.6194	16.549	16.6184	16.8287
	Tb927.10.4200	16.6479	16.5096	16.6589	16.6217
	Tb927.10.4220	15.7711	15.8791	15.9702	15.6132
	Tb927.10.4240	17.232	17.0625	17.1574	17.1891
	Tb927.10.4280	16.6436	16.5329	16.5359	16.3162
	Tb927.10.4290	17.8441	17.8089	17.8055	17.8614
	Tb927.10.430	14.8904	14.7628	14.8418	14.6007
	Tb927.10.4310;Tb10.v4.0045	17.1687	17.3644	17.5598	17.2702
	Tb927.10.4320;Tb10.v4.0044	17.444	17.4942	17.3459	17.5002
	Tb927.10.4490;Tb10.v4.0039	16.7705	16.7825	16.6	16.8218
	Tb927.10.4570;Tb927.10.4560	17.7323	17.9419	18.2175	18.1128
	Tb927.10.4600;Tb11.v5.0422	17.5819	17.6071	17.5597	17.5039
	Tb927.10.4610	17.7301	17.7358	17.7052	17.7021
	Tb927.10.4690	18.0163	18.0528	18.0261	17.8951
	Tb927.10.470	18.5578	18.4356	18.5047	18.6026
	Tb927.10.4720	16.7268	16.7008	16.7569	16.9234
	Tb927.10.4750	17.1525	17.1123	16.7384	16.8598
	Tb927.10.4820	17.5893	17.6129	17.6289	17.7547
	Tb927.10.4850	16.1002	16.0783	15.8498	16.0389
	Tb927.10.4860	17.6406	17.4125	17.7399	17.6684
	Tb927.10.4880	16.4271	16.3158	16.4919	16.5325
	Tb927.10.4890	15.6418	15.7907	15.6814	15.6766
	Tb927.10.4900	14.7229	14.7067	14.8133	14.7283
	Tb927.10.4920	17.6444	17.658	17.7272	17.5288
	Tb927.10.4940;Tb11.v5.0596	17.8073	17.6288	17.6517	17.5362
	Tb927.10.4950	16.744	16.8757	17.3476	16.8428
	Tb927.10.4990	16.6586	16.5872	16.7366	16.4423
	Tb927.10.5000	18.8157	18.7745	18.7977	18.7761
	Tb927.10.5020	17.2234	17.5524	18.792	17.1014
	Tb927.10.5030;Tb927.7.3680	17.3946	17.2212	17.3899	17.3258
	Tb927.10.510;Tb11.v5.0374	15.3197	14.7019	15.0191	15.1439
	Tb927.10.5140	16.8478	16.9495	17.0028	16.8217
	Tb927.10.5230	17.2403	17.227	16.9496	17.2732
	Tb927.10.5230;Tb11.v5.0234	19.1962	19.1818	19.3774	19.0358
	Tb927.10.5240;Tb11.v5.0233	15.6988	15.5206	15.6558	15.5975
	Tb927.10.5260	18.1027	18.1504	17.8784	18.7277
	Tb927.10.5260;Tb11.v5.0497	15.6139	15.5118	15.6303	15.9618
	Tb927.10.5300;Tb11.v5.0246	16.9469	16.7608	17.0268	16.8945
	Tb927.10.5310;Tb11.v5.0245	14.7049	14.6475	14.7675	14.769
	Tb927.10.5340;Tb927.10.5330;Tb11.v5.1060;Tb11.v5.0243	19.858	19.8959	20.0581	19.9268
	Tb927.10.5350	17.8438	17.8309	17.5008	17.7263
	Tb927.10.5350;Tb11.v5.0241	18.6728	18.6168	18.4885	18.5537
	Tb927.10.5350;Tb11.v5.0242	17.8588	17.8537	17.6334	17.8228
	Tb927.10.5370;Tb927.10.5360	19.4809	19.534	19.6692	19.5327
	Tb927.10.540;Tb11.v5.0414	15.7557	15.9423	16.475	16.2269
	Tb927.10.5430	18.1366	18.1988	18.1287	18.2009
	Tb927.10.5480;Tb927.10.5460	16.8299	16.8692	17.2808	16.8044
	Tb927.10.5520	14.4852	14.8352	15.4746	14.8373
	Tb927.10.5560	15.5227	15.5065	15.5693	15.7928
	Tb927.10.5580	17.3995	17.5674	17.5136	17.5231
	Tb927.10.560	20.8992	20.8134	20.8793	20.9848
	Tb927.10.5620;Tb11.v5.0531	19.1059	19.162	19.736	19.3351
	Tb927.10.5630	18.9552	18.9239	18.5915	18.5708
	Tb927.10.5640	18.1664	18.1109	18.2791	18.3038
	Tb927.10.5670	16.4652	16.5979	16.9033	16.8203
	Tb927.10.5760	16.4915	16.5654	16.8384	16.6727
	Tb927.10.5770	16.7406	16.8995	17.1912	17.0442
	Tb927.10.5790	17.6594	17.6436	17.595	17.5747
	Tb927.10.5840	17.7365	17.821	18.4242	18.1097
	Tb927.10.5860	19.7861	19.8016	19.6482	19.4523
	Tb927.10.5870	18.4875	18.3988	18.3605	18.5107
	Tb927.10.5880	14.8327	14.7643	14.6758	14.6757
	Tb927.10.5890	16.5311	16.5782	16.4994	16.5574
	Tb927.10.5910	17.8282	17.8524	17.8921	17.9813
	Tb927.10.5920	16.2387	16.0768	16.4056	15.9751
	Tb927.10.5930;Tb927.10.5940	16.3731	16.2168	16.2119	16.118
	Tb927.10.5930;Tb927.10.5940;Tb927.10.5950;Tb11.v5.0190	17.1965	17.2314	17.3494	17.1164
	Tb927.10.5980	17.6084	17.6167	17.3848	17.4988
	Tb927.10.5990;Tb11.v5.0193	18.0234	17.9433	18.0154	18.0744
	Tb927.10.6030;Tb11.v5.0196	18.0725	18.2065	18.887	18.401
	Tb927.10.6050;Tb11.v5.0197	15.2627	15.2517	15.3152	15.2945
	Tb927.10.6050;Tb11.v5.0198	17.1018	17.0624	17.1151	17.0133
	Tb927.10.6060;Tb11.v5.0199	17.3076	17.5869	18.1615	17.818
	Tb927.10.6070	17.6611	17.8732	18.2516	18.2826
	Tb927.10.6110;Tb11.v5.0203	17.3322	17.4289	17.4696	17.3743
	Tb927.10.6160	14.3824	14.1282	14.2729	14.153
	Tb927.10.6190	17.0093	16.7668	17.1554	16.8187
	Tb927.10.620	18.0578	18.0459	18.228	17.9853
	Tb927.10.6210	15.6766	15.7583	15.9324	15.649
	Tb927.10.6220	16.8021	16.7119	17.0041	16.8328
	Tb927.10.6230	17.5994	17.6047	17.5224	17.5326
	Tb927.10.6260	15.8151	15.8244	16.2317	15.7297
	Tb927.10.6260;Tb11.v5.0279	18.2287	18.0274	18.4527	17.9907
	Tb927.10.6290;Tb11.v5.0277	15.9407	15.7912	15.9694	15.9939
	Tb927.10.630	16.7261	16.6971	16.6578	16.7437
	Tb927.10.6320;Tb11.v5.0274	17.325	17.3632	17.5123	17.2709
	Tb927.10.6330;Tb11.v5.0273	17.4457	17.5775	17.4967	17.688
	Tb927.10.6340;Tb11.v5.0272	17.15	17.3105	17.2644	17.1982
	Tb927.10.6350;Tb11.v5.0271	19.3288	19.3119	19.2199	19.2845
	Tb927.10.6360	17.3842	17.3091	17.4635	17.5181
	Tb927.10.6370;Tb927.10.220	18.9915	18.9643	19.3568	18.9901
	Tb927.10.6450	14.2632	14.0666	14.3219	14.1957
	Tb927.10.6490	18.7275	18.7343	18.4967	18.5795
	Tb927.10.650	16.6569	16.6922	16.3531	16.2535
	Tb927.10.6510;Tb927.10.6400	18.3554	18.6958	19.2373	18.9697
	Tb927.10.6570;Tb11.v5.0809	17.0816	17.0526	17.0385	16.9598
	Tb927.10.6580	16.783	16.7684	16.7368	16.4446
	Tb927.10.6630	17.8034	17.7985	17.7766	17.7148
	Tb927.10.6670	18.5509	18.5339	18.3899	18.4941
	Tb927.10.6700	17.15	16.9769	17.0966	16.9163
	Tb927.10.6700;Tb11.v5.0902	14.3568	14.3796	14.439	14.5385
	Tb927.10.6710	16.4356	16.3258	16.5066	16.1572
	Tb927.10.6870	15.4342	15.2157	15.4389	15.2383
	Tb927.10.6960	17.1922	17.1667	17.3393	16.8889
	Tb927.10.6960;Tb927.10.6920;Tb10.v4.0248	19.0928	19.0834	19.0708	18.9749
	Tb927.10.6980	17.9947	18.0192	17.8441	18.0719
	Tb927.10.7060	18.2392	18.1997	18.2014	18.4015
	Tb927.10.7120	18.3217	18.4414	16.6397	16.5553
	Tb927.10.720	15.711	15.6842	15.732	15.4167
	Tb927.10.7200	13.9598	14.0763	14.1355	14.1314
	Tb927.10.7210	17.0483	17.1227	17.1794	17.2575
	Tb927.10.7230	18.7255	18.7176	18.5992	18.6965
	Tb927.10.7230;Tb11.v5.0615	18.0133	18.0236	17.9233	18.0138
	Tb927.10.7240	16.1752	15.9847	16.2594	16.2536
	Tb927.10.7290	17.6468	17.7305	17.7396	17.7444
	Tb927.10.730	16.5553	16.4915	16.741	16.3903
	Tb927.10.7340;Tb927.10.7330	20.0225	20.0499	20.1079	20.2144
	Tb927.10.7350	17.7214	17.7037	17.5923	17.7002
	Tb927.10.740	17.2404	17.2471	17.277	17.1738
	Tb927.10.740;Tb11.v5.0750	20.3983	20.4522	20.1883	20.2298
	Tb927.10.7410	18.5916	18.6969	18.8889	18.799
	Tb927.10.7500	18.3227	18.268	18.4647	18.2904
	Tb927.10.7510	18.0509	18.1533	17.9461	18.0556
	Tb927.10.7580	16.316	16.1762	16.3512	16.3432
	Tb927.10.7600	18.8344	18.7697	18.8134	19.0298
	Tb927.10.7620	15.5394	15.4142	15.6742	15.2787
	Tb927.10.7630	16.0841	16.1871	16.3736	16.0003
	Tb927.10.7680	19.1339	19.0361	19.1996	19.1286
	Tb927.10.7690	19.218	19.2335	19.1222	19.1814
	Tb927.10.770	17.7276	17.8343	17.6508	17.7382
	Tb927.10.7700	14.7368	15.0033	15.5638	14.6323
	Tb927.10.7710	16.3153	16.2214	16.5464	16.4005
	Tb927.10.7730	17.18	17.1604	17.3131	17.2983
	Tb927.10.7740	14.8903	14.9296	15.0206	14.9856
	Tb927.10.7770	18.823	18.9464	19.5005	19.0666
	Tb927.10.7810	17.3917	17.0982	17.5049	17.1837
	Tb927.10.7830	18.4964	18.5084	18.3543	18.4201
	Tb927.10.7830;Tb11.v5.0892	18.0192	18.0772	18.0441	17.9231
	Tb927.10.7880	18.2826	18.3278	18.2073	18.2762
	Tb927.10.7910	14.9036	14.9059	15.4206	15.3321
	Tb927.10.7920	18.4189	18.4764	18.4568	18.7337
	Tb927.10.7960	18.5764	18.4439	18.5092	18.3994
	Tb927.10.7990	17.7467	17.653	17.8267	17.7487
	Tb927.10.8000	17.1803	17.173	17.0689	17.1084
	Tb927.10.8020	15.8704	16.1587	16.8496	16.552
	Tb927.10.8030	16.7952	16.2611	17.1503	16.5057
	Tb927.10.8070	10.7094	9.73942	10.6668	11.0596
	Tb927.10.8120	15.318	15.2291	15.6204	15.2749
	Tb927.10.8130	16.4003	16.2392	16.2854	16.3264
	Tb927.10.8160	18.4388	18.3495	18.5427	18.5207
	Tb927.10.8170	17.3315	17.2787	17.3165	17.3733
	Tb927.10.8190	16.3214	16.5753	16.9636	16.7479
	Tb927.10.820	12.3192	12.5041	12.1924	11.9936
	Tb927.10.8200	18.4349	18.3716	18.4801	18.3612
	Tb927.10.8220	16.2378	16.1632	16.081	16.2558
	Tb927.10.8230;Tb11.v5.0668	15.5743	15.991	17.0137	16.2065
	Tb927.10.8240	17.777	17.7849	17.7804	17.8725
	Tb927.10.8290;Tb927.10.8270	15.812	16.0025	16.1172	16.009
	Tb927.10.830	17.6783	17.7159	17.8689	17.7206
	Tb927.10.8320	15.569	15.3801	15.3225	15.0049
	Tb927.10.8330	17.1977	17.285	17.1713	17.1021
	Tb927.10.8390	14.8982	14.7113	14.7215	14.7146
	Tb927.10.840	17.9315	17.8078	17.913	17.9051
	Tb927.10.840;Tb11.v5.0753	17.98	17.9872	17.9292	18.0624
	Tb927.10.840;Tb927.11.18860	19.7986	19.8248	19.7781	19.889
	Tb927.10.8430	18.7046	18.6699	19.0361	18.7508
	Tb927.10.850	17.2896	17.1728	17.2559	17.6093
	Tb927.10.8560	17.1647	17.114	17.0618	17.4424
	Tb927.10.8590	20.2738	20.1587	20.1315	20.3207
	Tb927.10.8590;Tb11.v5.0727	17.7175	17.6932	17.7139	17.7948
	Tb927.10.8630	17.1976	17.1408	17.2274	16.9902
	Tb927.10.8640	17.4523	17.6116	17.4263	17.5494
	Tb927.10.870	16.1733	16.0258	15.9055	15.9582
	Tb927.10.8710	17.3268	17.3703	17.1366	17.0956
	Tb927.10.8720	15.838	16.1155	16.569	16.1575
	Tb927.10.8730	17.738	17.6451	17.8964	17.7107
	Tb927.10.8780	17.9767	18.006	17.9216	18.0673
	Tb927.10.880	15.7633	15.655	15.3979	15.7761
	Tb927.10.8810	11.0477	11.6232	11.7073	11.7091
	Tb927.10.8820	17.5004	17.4816	17.6295	17.577
	Tb927.10.8830	17.8642	17.8022	18.0578	17.9414
	Tb927.10.8850	16.2481	16.2872	16.2928	16.6113
	Tb927.10.890	15.6229	16.008	16.0455	16.3087
	Tb927.10.890;Tb11.v5.0833	15.3803	15.6541	15.662	15.9608
	Tb927.10.8910	16.4564	16.3886	16.4911	16.6317
	Tb927.10.8920	13.6497	13.9309	13.9006	13.7635
	Tb927.10.8930	19.2779	19.2406	19.2654	19.2349
	Tb927.10.8940	19.5025	19.4953	19.7066	19.3501
	Tb927.10.8950;Tb927.10.8970	16.5002	16.6628	16.9577	16.8858
	Tb927.10.8960	14.6402	14.8889	14.9598	15.5907
	Tb927.10.9000	15.201	15.0764	15.1312	15.0533
	Tb927.10.9080	16.2267	16.1027	16.1856	16.1497
	Tb927.10.9100;Tb11.v5.0680	14.8099	14.7335	14.5471	14.8125
	Tb927.10.9130	15.9049	15.9131	16.003	15.8473
	Tb927.10.9190	15.1656	15.6804	16.5185	15.7518
	Tb927.10.920	17.6569	17.6934	17.5375	17.5882
	Tb927.10.9200	16.0065	16.2967	16.009	15.9379
	Tb927.10.9240	17.9309	17.8184	18.0882	17.9332
	Tb927.10.9240;Tb927.11.5090	18.7563	18.8431	19.1718	18.8463
	Tb927.10.9330	15.1078	15.163	15.3288	15.1897
	Tb927.10.9380	16.9931	17.1679	17.11	17.3392
	Tb927.10.9440	17.8751	17.8585	17.8828	17.8149
	Tb927.10.9570	19.8102	19.8079	19.7682	19.8441
	Tb927.10.9570;Tb11.v5.0579	18.4521	18.5341	18.3355	18.5825
	Tb927.10.9640	18.2766	18.3054	18.2777	18.2984
	Tb927.10.9650	16.9992	16.9034	16.9737	17.0584
	Tb927.10.9660	15.1552	15.2594	14.8295	15.3205
	Tb927.10.9660;Tb11.v5.0735	16.6631	16.7291	16.956	16.5929
	Tb927.10.9670	12.5931	13.3045	12.5205	13.5198
	Tb927.10.970	17.7037	17.7351	17.6559	17.616
	Tb927.10.9700	17.4066	17.4314	17.4287	17.4137
	Tb927.10.9700;Tb11.v5.0773	17.9388	17.8777	17.8594	17.7886
	Tb927.10.9720	17.61	17.5141	17.9371	17.3574
	Tb927.10.9740	16.3652	16.2936	16.5411	16.4131
	Tb927.10.9770	15.8282	15.8103	15.7761	15.7911
	Tb927.10.9770;Tb11.v5.0848	15.1912	14.8282	14.7953	14.9335
	Tb927.10.9780	17.9185	17.9733	18.0044	17.9339
	Tb927.10.9790	17.0412	16.7992	16.9864	17.1233
	Tb927.10.9810	13.5792	13.4192	13.6338	12.9331
	Tb927.10.9830	17.7446	17.367	17.9593	17.6055
	Tb927.10.9840	17.8215	17.7387	18.2648	17.8565
	Tb927.10.9890	16.6413	16.5914	16.7851	16.677
	Tb927.10.9890;Tb11.v5.0458	16.6348	16.5727	16.8391	16.5996
	Tb927.10.9910	16.8468	16.7483	16.969	16.6893
	Tb927.10.9920	17.4969	17.4822	17.2716	17.4004
	Tb927.10.9970	16.5004	16.4855	16.783	16.4972
	Tb927.10.9980	17.1568	17.1374	17.2026	17.3476
	Tb927.11.10030;Tb11.NT.118_2	21.238	21.1519	21.3165	21.4427
	Tb927.11.10060	14.0022	14.137	14.5484	14.2614
	Tb927.11.10090	18.2891	18.3227	18.3576	18.2334
	Tb927.11.1010	16.0513	16.0879	16.6761	16.0388
	Tb927.11.10110	18.6577	18.6479	18.4852	18.6592
	Tb927.11.10120	18.4526	18.4828	18.4639	18.4404
	Tb927.11.10140	16.4177	16.536	16.6392	16.279
	Tb927.11.10150	18.7098	18.7033	18.9749	18.92
	Tb927.11.10160	15.6871	15.7735	15.5348	15.684
	Tb927.11.10160;Tb927.10.9800	15.6715	15.5965	16.0109	15.0948
	Tb927.11.1020	16.7472	16.8405	17.2058	17.1814
	Tb927.11.10200	18.3873	18.327	18.1659	18.3355
	Tb927.11.10210	17.704	17.7086	17.6422	17.7067
	Tb927.11.10260	16.3006	16.2735	16.2843	16.2927
	Tb927.11.1030	17.2961	17.2563	17.2123	17.2623
	Tb927.11.10350	18.132	18.1967	18.1365	18.1638
	Tb927.11.10370	17.0636	17.029	17.0682	16.8858
	Tb927.11.10380	17.2018	17.2021	17.2656	17.1401
	Tb927.11.10420	16.6327	16.6006	17.1004	16.4301
	Tb927.11.10430	18.4677	18.6075	18.4807	18.4945
	Tb927.11.10480	17.3456	17.3276	17.3135	17.389
	Tb927.11.1050	16.7475	16.7635	17.0065	16.8651
	Tb927.11.10520	15.4083	15.3939	15.5812	15.4662
	Tb927.11.10540	18.9552	18.9463	18.7644	18.9131
	Tb927.11.10560	15.884	15.8234	15.917	15.709
	Tb927.11.10570	14.5383	14.4262	14.4863	14.4873
	Tb927.11.10610	17.4835	17.4991	17.1732	17.4139
	Tb927.11.10620	18.8657	18.8492	18.6441	18.6604
	Tb927.11.10660	18.2052	18.4443	18.3085	18.5476
	Tb927.11.10660;Tb11.v5.0377;Tb11.v5.0762;Tb11.v5.0378	18.4146	18.6245	18.7498	19.1529
	Tb927.11.10690	13.2984	13.6114	13.9584	13.5302
	Tb927.11.10760	15.3125	15.282	15.4906	15.2885
	Tb927.11.10780	16.3261	16.2291	16.3954	16.3121
	Tb927.11.1080	16.6589	16.7294	16.6802	16.8203
	Tb927.11.10800	18.1073	18.2409	18.2154	18.377
	Tb927.11.10820	17.2827	17.2003	17.3451	17.1664
	Tb927.11.10870	16.28	16.1699	16.05	16.2942
	Tb927.11.10880	17.0119	16.9086	16.999	17.0748
	Tb927.11.10890	17.6687	17.8118	17.9047	17.7497
	Tb927.11.1090	17.3892	17.4441	17.581	17.4306
	Tb927.11.1090;Tb11.v5.0702	17.3867	17.3694	17.5882	17.3305
	Tb927.11.1090;Tb927.11.1100	16.0803	16.1595	16.2133	16.1363
	Tb927.11.10900	18.4724	18.4489	18.2582	18.4542
	Tb927.11.10910;Tb927.11.10790	19.1026	19.1067	19.2132	19.159
	Tb927.11.11010	20.392	20.3621	20.3023	20.3803
	Tb927.11.11080	19.001	18.8876	19.0258	18.9788
	Tb927.11.11090	16.5823	16.5397	16.8229	16.5571
	Tb927.11.1110	16.2487	16.2691	16.5531	16.247
	Tb927.11.11140	16.2358	16.3091	16.0715	16.1105
	Tb927.11.11150	15.5376	15.5301	15.683	15.6272
	Tb927.11.11170	15.2257	15.4311	15.4092	15.1479
	Tb927.11.11210	18.2612	18.2923	18.1684	18.2371
	Tb927.11.11220	18.1677	18.1786	18.0062	18.1346
	Tb927.11.11260	16.9302	16.9038	16.7325	16.7895
	Tb927.11.11280	16.9125	16.9501	16.946	16.9136
	Tb927.11.11280;Tb11.v5.1041	16.4377	16.5947	16.5195	16.5067
	Tb927.11.11290	16.8305	16.8569	16.8656	17.3435
	Tb927.11.11300	17.3669	17.4157	17.4822	17.4131
	Tb927.11.11320	16.713	16.827	16.6958	16.84
	Tb927.11.11340	14.5695	14.4145	14.961	14.2038
	Tb927.11.11340;Tb11.v5.1036	16.5244	16.6392	16.7658	16.6501
	Tb927.11.11370;Tb927.11.11360	19.1913	19.2388	19.5002	19.2907
	Tb927.11.11460	15.8913	15.8971	16.1439	15.9577
	Tb927.11.11480	18.3927	18.3804	18.4211	18.3017
	Tb927.11.1150	20.0003	19.9998	19.578	19.6488
	Tb927.11.11520	18.1738	18.1787	18.357	18.2779
	Tb927.11.11570	16.4281	16.3541	16.4605	16.3281
	Tb927.11.11580	18.0235	17.9636	17.9061	18.067
	Tb927.11.11590	14.2391	14.3032	14.5767	14.3892
	Tb927.11.11600	15.9998	15.8273	15.7346	16.0974
	Tb927.11.11650	17.3095	17.2916	17.3231	17.3436
	Tb927.11.11680	16.7456	16.9024	17.4001	16.9404
	Tb927.11.11700	17.6486	17.4776	17.5899	17.4879
	Tb927.11.11770	17.4818	17.4486	17.4039	17.2465
	Tb927.11.11780	12.647	12.7633	12.7273	12.9301
	Tb927.11.11810	16.507	16.6128	16.9714	16.8948
	Tb927.11.11830;Tb927.11.11820	18.1586	18.1889	18.3631	18.2953
	Tb927.11.11860	17.1628	17.0878	17.339	17.2434
	Tb927.11.11880	16.7486	16.7523	16.6438	16.6829
	Tb927.11.11920	15.9051	15.8309	16.1802	15.8596
	Tb927.11.11950	15.3233	15.2608	15.5891	15.2853
	Tb927.11.12030	15.8957	15.7443	15.9675	15.8205
	Tb927.11.12040	15.5787	15.6509	15.4525	15.3225
	Tb927.11.12150	19.3715	19.4635	19.4655	19.5623
	Tb927.11.12190	16.5476	16.3527	16.4146	16.4578
	Tb927.11.1220	17.4053	17.3216	17.3216	17.5302
	Tb927.11.12210	20.0617	20.1024	19.9376	19.9066
	Tb927.11.12360	18.3916	18.326	18.0345	18.0078
	Tb927.11.12410	15.3214	15.0913	15.1363	15.3208
	Tb927.11.12410;Tb927.11.12420	17.7827	17.671	17.6922	17.6951
	Tb927.11.12430	16.5463	16.5323	16.5866	16.4798
	Tb927.11.12440	14.9954	15.0092	15.111	15.1471
	Tb927.11.1250	16.2324	16.0757	16.3494	16.3807
	Tb927.11.12500	16.3916	16.3196	16.2299	16.5183
	Tb927.11.12510	16.5787	16.6835	16.5151	16.5566
	Tb927.11.12530	18.6507	18.6105	18.6491	18.654
	Tb927.11.12540	17.751	17.7485	17.6625	17.6791
	Tb927.11.12560	18.3141	18.3471	18.2065	18.3489
	Tb927.11.1260	15.8348	15.758	15.5128	15.6401
	Tb927.11.12610	16.6806	16.6893	16.4581	16.6948
	Tb927.11.12630	15.4961	15.4529	15.8336	15.6183
	Tb927.11.1270	17.9603	17.6425	17.9881	17.8085
	Tb927.11.12720	15.5423	15.4121	15.6111	15.5792
	Tb927.11.12720;Tb11.v5.0433	16.7589	16.6319	16.866	16.6149
	Tb927.11.12840	16.9571	16.987	16.922	16.9424
	Tb927.11.12850	16.8641	17.1457	17.5786	17.2509
	Tb927.11.12860.2;Tb927.11.12860.1	18.1708	18.145	18.0969	18.0558
	Tb927.11.12880	16.862	16.7757	16.9084	16.8294
	Tb927.11.12950	17.6811	17.617	17.6201	17.5956
	Tb927.11.12970	18.2798	18.266	18.1452	18.2285
	Tb927.11.13050;Tb927.11.13040;Tb927.11.13030;Tb927.11.13020	20.1073	20.0748	19.82	19.9494
	Tb927.11.13080	17.2407	17.2065	17.3928	17.305
	Tb927.11.13140;Tb11.NT.159_1	17.8869	17.838	17.9239	18.215
	Tb927.11.13190;Tb927.11.13090	18.0779	18.1452	18.4977	18.333
	Tb927.11.13210	16.656	16.6272	16.6959	16.7566
	Tb927.11.13230	14.5802	14.5872	14.7721	14.3697
	Tb927.11.13250	16.9785	16.9611	17.2442	17.1313
	Tb927.11.13270	15.966	15.929	15.731	15.7944
	Tb927.11.13280	16.4029	16.4306	16.7589	16.6662
	Tb927.11.13290	15.1672	14.918	15.3638	14.8618
	Tb927.11.13310	17.5886	17.6144	17.6613	17.8005
	Tb927.11.13360	16.2542	16.1551	16.3881	16.3009
	Tb927.11.1340	18.0556	18.2721	18.0811	18.3926
	Tb927.11.13450	16.6644	16.7017	16.4215	16.5863
	Tb927.11.13460	17.2387	17.3171	17.1217	17.2057
	Tb927.11.13490	17.2463	17.2529	17.0002	17.2233
	Tb927.11.13500	19.607	19.6057	19.4898	19.5895
	Tb927.11.13510	13.5318	13.2397	13.3117	13.8655
	Tb927.11.1360	16.7545	16.6602	16.617	16.7919
	Tb927.11.13600	16.6019	16.5629	16.5773	16.6377
	Tb927.11.13660	17.0537	16.902	17.2816	16.8183
	Tb927.11.13670	17.0414	17.0154	16.9382	17.0439
	Tb927.11.13680	16.6634	16.698	16.6388	16.4878
	Tb927.11.13690.1;Tb927.11.13690.2	17.9763	17.9676	17.4096	17.5509
	Tb927.11.1370	17.6937	17.9772	18.4245	18.1973
	Tb927.11.13700	17.5969	17.6012	17.7192	17.7004
	Tb927.11.13710	16.2989	16.1714	16.1192	16.4025
	Tb927.11.13750	18.7045	18.5569	18.9403	18.6875
	Tb927.11.13760	15.6562	15.6144	15.8143	15.6782
	Tb927.11.13780	14.2541	14.3859	14.9412	14.6476
	Tb927.11.1380	17.356	17.3122	17.2794	17.2388
	Tb927.11.13810	16.863	16.9247	17.1225	16.8361
	Tb927.11.13840	17.0227	17.029	16.9494	16.9901
	Tb927.11.13900	17.5846	17.595	17.4733	17.5367
	Tb927.11.13930	18.2789	18.2528	18.3993	18.2748
	Tb927.11.1400	16.6566	16.6484	16.6089	16.5596
	Tb927.11.14020	16.6099	16.7906	16.9145	16.9313
	Tb927.11.14020;Tb927.11.14000	19.7196	19.923	20.0488	19.9465
	Tb927.11.14040	14.1154	14.1323	14.461	14.2251
	Tb927.11.14060	17.14	17.147	17.0153	17.6162
	Tb927.11.14100	18.6608	18.6735	18.8698	18.5625
	Tb927.11.14130;Tb927.10.3840	18.2151	18.3211	18.4169	18.4366
	Tb927.11.14170	13.8236	13.9952	14.1121	14.054
	Tb927.11.14190	14.8291	15.0426	15.212	15.1331
	Tb927.11.1420	14.8565	15.062	14.906	14.9856
	Tb927.11.14210	17.8365	17.8412	17.7285	17.7828
	Tb927.11.14220	15.2507	15.2457	15.7826	15.3474
	Tb927.11.14240	14.8956	14.9386	14.942	14.9976
	Tb927.11.14250	17.4241	17.6105	17.9226	17.7039
	Tb927.11.14270	16.9907	17.0082	17.1319	16.8345
	Tb927.11.1430	19.9588	19.9729	19.7628	19.9369
	Tb927.11.14300	17.7657	17.778	17.6035	17.662
	Tb927.11.14370	15.3441	15.1053	15.2335	15.1917
	Tb927.11.14380	14.2017	14.2919	14.2764	13.9396
	Tb927.11.14410	17.489	17.5034	17.5284	17.5639
	Tb927.11.14430	15.6626	15.7344	16.1236	15.9496
	Tb927.11.14440	18.3183	18.3427	18.2079	18.1457
	Tb927.11.14450	17.3773	17.3334	17.1833	17.3749
	Tb927.11.14490	14.1757	14.1952	14.4757	14.4081
	Tb927.11.1450	16.5214	16.7667	17.1129	17.0711
	Tb927.11.14570	16.7953	16.8537	17.1797	16.8661
	Tb927.11.14590	16.3353	16.1763	16.4827	16.173
	Tb927.11.14650	16.973	17.0075	17.1221	17.0612
	Tb927.11.14720;Tb11.v5.0716	18.3565	18.3222	18.6828	18.4241
	Tb927.11.14750	16.4826	16.3064	16.3531	16.3547
	Tb927.11.14760	13.7531	13.9288	15.4992	15.5415
	Tb927.11.14800	16.2162	15.8555	16.178	16.1982
	Tb927.11.14840	15.2495	15.2445	15.5057	15.1876
	Tb927.11.14880	20.9926	20.9896	20.8302	20.9256
	Tb927.11.14930	14.3783	14.4588	14.1966	14.3078
	Tb927.11.14950	17.338	17.2715	17.3736	17.3924
	Tb927.11.14960	17.2042	17.1064	17.1617	17.1684
	Tb927.11.14970	18.1609	18.2197	18.2583	18.3345
	Tb927.11.15000	15.0486	15.001	15.4147	15.3012
	Tb927.11.15040	17.3887	17.7298	17.561	18.045
	Tb927.11.15100	19.1693	19.1873	19.1838	19.2656
	Tb927.11.15120	19.4322	19.3747	19.3522	19.3671
	Tb927.11.15130	19.1395	19.2127	18.7235	18.7904
	Tb927.11.15140	18.2328	18.0599	18.4629	17.7279
	Tb927.11.15150	16.7938	16.7858	16.9622	16.8422
	Tb927.11.15190	18.3529	18.3678	18.1614	18.2887
	Tb927.11.15220	16.9782	17.0352	17.0173	16.9084
	Tb927.11.15230	18.1261	18.1783	18.327	17.9779
	Tb927.11.15250	17.438	17.5052	17.4998	17.4469
	Tb927.11.15310	16.4887	16.4872	16.6316	16.9206
	Tb927.11.15370	16.7212	16.6787	16.6702	16.7299
	Tb927.11.15430	15.4222	15.4985	15.6988	15.7014
	Tb927.11.15450	18.4213	18.2956	18.2319	18.5162
	Tb927.11.15460	15.6424	15.5132	15.8684	15.6218
	Tb927.11.1550	13.5975	13.7213	13.8149	13.9517
	Tb927.11.15530	17.7807	17.7305	17.5483	17.6503
	Tb927.11.15560	17.8516	17.8435	17.8629	17.925
	Tb927.11.15610	16.2093	16.1348	16.1457	16.1221
	Tb927.11.15640	14.2905	14.3518	14.3211	14.9265
	Tb927.11.15730	16.8638	16.8448	16.9725	16.8424
	Tb927.11.15740	14.2971	14.5236	14.5773	14.5905
	Tb927.11.15750	18.0276	17.9936	17.8277	18.0263
	Tb927.11.15800	16.8915	16.9348	16.9145	16.9591
	Tb927.11.15850	17.0402	16.8998	17.2892	16.9848
	Tb927.11.15900;Tb927.11.15880	20.0435	20.1921	20.3003	20.2963
	Tb927.11.15910	16.6423	16.6224	16.8659	16.9827
	Tb927.11.15990	17.8042	17.748	17.7515	17.9255
	Tb927.11.16020	17.1153	17.0116	17.3001	17.1422
	Tb927.11.16030	17.4512	17.5003	17.3714	17.6858
	Tb927.11.16090	19.2888	19.2542	19.1151	19.2198
	Tb927.11.16110	16.1501	16.1144	16.6236	16.1665
	Tb927.11.16120	15.8115	15.7951	15.932	15.6563
	Tb927.11.16130	17.4923	17.8521	18.419	18.2204
	Tb927.11.16200	18.3518	18.4214	19.1568	18.3874
	Tb927.11.16210	15.3128	15.3399	15.3826	15.3523
	Tb927.11.16220	18.3556	18.3215	18.4658	18.2257
	Tb927.11.1630	14.5571	14.9765	15.3709	14.5677
	Tb927.11.16400	17.691	17.913	17.9769	18.0337
	Tb927.11.16410	17.9414	17.9116	17.9716	17.9528
	Tb927.11.16450	18.3631	18.1214	18.4813	18.1251
	Tb927.11.16480	18.5982	18.7263	18.6128	18.7234
	Tb927.11.16500	14.245	14.3945	13.8783	14.3677
	Tb927.11.16550	18.2995	18.2078	18.5241	18.0573
	Tb927.11.16580	13.6438	13.7595	13.7437	14.1358
	Tb927.11.1660	16.3094	16.1945	16.5366	16.4885
	Tb927.11.16640	17.1913	17.2065	17.2284	17.3952
	Tb927.11.1670	16.1265	15.9591	16.0989	16.1423
	Tb927.11.16700	16.3479	16.4077	16.4916	16.2735
	Tb927.11.16720	14.3299	14.1448	14.1942	14.43
	Tb927.11.16730	15.9761	16.5557	17.4224	16.933
	Tb927.11.16740	15.909	15.9864	16.087	15.9037
	Tb927.11.16760	16.868	17.1578	17.5763	17.3863
	Tb927.11.16810	16.9355	17.1145	17.7179	16.953
	Tb927.11.16830	17.3902	17.58	17.7899	17.6893
	Tb927.11.16880	17.499	17.4708	17.3892	17.3933
	Tb927.11.16890	17.6944	17.7672	17.5526	17.7739
	Tb927.11.16900	18.3673	18.5241	18.3178	18.4857
	Tb927.11.16980	16.8832	16.9251	16.879	16.9573
	Tb927.11.1700	15.3172	15.3231	15.3875	15.2325
	Tb927.11.17000	18.7349	18.7274	18.8887	18.5419
	Tb927.11.17000;Tb11.v5.0404	17.8269	17.8397	17.8859	17.7446
	Tb927.11.1710	17.7696	17.9123	18.2476	18.116
	Tb927.11.17460	16.5891	16.8538	17.4867	16.5747
	Tb927.11.17460;Tb927.11.18770;Tb11.1170;Tb10.v4.0142	17.0475	17.1111	17.9215	16.6657
	Tb927.11.18090	19.3411	19.4631	20.6877	19.1964
	Tb927.11.1820	15.5689	15.436	15.5749	15.4471
	Tb927.11.1820;Tb11.1400	16.8972	16.8527	16.9074	16.8986
	Tb927.11.1840;Tb11.1380	17.2205	17.0937	17.3227	17.0543
	Tb927.11.18680;Tb11.0845	18.8019	18.856	18.6727	18.7609
	Tb927.11.1890	14.1308	14.2371	14.3201	14.3558
	Tb927.11.1900	13.9802	14.5482	15.0548	14.7119
	Tb927.11.1960	19.0098	19.1046	18.8839	18.9235
	Tb927.11.1980	16.3859	16.4375	16.614	16.6956
	Tb927.11.1990	16.5773	16.7597	17.3472	16.687
	Tb927.11.2060;Tb927.11.2050	19.018	19.007	19.134	18.965
	Tb927.11.2120	16.4631	16.4318	16.7789	16.5796
	Tb927.11.2130	16.4018	16.5188	16.5744	16.6753
	Tb927.11.2140	17.5936	17.6189	17.4804	17.555
	Tb927.11.2150	18.9587	18.9713	18.9484	19.0187
	Tb927.11.2190	14.4308	14.3493	14.7461	14.3647
	Tb927.11.220	16.6912	16.6418	16.8774	16.7643
	Tb927.11.2200	14.5855	14.803	15.0811	14.7693
	Tb927.11.2250	18.5948	18.578	18.5869	18.574
	Tb927.11.2260	17.7052	17.6596	17.9278	17.7736
	Tb927.11.2270	17.7467	17.781	17.59	17.6967
	Tb927.11.2290	18.8805	18.8674	19.0334	19.0763
	Tb927.11.230	15.5385	15.6473	15.519	15.8392
	Tb927.11.2300	16.2602	16.2757	16.5824	16.5528
	Tb927.11.2330	16.3957	16.2671	16.2552	16.1336
	Tb927.11.2340	16.9187	17.0235	17.0872	17.0467
	Tb927.11.2370	18.1803	17.9952	18.1573	17.9115
	Tb927.11.2410	18.6939	18.837	18.7935	18.6625
	Tb927.11.2440	15.5452	15.5646	15.7028	15.4927
	Tb927.11.2500	16.3472	16.3997	16.8474	16.5403
	Tb927.11.2510	17.2394	17.1613	17.2544	17.1142
	Tb927.11.2540	19.6258	19.6724	19.1959	19.2672
	Tb927.11.2570	19.2198	19.2535	19.2006	19.2144
	Tb927.11.2590	16.1798	16.0935	16.1881	16.2171
	Tb927.11.2600	17.7445	17.6332	17.8447	17.6356
	Tb927.11.2610	18.3456	18.399	18.699	18.5085
	Tb927.11.2640	16.2788	16.1061	16.157	16.4739
	Tb927.11.2650	16.8125	16.958	17.6078	17.1678
	Tb927.11.2670	13.3769	13.4251	13.7588	13.5734
	Tb927.11.2690	15.5997	15.6404	16.3596	15.906
	Tb927.11.270	13.3311	13.7056	13.228	13.4059
	Tb927.11.2770	18.6816	18.7455	17.3213	17.128
	Tb927.11.2790	18.9642	18.9405	18.9204	18.9973
	Tb927.11.2830	17.2238	17.2135	17.0758	17.1094
	Tb927.11.2880	16.4351	16.3657	16.5107	16.3734
	Tb927.11.2900	14.3882	14.4945	14.5086	14.4222
	Tb927.11.2950	18.5098	18.4649	18.5662	18.5387
	Tb927.11.3030	15.8587	15.9101	15.9277	16.1154
	Tb927.11.3070	16.1093	16.1685	16.2542	16.2806
	Tb927.11.3090	17.3514	17.4006	17.4735	17.4957
	Tb927.11.3100	17.5274	17.3601	17.4857	17.4268
	Tb927.11.3110	16.6046	16.7101	16.5851	16.7355
	Tb927.11.3120	17.489	17.4712	17.5054	17.6298
	Tb927.11.3130	17.5379	17.492	17.9824	17.4563
	Tb927.11.3190	16.3941	16.3693	16.5362	16.3183
	Tb927.11.320	18.5367	18.5414	18.3626	18.5207
	Tb927.11.3240	17.3914	17.4031	17.7129	17.5041
	Tb927.11.3250	19.101	19.1107	18.8989	19.0309
	Tb927.11.3270	15.1975	15.0894	15.3052	15.2143
	Tb927.11.3280	17.7325	17.6638	17.7686	17.6276
	Tb927.11.3290	16.6783	16.6226	16.808	16.5528
	Tb927.11.330	17.8744	17.7929	17.9966	17.916
	Tb927.11.3300	18.2236	18.0613	18.0844	18.1419
	Tb927.11.3310	15.2777	15.5187	16.2392	15.9786
	Tb927.11.3330	15.2384	14.9428	15.1953	15.3872
	Tb927.11.3340	16.0538	16.1624	16.1985	16.0096
	Tb927.11.3360	18.197	18.2698	18.0553	18.2259
	Tb927.11.3380	20.994	20.8911	20.9385	21.0721
	Tb927.11.3390	14.6958	14.8152	14.8019	14.7899
	Tb927.11.340	17.6739	17.5543	17.8443	17.5961
	Tb927.11.3400	18.549	18.5298	18.5997	18.6604
	Tb927.11.3490	15.9484	15.9129	15.8802	15.9218
	Tb927.11.350	18.2477	18.2157	18.6163	18.151
	Tb927.11.3500	18.2303	18.205	18.1926	18.2037
	Tb927.11.3550	14.3822	14.3433	14.277	14.2128
	Tb927.11.3600;Tb927.11.3590;Tb11.v5.1059	19.4649	19.5382	19.7337	19.456
	Tb927.11.3650;Tb11.v5.0435	15.6414	15.9903	16.4114	16.1665
	Tb927.11.3660	18.664	18.6621	18.4183	18.6176
	Tb927.11.3680	16.7627	16.6874	16.5672	16.6198
	Tb927.11.3710	18.456	18.4879	18.814	18.8584
	Tb927.11.3740	17.3433	17.3797	17.6536	17.4831
	Tb927.11.3770	20.2698	20.2932	19.8432	19.8999
	Tb927.11.3790	17.9026	17.8098	17.9892	18.0053
	Tb927.11.3830	17.3412	17.3448	17.4251	17.339
	Tb927.11.3840	17.7154	17.5776	17.9182	17.8041
	Tb927.11.3850	15.6635	15.5595	15.5454	15.6263
	Tb927.11.3880	17.7553	17.7508	17.6549	17.6827
	Tb927.11.3910	18.1134	18.0957	18.0216	18.1459
	Tb927.11.3920	18.5881	18.6035	18.7191	18.6682
	Tb927.11.3940	14.6347	14.6962	14.5336	14.7064
	Tb927.11.3970	14.9647	14.9872	14.8176	14.7989
	Tb927.11.3980	16.8639	16.7588	16.7373	16.8745
	Tb927.11.3990	18.006	18.0363	18.1349	18.0304
	Tb927.11.4000	18.4079	18.424	18.3283	18.3723
	Tb927.11.4010	17.444	17.5017	17.4274	17.3463
	Tb927.11.4010;Tb11.v5.0888	16.8958	16.9427	16.8485	16.8445
	Tb927.11.4030	16.6392	16.564	16.664	16.5906
	Tb927.11.4150	15.966	16.1242	16.0435	16.1575
	Tb927.11.4180	16.2102	16.1752	16.3946	16.2276
	Tb927.11.4190	17.0544	17.1195	17.1573	17.0523
	Tb927.11.420	18.3889	18.2871	18.2576	18.4144
	Tb927.11.4210	17.0593	17.0464	17.1082	16.9799
	Tb927.11.4250	16.1101	15.8371	16.0212	16.201
	Tb927.11.4280	17.2542	17.2504	17.3749	17.1751
	Tb927.11.4300;Tb927.10.9880	17.3825	17.48	17.4423	17.2023
	Tb927.11.4330	16.3955	16.2218	16.6838	16.2375
	Tb927.11.4340	14.0798	14.0064	14.0432	14.2347
	Tb927.11.4350	17.0164	17.027	16.9675	17.0502
	Tb927.11.4380	15.7938	15.7347	15.745	15.8241
	Tb927.11.4420	18.4506	18.3397	18.5694	18.3595
	Tb927.11.4450	18.5991	18.6907	19.3698	19.1426
	Tb927.11.4460	17.4387	17.6859	18.1566	18.2208
	Tb927.11.4470	14.9706	15.006	15.2425	14.9381
	Tb927.11.4480	18.8513	18.9371	18.3986	18.5119
	Tb927.11.450	17.0482	17.0697	17.1548	17.2307
	Tb927.11.4540	17.8459	17.7791	17.9441	17.919
	Tb927.11.4550	19.1225	19.1304	19.1121	19.0793
	Tb927.11.460	17.8812	17.8316	17.8532	18.0047
	Tb927.11.460;Tb11.v5.0726	18.6527	18.5718	18.6984	18.5569
	Tb927.11.4610;Tb11.v5.0587	18.094	18.0525	18.06	18.0933
	Tb927.11.4660	16.1368	16.1533	16.5915	16.3241
	Tb927.11.4680	16.307	16.2362	16.5265	16.2671
	Tb927.11.4690	13.0961	13.3007	13.8956	13.2857
	Tb927.11.4700	16.7247	17.1053	17.6868	17.4752
	Tb927.11.4710	17.2971	17.3486	17.4458	17.4162
	Tb927.11.4720	17.2532	17.2575	17.166	17.1402
	Tb927.11.4730	16.4241	16.4518	16.5463	16.5684
	Tb927.11.4740	17.7032	17.7046	17.6319	17.7059
	Tb927.11.480	18.3138	18.3634	18.7261	18.502
	Tb927.11.4820;Tb927.10.14580	19.4056	19.4765	19.5119	19.6805
	Tb927.11.4880	20.1637	20.1648	15.7535	15.4032
	Tb927.11.4920	19.3584	19.4175	15.581	15.6339
	Tb927.11.4950	15.753	15.8109	15.755	15.6943
	Tb927.11.4980	17.6507	17.6536	17.72	17.6847
	Tb927.11.5000	19.6813	19.6918	19.5334	19.5928
	Tb927.11.5030	17.4767	17.3958	17.5951	17.457
	Tb927.11.5040	17.6184	17.6178	17.4756	17.6196
	Tb927.11.510	18.154	17.9749	18.3059	18.3089
	Tb927.11.510;Tb927.11.500	16.1667	16.1677	16.2951	16.501
	Tb927.11.5100	17.783	17.7599	17.7768	17.9581
	Tb927.11.5130	14.6894	14.5201	14.5425	14.8539
	Tb927.11.5140	17.7253	17.8641	18.3313	18.0617
	Tb927.11.5190	16.6248	16.5971	16.7183	16.5765
	Tb927.11.5250	14.1911	14.3474	14.3548	14.3166
	Tb927.11.5270	17.5712	17.4606	17.5918	17.4245
	Tb927.11.5290	18.4619	18.4034	18.5167	18.4381
	Tb927.11.5300	17.5448	17.4542	17.4515	17.3794
	Tb927.11.5420	18.3249	18.3416	18.2938	18.5054
	Tb927.11.5440	14.7015	14.9611	15.4775	14.988
	Tb927.11.550	17.4513	17.4351	17.4545	17.3672
	Tb927.11.5500	16.4675	16.2535	16.5376	16.4715
	Tb927.11.5510	18.4704	18.3968	18.1783	18.4297
	Tb927.11.5520	15.682	16.0647	16.8172	16.5081
	Tb927.11.5560	17.2092	17.0989	17.2271	17.1573
	Tb927.11.5590	16.4561	16.382	16.3604	16.3605
	Tb927.11.560	17.403	17.452	17.4856	17.362
	Tb927.11.5620	17.7872	17.856	17.8925	17.9117
	Tb927.11.5630	16.1716	16.3065	16.3067	16.497
	Tb927.11.5640	18.9268	18.8364	18.9698	19.2306
	Tb927.11.5650	16.1795	16.1617	16.393	16.1484
	Tb927.11.5660	15.3805	15.5066	15.219	15.3034
	Tb927.11.5680	19.584	19.5706	19.3164	19.5198
	Tb927.11.5750	16.4431	16.4137	16.2116	16.4859
	Tb927.11.5770	14.0182	14.0459	13.9901	14.3012
	Tb927.11.5790	16.2074	16.2722	16.3553	16.3811
	Tb927.11.5810	14.3006	14.3253	14.2787	14.6732
	Tb927.11.5850	15.9188	15.8068	15.8758	15.7712
	Tb927.11.5890	18.2676	18.3041	18.4476	18.4156
	Tb927.11.5970	17.8267	17.9469	18.0636	17.871
	Tb927.11.6000	15.9854	15.9151	15.9645	16.0026
	Tb927.11.6030	16.8102	16.737	17.3055	17.0055
	Tb927.11.6050	18.3101	18.2609	18.2172	18.2359
	Tb927.11.6070	16.829	16.9065	16.693	16.7111
	Tb927.11.610	19.1117	19.1205	19.2175	18.9323
	Tb927.11.6130	16.5771	16.6057	16.5996	16.3043
	Tb927.11.6140	16.7165	16.5715	16.5506	16.5891
	Tb927.11.6140;Tb927.3.4360	18.9498	19.0477	18.9997	18.9215
	Tb927.11.620	13.3267	13.1182	13.2945	12.9327
	Tb927.11.6200;Tb927.11.6180	18.9057	18.9166	19.0342	19.0182
	Tb927.11.6210	16.9655	16.8285	16.7913	17.061
	Tb927.11.6250	17.4349	17.4113	17.7199	17.4037
	Tb927.11.6280	17.4649	17.486	17.6403	17.4822
	Tb927.11.630	14.8691	14.9447	15.0767	14.7904
	Tb927.11.6300	18.9555	19.0517	19.0435	18.9526
	Tb927.11.6350	16.6703	16.6591	16.7898	16.5723
	Tb927.11.6360	19.1094	19.0546	19.2855	19.2293
	Tb927.11.6370	18.636	18.6	17.9291	18.0229
	Tb927.11.6380	17.019	17.1262	17.0766	17.0956
	Tb927.11.6400	17.0639	17.0652	17.168	17.1402
	Tb927.11.6420	16.1664	16.0534	16.0488	16.0237
	Tb927.11.6440	18.7877	18.7119	18.9314	18.8936
	Tb927.11.6460	18.438	18.5003	18.2696	18.3815
	Tb927.11.6470	16.0429	15.9116	16.1247	15.9707
	Tb927.11.6510	16.2057	16.1111	16.4327	16.3597
	Tb927.11.6510;Tb927.11.6500	18.9997	18.9614	19.3743	19.03
	Tb927.11.6530	18.7076	18.7644	18.6901	18.7025
	Tb927.11.6540	15.8821	15.9333	15.8969	16.1983
	Tb927.11.6560	17.6381	17.6433	17.5319	17.6768
	Tb927.11.6590	15.7836	16.3956	16.6676	16.5043
	Tb927.11.6660	16.2796	16.2502	16.3793	16.4047
	Tb927.11.6710	18.1367	18.0555	17.9941	18.0278
	Tb927.11.6720	16.0907	15.9581	16.1389	16.0296
	Tb927.11.6740	18.7127	18.6117	18.8077	18.66
	Tb927.11.6780	14.7955	14.7115	14.6793	14.7718
	Tb927.11.6790	18.2137	18.1891	18.3402	18.2265
	Tb927.11.6810	15.9741	15.9978	16.2165	15.9582
	Tb927.11.6810;Tb11.v5.0901	16.1592	15.9527	16.2115	15.8146
	Tb927.11.6820	18.135	18.1852	18.2687	17.8253
	Tb927.11.6820;Tb11.v5.0900	17.0616	16.9651	16.9495	16.9744
	Tb927.11.6850	17.2506	17.2299	17.1559	17.273
	Tb927.11.6870	17.4751	17.5417	17.7446	17.689
	Tb927.11.6920	17.2331	17.2672	17.1409	17.2797
	Tb927.11.6970	17.4949	17.5437	17.5971	17.3121
	Tb927.11.7070	13.0236	12.8097	13.0293	12.7205
	Tb927.11.7110	17.4611	17.5044	17.9134	17.7633
	Tb927.11.7130	17.9831	17.9027	18.0106	18.0533
	Tb927.11.7140	16.4788	16.4696	16.4336	16.3482
	Tb927.11.7170	15.1405	15.3033	15.8724	15.6146
	Tb927.11.7180	17.8402	17.8645	17.679	17.7927
	Tb927.11.7190;Tb11.NT.90_1	16.7537	16.5814	16.6963	16.7616
	Tb927.11.7240;Tb11.v5.0258	18.9698	18.9981	18.7973	18.9468
	Tb927.11.7280;Tb11.v5.0255	15.7718	15.9619	16.2519	15.9185
	Tb927.11.7290;Tb11.v5.0254	15.3046	15.1817	15.1562	15.1759
	Tb927.11.7310;Tb11.v5.0252	15.6062	15.5846	15.6981	15.4958
	Tb927.11.7350	17.8152	17.8063	17.957	18.0114
	Tb927.11.7370	18.3888	18.4149	18.3559	18.0601
	Tb927.11.7380	16.2092	16.1754	16.3909	16.1404
	Tb927.11.7390	15.1486	14.9747	15.0791	15.2502
	Tb927.11.740	18.5788	18.8466	19.4662	18.9949
	Tb927.11.7430	18.7265	18.7361	18.6599	18.691
	Tb927.11.7440	18.3664	18.4429	18.5717	18.3251
	Tb927.11.7470	19.033	19.0307	18.9903	18.9829
	Tb927.11.7500;Tb927.11.7490	17.011	16.8112	16.8015	16.6249
	Tb927.11.7510;Tb927.11.7460	16.9638	17.0808	17.2086	17.2483
	Tb927.11.7520	15.6148	15.6811	15.8639	15.7749
	Tb927.11.7560	19.0727	19.1151	18.7803	18.8113
	Tb927.11.7590	15.7262	15.671	15.7553	16.0313
	Tb927.11.760	17.0453	17.2216	17.3581	17.2175
	Tb927.11.7600	18.3545	18.4191	18.4459	18.5118
	Tb927.11.7670;Tb11.0330	16.9067	16.9166	16.8219	16.9398
	Tb927.11.7740	20.1027	20.1054	20.2036	20.1644
	Tb927.11.7780	17.707	17.6191	17.7177	17.6201
	Tb927.11.7830	16.8283	16.7915	16.7159	16.7889
	Tb927.11.7850	16.9806	16.8615	17.1565	16.8072
	Tb927.11.7900	17.312	17.5022	18.314	17.9698
	Tb927.11.7930	17.9736	18.0162	18.2093	18.2819
	Tb927.11.7940	17.4625	17.3357	17.3218	17.4559
	Tb927.11.7970	17.0226	17.154	17.1689	17.1074
	Tb927.11.8010	17.1196	17.0283	17.1592	17.1013
	Tb927.11.8030	19.11	19.132	19.0004	19.0257
	Tb927.11.8050	17.8214	17.8163	17.7092	17.8742
	Tb927.11.8060	15.9507	15.8157	15.998	15.9259
	Tb927.11.8090	14.2728	14.4359	14.4438	14.5489
	Tb927.11.8160	18.4087	18.3937	18.292	18.3724
	Tb927.11.8200	18.8696	18.8875	19.1774	18.9234
	Tb927.11.8220	17.9545	17.8551	17.9789	17.9505
	Tb927.11.8270	18.0826	18.0485	18.0261	18.1396
	Tb927.11.8300	18.1822	18.2056	18.0886	18.1755
	Tb927.11.8310	14.6953	14.8629	14.884	14.8034
	Tb927.11.8320	17.8634	17.6982	18.1921	17.7375
	Tb927.11.8390	18.2286	18.219	18.2667	18.2898
	Tb927.11.8410	16.609	16.6148	16.5293	16.2986
	Tb927.11.8430	16.3837	16.3079	16.5243	15.9062
	Tb927.11.860	16.1814	16.152	16.1998	16.2412
	Tb927.11.8700	15.9567	15.9681	15.9511	16.0671
	Tb927.11.8770	17.9107	18.03	17.8791	18.0824
	Tb927.11.880	18.1045	18.3487	18.7574	18.5609
	Tb927.11.8860	17.7776	17.7698	17.9596	17.8587
	Tb927.11.8870	18.5026	18.4848	18.5028	18.2478
	Tb927.11.8880	15.9736	15.9935	16.1561	15.901
	Tb927.11.8890	19.791	19.8714	18.1959	18.307
	Tb927.11.8910	16.2282	16.1731	16.3917	16.0836
	Tb927.11.8920	17.3353	17.2131	17.404	17.4269
	Tb927.11.8950	18.1987	18.0267	18.1609	18.3946
	Tb927.11.8970	16.2881	16.4583	16.9847	16.4636
	Tb927.11.9050	17.4109	17.5031	17.4815	17.4825
	Tb927.11.9080	17.2875	17.3382	17.346	17.4252
	Tb927.11.910	16.588	16.4252	16.9577	16.4626
	Tb927.11.9100	18.6493	18.7049	18.7323	18.6855
	Tb927.11.9120	16.9997	17.2183	17.3379	17.2635
	Tb927.11.9220	16.4258	16.4833	16.6015	16.4216
	Tb927.11.9240	15.5791	15.6609	15.464	15.5595
	Tb927.11.9290	17.8924	17.915	17.8999	17.8316
	Tb927.11.930	15.8489	15.8739	15.873	15.8289
	Tb927.11.9300	15.4609	15.4259	15.3437	15.3333
	Tb927.11.9320	18.6033	18.5456	18.4793	18.6739
	Tb927.11.9350	16.856	16.8519	17.2219	16.7373
	Tb927.11.9370	17.4337	17.4049	17.1683	17.251
	Tb927.11.9400	18.7044	18.6731	18.3833	18.5606
	Tb927.11.9440	18.6229	18.629	18.5509	18.6179
	Tb927.11.9450	15.5458	15.3321	15.5764	15.2796
	Tb927.11.9530	17.2739	17.4134	17.9204	17.6776
	Tb927.11.9540	17.4901	17.471	17.5106	17.7238
	Tb927.11.9550	16.3929	16.3851	16.2214	16.392
	Tb927.11.9590	17.3777	17.7701	18.2541	18.0381
	Tb927.11.9610	16.7115	16.6647	17.0847	16.8313
	Tb927.11.9620.1;Tb927.11.9620.2	16.7485	16.6301	16.7023	16.7039
	Tb927.11.9640	15.4555	15.8165	16.215	16.043
	Tb927.11.9650	17.4724	17.4739	17.499	17.5595
	Tb927.11.9680	16.6087	16.5277	16.5833	16.6884
	Tb927.11.970	16.5996	16.6108	16.6084	16.7077
	Tb927.11.9700	16.7929	16.9221	17.0598	16.9441
	Tb927.11.9710;Tb927.10.13500	17.835	17.7816	17.8923	17.9429
	Tb927.11.9720	19.4338	19.4358	19.5525	19.1801
	Tb927.11.9730;Tb927.10.12680	18.7869	18.8857	19.1881	18.9395
	Tb927.11.9750	16.7801	16.7121	16.7043	16.731
	Tb927.11.9780	17.812	17.784	17.8085	17.939
	Tb927.11.9790	20.0677	19.9668	19.8014	19.8566
	Tb927.11.980	18.1032	18.0261	18.1934	18.1679
	Tb927.11.9820	17.7954	17.8108	17.8157	17.8471
	Tb927.11.9860	20.7964	20.7421	20.9853	20.6723
	Tb927.11.9890	17.0416	16.9853	17.3871	17.0808
	Tb927.11.9900	17.7113	17.7039	17.6957	17.9058
	Tb927.11.9940	18.8288	18.7825	18.6751	18.929
	Tb927.11.9980	16.5294	16.6479	16.9343	16.8494
	Tb927.2.100;Tb927.4.100	16.5827	16.5688	16.7094	16.7331
	Tb927.2.1210	15.9258	16.0225	16.0596	15.8572
	Tb927.2.1330	16.5799	16.5185	16.8843	16.6192
	Tb927.2.1680;Tb927.2.1560	17.5036	17.9722	18.6687	18.3089
	Tb927.2.1850	17.8586	17.9019	17.729	17.7664
	Tb927.2.2090	17.1628	17.1541	17.0526	17.1983
	Tb927.2.2160	19.2024	19.2375	19.1041	19.2492
	Tb927.2.2370	19.1563	19.0251	18.6735	18.9312
	Tb927.2.2440	16.7325	16.8653	16.9582	16.9534
	Tb927.2.2520;Tb927.2.2510	19.1341	18.9214	18.7643	18.801
	Tb927.2.2530	17.4691	17.4166	17.393	17.5486
	Tb927.2.2670	18.0757	18.239	18.2846	18.5492
	Tb927.2.2770	19.955	19.9747	19.9092	19.7853
	Tb927.2.2860	17.956	17.9188	17.8121	17.9145
	Tb927.2.2880	17.0364	16.9933	16.5031	16.4835
	Tb927.2.2940	18.7582	18.689	18.7706	18.8368
	Tb927.2.2950	17.8968	17.9258	17.8865	17.9577
	Tb927.2.2970	18.2904	18.1905	18.2857	18.1574
	Tb927.2.3000	17.78	17.7707	17.6927	17.7981
	Tb927.2.3020	17.9504	17.9547	17.6719	17.9115
	Tb927.2.3030	17.7528	17.7672	17.7505	17.6461
	Tb927.2.3370	15.8967	15.9853	15.8984	15.7665
	Tb927.2.340	19.3218	19.1348	19.2873	19.204
	Tb927.2.340;Tb11.0820;Tb11.v5.0295;Tb927.1.70	19.8491	19.607	19.4404	19.7388
	Tb927.2.3730	16.9106	17.0136	16.7241	16.9007
	Tb927.2.3800	13.3281	13.4385	13.7823	13.5113
	Tb927.2.400;Tb927.2.380;Tb927.2.280;Tb11.v5.0594;Tb927.4.210;Tb927.10.110	17.8835	17.8622	17.9156	18.0747
	Tb927.2.400;Tb927.2.380;Tb927.2.280;Tb927.5.280;Tb10.v4.0220	16.8273	16.8026	17.189	16.9294
	Tb927.2.4000	16.5916	16.5729	16.731	16.6493
	Tb927.2.4050	18.6342	18.6718	18.5422	18.5972
	Tb927.2.4060	18.71	18.7307	18.6737	18.6389
	Tb927.2.4130	16.6988	16.7154	16.7001	16.6981
	Tb927.2.4160	16.6637	16.6436	16.7156	16.7757
	Tb927.2.4210	17.1959	17.3018	17.624	17.3694
	Tb927.2.4230	18.7786	18.6888	18.7787	18.8455
	Tb927.2.4230;Tb11.v5.0827	18.6186	18.5859	18.7494	18.6955
	Tb927.2.4240	17.5804	17.6055	17.6096	17.5718
	Tb927.2.4280	17.5907	17.5897	17.6793	17.526
	Tb927.2.4330	18.2142	18.2859	18.1463	18.1082
	Tb927.2.4330;Tb11.v5.0777	19.0546	19.0475	18.9118	18.9239
	Tb927.2.4370	14.8028	15.2037	15.6686	15.3421
	Tb927.2.4370;Tb11.v5.0653	15.6108	15.639	16.1221	16.0324
	Tb927.2.4400	17.6223	17.5412	17.7677	17.7001
	Tb927.2.4480	16.2017	16.4394	16.4262	16.1618
	Tb927.2.450	16.0687	15.4228	15.1481	15.8614
	Tb927.2.4520	18.057	18.0904	18.0057	18.1164
	Tb927.2.4540	16.9926	17.0196	17.4703	17.42
	Tb927.2.4550	17.376	17.3751	17.4231	17.4448
	Tb927.2.4580	14.7091	14.7342	15.4769	15.0345
	Tb927.2.470	18.9256	18.961	19.3204	18.7334
	Tb927.2.470;Tb927.4.220	17.3913	17.1417	17.2645	17.3615
	Tb927.2.470;Tb927.6.5160	15.5168	15.6535	15.579	15.5123
	Tb927.2.4710	16.9991	17.0891	17.3136	17.3464
	Tb927.2.4780	17.8094	17.7982	17.7174	17.7488
	Tb927.2.4810	18.2517	18.2902	18.0904	18.2515
	Tb927.2.4830	16.4842	16.3913	16.8371	16.4456
	Tb927.2.4980	17.4762	17.4722	17.5903	17.4863
	Tb927.2.5000	17.4906	17.4592	17.4946	17.407
	Tb927.2.5010	16.8897	17.0438	17.1807	17.3791
	Tb927.2.5040	17.9415	18.0738	17.899	17.9988
	Tb927.2.5060	16.9195	17.0955	17.2086	17.1285
	Tb927.2.5130	17.7099	17.5969	17.5317	17.6544
	Tb927.2.5160	16.7719	16.7975	16.9239	16.8068
	Tb927.2.5220	17.3956	17.3842	17.5976	17.4319
	Tb927.2.5230	19.9789	20.0229	19.9577	19.9892
	Tb927.2.5240	16.7762	16.7479	17.0167	16.9402
	Tb927.2.5270	17.7493	17.7975	17.6201	17.691
	Tb927.2.560	16.4529	16.4203	16.5779	16.552
	Tb927.2.5660	18.5276	18.6191	18.8532	18.5028
	Tb927.2.5760	17.5239	17.4905	17.6959	17.6299
	Tb927.2.5800	17.4372	17.3881	17.3564	17.3015
	Tb927.2.5810	15.0113	14.8975	14.7932	15.0101
	Tb927.2.5860	16.1315	16.0821	16.383	16.2579
	Tb927.2.5870	15.6171	15.6475	15.8143	15.8299
	Tb927.2.5910;Tb927.10.15120	20.4652	20.4926	20.7707	20.5341
	Tb927.2.5930	16.3021	16.1847	15.9466	16.3945
	Tb927.2.5950	17.3636	17.3811	17.0773	17.2794
	Tb927.2.6050	15.5501	15.6594	16.0496	15.7537
	Tb927.2.6070	15.985	15.9627	16.1129	15.8179
	Tb927.2.6080	15.637	15.554	15.3878	15.5229
	Tb927.2.6090;Tb927.11.3230	20.004	19.8725	20.0823	20.103
	Tb927.2.6100	15.5284	15.5056	15.8799	15.5922
	Tb927.2.820	13.5301	13.502	13.6057	13.6155
	Tb927.2.950;Tb11.v5.0602;Tb11.v5.0838;Tb11.v5.0551;Tb927.9.14540;Tb927.2.170;Tb927.1.290;Tb927.1.480;Tb927.6.130;Tb927.1.370;Tb927.7.7540	17.5749	17.4097	17.141	17.4214
	Tb927.2.950;Tb927.2.690;Tb11.v5.0448	18.1944	18.0917	19.6789	17.7558
	Tb927.3.1010	16.5123	16.5532	16.8544	16.4223
	Tb927.3.1020	17.2215	17.21	17.4598	17.3072
	Tb927.3.1030	17.7761	17.8984	18.1895	17.8977
	Tb927.3.1040	19.3487	19.3273	19.1256	19.3339
	Tb927.3.1060	18.755	18.7151	18.7356	18.6558
	Tb927.3.1120	18.738	18.7325	19.0126	18.7001
	Tb927.3.1150	17.1778	17.2037	17.1151	17.1813
	Tb927.3.1180	13.4527	13.4072	13.3192	13.1269
	Tb927.3.1190	17.3966	17.3904	17.3006	17.3735
	Tb927.3.1200	18.2839	18.291	18.3912	18.4388
	Tb927.3.1290	15.1617	15.1544	15.1915	15.0898
	Tb927.3.1350	17.6073	17.6003	17.5438	17.6636
	Tb927.3.1370;Tb927.10.2840	18.3907	18.5271	18.5687	18.3436
	Tb927.3.1380	16.451	16.1593	16.538	16.3585
	Tb927.3.1410	18.873	18.7349	18.9938	18.593
	Tb927.3.1420	17.2187	17.1186	17.1678	17.3913
	Tb927.3.1430	16.5017	16.6662	16.6634	16.4675
	Tb927.3.1560	17.179	17.1025	17.183	17.1333
	Tb927.3.1590	17.0868	17.0491	17.1353	17.1779
	Tb927.3.1670	17.2301	17.2762	17.1982	17.267
	Tb927.3.1740	18.8219	18.8676	18.6928	18.7837
	Tb927.3.1750	15.0951	15.3505	15.3434	15.2747
	Tb927.3.1770	17.3051	17.3239	17.2541	17.211
	Tb927.3.1790	17.4451	17.6034	17.8867	17.5967
	Tb927.3.1820	17.1027	17.2304	17.6378	17.2714
	Tb927.3.1840	18.9829	18.9189	19.0173	19.0094
	Tb927.3.1850	16.0798	16.0803	15.9829	16.1126
	Tb927.3.1860	15.2578	15.1435	15.6344	15.1291
	Tb927.3.1880	15.5586	15.3586	15.4618	15.4936
	Tb927.3.1900	19.7247	19.7256	19.6099	19.5528
	Tb927.3.1900;Tb11.v5.0664	18.4792	18.4039	18.4303	18.235
	Tb927.3.1910	15.2686	15.1413	15.3032	15.472
	Tb927.3.1990	18.6961	18.7246	18.596	18.6784
	Tb927.3.2040	16.8231	16.7237	16.782	16.8866
	Tb927.3.2050	16.5295	16.5828	16.7542	16.6654
	Tb927.3.2070	16.4703	16.3779	16.4799	16.6179
	Tb927.3.2080	17.3668	17.0454	17.2376	17.1305
	Tb927.3.2100	17.7999	17.9661	18.6864	18.203
	Tb927.3.2110	17.6678	17.6255	17.6932	17.6919
	Tb927.3.2150	17.222	17.354	17.2359	17.3737
	Tb927.3.2230	19.001	19.1028	19.3525	19.1386
	Tb927.3.2310	19.2257	19.2589	19.1392	19.1239
	Tb927.3.2330	16.2287	16.0868	16.0613	16.0072
	Tb927.3.2440	16.2927	16.1469	16.215	16.1635
	Tb927.3.2470	17.2763	17.2254	17.3911	16.9804
	Tb927.3.2490	16.6323	16.6212	16.7021	16.6912
	Tb927.3.2600	15.5457	15.6438	15.8936	15.8493
	Tb927.3.2640	15.3633	15.3091	15.41	15.3217
	Tb927.3.2730	16.6206	16.7459	16.8752	16.7709
	Tb927.3.2750	16.7363	16.7433	16.7016	16.5838
	Tb927.3.2830	17.6446	17.6047	17.7907	17.7386
	Tb927.3.2890	18.1905	18.2836	17.8206	17.764
	Tb927.3.2900	17.4239	17.4551	17.7231	17.4421
	Tb927.3.2950	17.9214	17.8758	17.7883	17.672
	Tb927.3.3000	16.7323	16.7946	17.225	17.2642
	Tb927.3.3040	20.0421	20.0138	20.0757	19.8936
	Tb927.3.3060	16.6142	16.7122	16.7563	16.5276
	Tb927.3.3070	15.659	15.6741	15.9998	15.7235
	Tb927.3.3110	14.8138	14.6572	14.6085	14.6176
	Tb927.3.3120	19.4921	19.4413	19.3172	19.1956
	Tb927.3.3130	17.6459	17.4781	17.6147	17.4446
	Tb927.3.3150	16.4695	16.5652	16.3391	16.5912
	Tb927.3.3150;Tb11.v5.0796	16.5919	16.4556	16.7449	16.4111
	Tb927.3.3160	17.6066	17.5691	17.7247	17.5278
	Tb927.3.3170	16.8189	16.7847	16.8289	16.5373
	Tb927.3.3180	18.9867	18.9146	19.3101	19.0698
	Tb927.3.3180;Tb11.v5.0584	18.479	18.3836	18.4065	18.4886
	Tb927.3.3190	15.3998	15.5926	15.5039	15.5004
	Tb927.3.3200	19.6252	19.6623	18.6378	18.7156
	Tb927.3.3260	17.5212	17.5195	17.5456	17.7045
	Tb927.3.3270	19.5805	19.5246	19.9035	19.2165
	Tb927.3.3300	18.409	18.3842	18.3834	18.4282
	Tb927.3.3320;Tb927.3.3310	19.6002	19.5919	19.716	19.8828
	Tb927.3.3330	17.2807	17.3197	17.4521	17.3886
	Tb927.3.3350	16.7697	16.7313	16.8663	16.7901
	Tb927.3.3440	16.8312	16.822	17.1117	16.6635
	Tb927.3.3450	17.6131	17.8977	17.964	17.7487
	Tb927.3.3460	16.999	16.9259	17.1506	17.0163
	Tb927.3.3490	17.9167	17.9474	18.2855	18.3177
	Tb927.3.3520	16.2671	16.1891	16.3088	16.3094
	Tb927.3.3530	18.2739	18.1255	18.2892	18.3299
	Tb927.3.3540	17.6586	17.5687	17.6395	17.6802
	Tb927.3.3560	16.8749	16.9384	16.8089	16.9778
	Tb927.3.3580	14.3619	14.6372	14.706	14.7298
	Tb927.3.3590	18.2757	18.2144	18.1352	18.2305
	Tb927.3.3650	16.2796	16.3519	16.2423	16.326
	Tb927.3.3670	18.5766	18.6656	18.7361	18.6353
	Tb927.3.3680	12.7284	12.5502	12.8005	12.7853
	Tb927.3.3690	19.0971	19.1791	18.6872	18.8362
	Tb927.3.3740	16.1231	16.1784	16.2368	16.0848
	Tb927.3.3750	17.6782	17.6557	17.6292	17.7453
	Tb927.3.3780;Tb927.3.3760	18.0543	18.17	18.3157	18.1671
	Tb927.3.3790;Tb927.3.3770;Tb11.v5.0741	18.7538	18.864	18.762	18.8383
	Tb927.3.3940	14.4886	14.3653	14.9102	14.2704
	Tb927.3.3970	14.3845	14.3004	14.1547	14.3603
	Tb927.3.4020	14.8391	15.0168	14.5904	15.0858
	Tb927.3.4030	12.4254	13.4953	12.5252	13.1398
	Tb927.3.4040	17.3586	17.5228	17.6104	17.5366
	Tb927.3.4120	15.7369	15.7696	16.1441	16.0165
	Tb927.3.4330;Tb927.3.4320;Tb927.3.4310;Tb927.3.4300;Tb927.3.4290;Tb11.v5.1055	19.4834	19.5425	19.414	19.4949
	Tb927.3.4390	15.5281	15.4322	15.7996	15.9129
	Tb927.3.4400	16.8056	16.7123	17.027	16.9834
	Tb927.3.4470	15.8664	15.9897	15.8487	16.2369
	Tb927.3.4580	17.2406	17.1983	17.2634	17.1053
	Tb927.3.4610	18.2197	18.2402	17.9467	18.1924
	Tb927.3.4710	17.9079	17.8088	17.9755	18.0144
	Tb927.3.4760;Tb927.3.4720	15.9961	16.0151	16.0449	16.0052
	Tb927.3.4790;Tb927.3.4750	13.8684	14.1874	14.2036	14.2492
	Tb927.3.4820	14.0025	13.7094	13.6624	14.0494
	Tb927.3.4870	16.7106	16.701	16.7195	16.6398
	Tb927.3.4960	16.7763	16.9223	16.8812	17.2083
	Tb927.3.4970	18.3698	18.3977	18.0307	18.1669
	Tb927.3.4980	18.8532	18.8478	18.666	18.7641
	Tb927.3.5010	19.8298	19.7788	19.442	19.5343
	Tb927.3.5020	18.2975	18.3178	18.1421	18.2033
	Tb927.3.5040	18.3719	18.2996	18.3355	18.4563
	Tb927.3.5050	17.845	17.9206	18.0597	18.0231
	Tb927.3.5060	19.7477	19.8037	19.5335	19.5656
	Tb927.3.5090	15.7943	15.6636	16.1167	15.8645
	Tb927.3.5110	17.4802	17.5229	17.3662	17.3918
	Tb927.3.5130	16.4576	16.2618	16.5337	16.3235
	Tb927.3.5180	14.3257	14.501	14.6012	14.4052
	Tb927.3.5200	16.9551	16.9578	16.9043	17.0481
	Tb927.3.5210	19.876	19.6921	19.6657	19.8947
	Tb927.3.5220	17.9501	17.7459	17.6824	17.7686
	Tb927.3.5240	17.1693	17.1485	17.2817	17.2043
	Tb927.3.5260	17.1072	17.1347	17.0308	17.0427
	Tb927.3.5290	17.6273	17.6297	17.7216	17.778
	Tb927.3.5290;Tb927.5.1700	18.008	18.0286	18.1216	18.2111
	Tb927.3.5310	17.7457	17.7462	17.6167	17.7309
	Tb927.3.5320	13.6835	13.4438	13.6772	13.5025
	Tb927.3.5350	14.8521	14.7596	14.8227	14.7842
	Tb927.3.5400	14.6204	14.6578	14.4525	14.8279
	Tb927.3.5450	16.0761	16.1605	16.2017	16.2349
	Tb927.3.5490	16.0819	16.1615	16.7185	16.4927
	Tb927.3.5500	16.668	16.6356	16.9548	16.8285
	Tb927.3.5510	16.5561	16.6695	16.6722	16.6117
	Tb927.3.5520	15.5516	15.5891	15.7658	15.5802
	Tb927.3.5610	15.0221	14.9913	15.2403	14.9591
	Tb927.3.5620	16.7264	16.8857	17.0495	16.7434
	Tb927.3.620	15.0702	14.8327	14.9181	14.9768
	Tb927.3.690	18.0947	18.0547	18.0196	18.066
	Tb927.3.730	16.9116	16.8266	16.6633	16.7723
	Tb927.3.750	17.3132	17.3276	17.4636	17.2854
	Tb927.3.860	14.7143	14.8154	14.8768	14.91
	Tb927.3.880	16.0594	16.1332	15.92	16.0239
	Tb927.3.910	18.1176	18.0956	18.2206	18.0306
	Tb927.3.930	19.0641	19.0601	18.867	18.9986
	Tb927.3.940	16.4305	16.2797	16.3398	16.4331
	Tb927.3.990	17.5916	17.654	17.6719	17.7846
	Tb927.4.1020	16.1079	16.1003	16.2376	16.1589
	Tb927.4.1040	18.5648	18.6107	18.3647	18.4816
	Tb927.4.1100;Tb927.11.680;Tb11.0880	19.188	19.2837	19.512	19.2675
	Tb927.4.1150	17.6423	17.5426	17.5831	17.6345
	Tb927.4.1270	16.9259	16.8904	17.049	16.9819
	Tb927.4.1280	15.6274	15.5284	15.6296	15.8245
	Tb927.4.1290	18.2319	18.2023	18.3814	18.1806
	Tb927.4.1300	15.9227	16.089	16.514	16.2843
	Tb927.4.1330	16.4163	16.4125	16.8091	16.7838
	Tb927.4.1360	17.1774	17.3542	17.6282	17.4551
	Tb927.4.1430	15.496	15.4585	15.4281	15.344
	Tb927.4.1440	16.2412	16.2046	16.2918	16.1761
	Tb927.4.1500	16.3856	16.2442	15.8603	16.1391
	Tb927.4.1510	15.6238	15.5815	15.536	15.7045
	Tb927.4.1540	17.578	17.4417	17.4418	17.3957
	Tb927.4.1600	16.6337	16.5586	16.8622	16.7331
	Tb927.4.1610	15.2074	15.2019	15.2639	15.2711
	Tb927.4.1660	14.9602	14.8961	15.3134	15.056
	Tb927.4.1680	18.985	18.9843	18.602	18.666
	Tb927.4.1720	19.0566	19.1397	19.1592	19.0598
	Tb927.4.1740	17.8594	17.9106	17.7767	17.8195
	Tb927.4.1750	17.6476	17.6458	17.4956	17.657
	Tb927.4.1800;Tb927.4.1790	18.908	19.0553	19.1863	19.3093
	Tb927.4.1860	19.135	19.2148	19.4668	19.0311
	Tb927.4.1880	14.9267	14.8831	14.9144	14.7288
	Tb927.4.1890	18.9732	19.0373	18.4476	18.6907
	Tb927.4.1930	16.9169	17.0789	17.4949	17.4085
	Tb927.4.1960	16.43	16.4533	16.045	16.332
	Tb927.4.2000	15.124	15.125	15.5282	15.3987
	Tb927.4.2040;Tb927.4.2030	19.3245	19.3375	19.8088	19.5607
	Tb927.4.2060	18.4851	18.4433	18.4236	18.5594
	Tb927.4.2070	16.8769	16.7463	17.0744	16.5843
	Tb927.4.2070;Tb11.v5.0410	18.5476	18.3401	18.8899	18.3055
	Tb927.4.2070;Tb11.v5.0410;Tb11.v5.0881	18.6498	18.4066	18.5625	18.511
	Tb927.4.2080	19.1049	19.0812	19.1278	19.2403
	Tb927.4.2110	13.3193	13.3066	13.1292	13.1369
	Tb927.4.2130	17.574	17.4705	17.8005	17.6137
	Tb927.4.2140	17.807	17.8518	17.6011	17.7398
	Tb927.4.2150	16.4089	16.3265	16.3905	16.3705
	Tb927.4.2180	20.5266	20.6232	20.8822	20.6941
	Tb927.4.2220	17.1657	17.1096	17.1482	17.1546
	Tb927.4.2240	16.9535	16.954	16.8862	16.9851
	Tb927.4.2260	18.3287	18.3081	18.4234	18.4019
	Tb927.4.2300	18.3323	18.3717	18.3356	18.3742
	Tb927.4.2310	15.6956	15.9114	16.6484	16.1548
	Tb927.4.2400	17.3182	17.2709	17.3049	17.5094
	Tb927.4.2540	13.0386	13.1316	12.9937	13.2757
	Tb927.4.2550	16.6198	16.3946	16.4783	16.5204
	Tb927.4.2600	17.5316	17.4959	17.5323	17.4766
	Tb927.4.2600;Tb11.v5.0630	17.5649	17.5913	17.3329	17.5289
	Tb927.4.2630	17.4103	17.4686	17.591	17.5264
	Tb927.4.2640	17.7408	17.7826	17.6565	17.708
	Tb927.4.2730	16.9467	16.8816	16.5707	16.828
	Tb927.4.2740	16.3357	16.6618	17.3499	17.0465
	Tb927.4.2780	18.1622	18.1005	18.1504	18.2348
	Tb927.4.2820	17.7315	17.6939	17.5627	17.903
	Tb927.4.2840	19.2999	19.2902	19.2429	19.1721
	Tb927.4.2850	16.7301	16.6613	16.6972	16.6511
	Tb927.4.2880	18.1828	18.1544	18.3777	18.3582
	Tb927.4.2920	18.1984	18.1627	18.0441	18.0656
	Tb927.4.2990;Tb11.v5.0968	17.2387	17.2778	17.154	17.1836
	Tb927.4.3060	16.3736	16.222	16.5128	16.3256
	Tb927.4.3120;Tb11.v5.0959	17.335	17.3396	17.4076	17.434
	Tb927.4.3130	17.8189	17.8487	17.7852	17.8033
	Tb927.4.3150	17.6168	17.5422	17.7684	17.2955
	Tb927.4.3160	16.7492	16.6461	16.7893	16.7369
	Tb927.4.3320	16.1222	16.2504	16.4545	16.4614
	Tb927.4.3330	18.9454	18.9548	18.8708	18.8988
	Tb927.4.3370	15.1705	15.2703	15.0665	15.2671
	Tb927.4.3440	16.4447	16.4728	16.6963	16.3996
	Tb927.4.3470	15.3182	15.2917	15.2119	15.3833
	Tb927.4.3510;Tb927.4.3490	16.7582	16.7604	17.194	16.9506
	Tb927.4.3560	15.7378	15.6316	15.4787	15.6372
	Tb927.4.3560;Tb927.4.3610	16.9294	16.8964	17.0954	16.7707
	Tb927.4.3590	18.5381	18.6987	19.0575	19.0818
	Tb927.4.3590;Tb927.4.3570	17.5728	17.7421	18.1953	17.9704
	Tb927.4.360	19.3296	19.4306	19.3638	19.2744
	Tb927.4.3620	16.3735	16.4638	16.5038	16.6738
	Tb927.4.3620;Tb927.4.3640;Tb927.4.3630	17.2834	17.2089	17.3986	17.3881
	Tb927.4.3670	16.6437	16.5644	16.4234	16.5883
	Tb927.4.3680	14.5253	14.4957	15.019	14.4164
	Tb927.4.3690	14.35	14.2392	14.5624	14.4002
	Tb927.4.3740	19.1025	19.0321	19.0759	19.1284
	Tb927.4.3770	17.2993	17.2876	17.439	17.2314
	Tb927.4.3810	16.6971	16.7299	17.0486	16.9591
	Tb927.4.3840	18.8479	18.6992	18.7693	18.6526
	Tb927.4.3850	18.942	18.9358	19.0442	18.9343
	Tb927.4.3890	17.8926	17.8442	17.8463	17.689
	Tb927.4.3910	17.1665	16.9909	17.3402	17.0594
	Tb927.4.3950	16.9258	17.1067	17.1198	16.9916
	Tb927.4.4040	19.3572	19.4206	19.3195	19.4505
	Tb927.4.4060	16.7	16.6779	16.6333	16.8146
	Tb927.4.4130	16.5287	16.6178	16.9426	16.5622
	Tb927.4.4180	15.7433	15.7677	15.9435	15.94
	Tb927.4.4190	19.1515	19.1355	19.3403	19.6445
	Tb927.4.4310	18.4161	18.3941	18.4653	18.4897
	Tb927.4.4370	19.1229	19.1628	19.1117	19.0929
	Tb927.4.4370;Tb927.8.8000	20.1515	20.2791	20.2682	20.1572
	Tb927.4.4400	20.4699	20.4921	20.2855	20.6321
	Tb927.4.4480	15.392	15.2814	15.0777	15.2669
	Tb927.4.4490	15.4885	15.4844	15.511	15.4886
	Tb927.4.450	14.6829	14.568	14.8032	14.7601
	Tb927.4.4690	19.6216	19.6235	19.5411	19.489
	Tb927.4.470	16.9692	17.0362	17.0254	17.2076
	Tb927.4.4700	19.143	19.0943	18.9943	19.1472
	Tb927.4.4730	15.8877	15.7189	15.7645	15.958
	Tb927.4.480	17.034	16.9183	16.9049	16.7783
	Tb927.4.4940	15.7979	15.7316	15.7354	15.9587
	Tb927.4.4950	15.2988	15.2624	15.3965	15.5797
	Tb927.4.4990	17.899	17.8008	17.9533	18.04
	Tb927.4.4990;Tb927.8.7430	17.1845	16.9908	17.3949	16.9004
	Tb927.4.5110	17.4632	17.5319	17.3719	17.5022
	Tb927.4.5200	18.5147	18.4991	18.5293	18.5507
	Tb927.4.5210	20.3739	20.2933	20.2448	20.3366
	Tb927.4.5330	14.9455	15.1905	14.9118	15.1019
	Tb927.4.5340	17.4829	17.3857	17.54	17.6023
	Tb927.4.5370	15.7679	16.1154	15.427	16.1558
	Tb927.4.5380	20.0508	19.9659	19.8733	19.8902
	Tb927.4.590	17.6489	17.6567	18.0324	17.857
	Tb927.4.600	14.8567	14.7435	14.9448	14.9865
	Tb927.4.620	17.5061	17.4767	17.3715	17.4615
	Tb927.4.630	16.6062	16.5676	16.9101	16.642
	Tb927.4.660	17.5925	17.6271	17.5574	17.5581
	Tb927.4.670	17.775	17.8051	17.6574	17.7723
	Tb927.4.720	16.2194	16.0457	16.3402	16.12
	Tb927.4.750	18.2693	18.053	18.0176	18.1701
	Tb927.4.790	16.6439	16.6654	16.5782	16.7744
	Tb927.4.850	17.261	17.1837	17.0663	17.171
	Tb927.4.870	18.2296	18.2428	18.0491	18.161
	Tb927.4.910	16.6151	16.6595	16.5162	16.7714
	Tb927.5.1000	16.5094	16.683	16.8614	16.6483
	Tb927.5.1010	17.2897	17.2837	17.1442	17.356
	Tb927.5.1060	18.0608	18.0058	18.1426	17.9824
	Tb927.5.1080	17.4926	17.3544	17.7113	17.5022
	Tb927.5.1090	16.9162	17.0268	17.3181	17.2304
	Tb927.5.1110;Tb927.11.16280	17.5518	17.6084	17.8566	17.7126
	Tb927.5.1120	16.8837	16.8393	17.1495	17.0944
	Tb927.5.1130	15.2544	15.1204	15.3028	15.1661
	Tb927.5.1150	17.432	17.3012	17.1609	17.4242
	Tb927.5.1210	16.641	16.1839	16.4718	16.3544
	Tb927.5.1220	17.5637	17.5127	17.3588	17.5182
	Tb927.5.1230;Tb11.v5.0639	19.0258	19.034	18.8114	19.0226
	Tb927.5.1300	17.198	17.1984	17.7991	17.0508
	Tb927.5.1320	16.7716	16.7502	16.9471	16.8694
	Tb927.5.1490	16.7918	16.6488	16.6611	16.617
	Tb927.5.1520	17.8961	17.8758	18.1833	17.9688
	Tb927.5.1540	16.5978	16.6262	16.5033	16.6208
	Tb927.5.1560	17.952	17.9582	18.0329	17.9236
	Tb927.5.1610;Tb927.4.3550	19.6309	19.8026	19.739	19.8291
	Tb927.5.1680	17.069	17.0635	16.9735	16.98
	Tb927.5.1690	18.5706	18.6047	18.6029	18.6852
	Tb927.5.1690;Tb11.v5.0740	17.9282	17.9204	17.964	17.9091
	Tb927.5.1710	17.2089	16.7254	17.4967	16.9677
	Tb927.5.1730	19.1121	19.2647	19.1051	19.3659
	Tb927.5.1780	16.4642	16.3727	16.4106	16.4127
	Tb927.5.1790	13.251	13.1352	13.4139	13.21
	Tb927.5.1820	21.1599	21.1527	21.1443	21.0177
	Tb927.5.1850	14.4638	14.5036	14.2499	14.0542
	Tb927.5.1880	19.1407	19.2419	19.3167	19.3454
	Tb927.5.1900	18.664	18.6807	18.5088	18.6784
	Tb927.5.1930	16.2036	16.1846	16.1369	16.2821
	Tb927.5.1940	19.0355	19.0675	18.4383	18.388
	Tb927.5.2080	18.6999	18.6861	18.7302	18.7937
	Tb927.5.2140	17.5081	17.4515	17.5131	17.5738
	Tb927.5.2150	16.4229	16.2944	16.3341	16.3014
	Tb927.5.2160	17.2332	17.4429	17.6508	17.5864
	Tb927.5.2250;Tb927.5.2220;Tb927.5.2190	17.6323	17.6564	17.7418	17.7821
	Tb927.5.2270	18.0866	18.0962	17.9728	17.9915
	Tb927.5.2280	17.7456	17.6494	17.7585	17.6805
	Tb927.5.2290	14.3532	14.4054	14.6134	14.4651
	Tb927.5.2320	16.607	16.6373	16.8637	16.7731
	Tb927.5.2380	14.8775	14.8294	14.7735	14.9465
	Tb927.5.2400	17.5516	17.6882	17.6944	17.5761
	Tb927.5.2410	17.088	17.1413	17.3029	17.3595
	Tb927.5.2440	16.8853	16.9138	16.8771	17.0249
	Tb927.5.2460	16.2162	16.4588	16.721	16.708
	Tb927.5.2500	16.8127	16.793	16.838	16.78
	Tb927.5.2530	18.6952	18.7419	18.5624	18.7405
	Tb927.5.2570	14.6862	14.4501	14.1892	14.8006
	Tb927.5.2610	16.8173	16.8118	17.0097	16.7341
	Tb927.5.2650	17.2511	17.1869	17.2183	17.1323
	Tb927.5.2660	17.1668	17.1542	17.7139	17.0246
	Tb927.5.2680	16.3974	16.4972	16.2618	16.3226
	Tb927.5.2690	17.1088	17.1153	16.8903	16.9437
	Tb927.5.2730	16.8258	16.7961	16.7102	16.6315
	Tb927.5.2780	15.5055	15.5094	15.6499	15.3896
	Tb927.5.2820	16.4635	16.4837	16.4124	16.4811
	Tb927.5.2850	19.7677	19.804	19.2523	19.4921
	Tb927.5.2890	15.9088	15.8401	16.2229	15.6956
	Tb927.5.2930	16.5117	16.2347	16.6345	16.4333
	Tb927.5.2950	18.4079	18.4233	18.364	18.3789
	Tb927.5.2970	16.9113	16.8294	16.9535	16.8074
	Tb927.5.2980	14.1161	14.0036	14.3102	14.3726
	Tb927.5.2990	13.4195	13.4596	13.2156	13.2461
	Tb927.5.300b;Tb927.5.300;Tb11.v5.0215	16.4655	16.6242	16.7988	16.2245
	Tb927.5.300b;Tb927.5.300;Tb11.v5.0215;Tb927.7.7500	16.5821	16.5484	16.5809	16.4165
	Tb927.5.3030	15.102	14.8786	15.1082	14.927
	Tb927.5.3050	15.6984	15.5772	15.6645	15.795
	Tb927.5.3170	14.3234	14.7549	14.9812	14.5901
	Tb927.5.3190	19.0998	18.9655	18.91	19.059
	Tb927.5.3210	18.7838	18.5995	18.7701	18.7007
	Tb927.5.3220	15.2694	15.5538	15.5916	15.577
	Tb927.5.3230	16.292	16.2203	16.3672	16.3075
	Tb927.5.3290	15.7243	15.6978	15.678	15.6827
	Tb927.5.3460	14.7679	14.8127	14.7452	14.8573
	Tb927.5.3480	18.106	17.9143	17.9968	17.9307
	Tb927.5.3510	16.4178	16.3575	16.1635	16.4061
	Tb927.5.3590	15.9196	15.9832	16.0636	15.9304
	Tb927.5.3610	16.5522	16.5187	16.5512	16.1631
	Tb927.5.3630	17.8896	17.7065	18.0007	17.955
	Tb927.5.3640	15.7655	15.7943	16.3411	15.978
	Tb927.5.3700	16.9392	16.8943	17.1664	16.8064
	Tb927.5.3730	18.0259	18.0221	18.0041	18.145
	Tb927.5.3780	16.8711	16.8909	17.176	16.8883
	Tb927.5.3800	17.6348	17.7265	17.8043	17.6522
	Tb927.5.3810	18.6706	18.7994	19.1495	18.906
	Tb927.5.3850	17.1229	17.0317	17.0699	17.2625
	Tb927.5.3860	17.0581	17.0513	17.2832	17.199
	Tb927.5.3880	16.0647	16.3588	16.1387	16.4771
	Tb927.5.3970	18.6519	18.7148	18.3541	18.424
	Tb927.5.3980	16.1583	16.1776	16.1721	16.1789
	Tb927.5.4020	17.2759	17.2196	17.3322	17.3162
	Tb927.5.4040	16.413	16.3093	16.5557	16.5517
	Tb927.5.4090	17.691	17.8444	17.7236	17.868
	Tb927.5.4110	15.1866	15.2889	15.6138	15.3429
	Tb927.5.4150	18.521	18.5453	18.4349	18.4133
	Tb927.5.4260;Tb927.5.4250;Tb927.5.4240;Tb927.5.4230;Tb927.5.4220;Tb927.5.4210;Tb927.5.4200;Tb927.5.4190;Tb927.5.4180;Tb927.5.4170	17.4901	17.8609	17.743	18.1922
	Tb927.5.4270	16.2707	16.2149	16.4905	16.1779
	Tb927.5.4280	15.2545	15.2498	15.2329	15.3434
	Tb927.5.4340	15.583	15.6764	16.103	15.5515
	Tb927.5.4380;Tb05.5K5.30	15.6085	15.6225	15.6769	15.523
	Tb927.5.4390;Tb05.5K5.40	18.3248	18.4321	18.3989	18.3469
	Tb927.5.440;Tb11.v5.0223	15.0743	15.1368	15.7241	15.6795
	Tb927.5.4400;Tb05.5K5.50	16.9431	17.0646	16.969	16.9261
	Tb927.5.4410;Tb05.5K5.60	17.5762	17.6026	17.7067	17.9117
	Tb927.5.4420;Tb05.5K5.70	17.4851	17.4025	17.4688	17.1775
	Tb927.5.4440;Tb05.5K5.90	18.8437	18.8982	19.0425	18.8717
	Tb927.5.4470;Tb05.5K5.120	18.1659	18.0821	18.1794	18.2624
	Tb927.5.4480;Tb05.5K5.130	18.81	18.8223	18.6266	18.7549
	Tb927.5.450;Tb11.v5.0222	11.046	11.0141	11.2545	12.0131
	Tb927.5.4860;Tb05.5K5.350	13.9893	14.3898	14.0949	14.5443
	Tb927.5.500;Tb11.v5.0218	17.6459	17.6635	17.4338	17.5735
	Tb927.5.520	17.7772	17.7033	17.7027	17.6486
	Tb927.5.560	15.8553	15.7956	15.7923	15.8788
	Tb927.5.570	16.8331	16.8499	16.9164	17.057
	Tb927.5.580	16.9797	17.0934	17.4785	17.3687
	Tb927.5.590	19.679	19.4282	20.157	19.5537
	Tb927.5.680	16.1637	15.9482	16.0251	16.1122
	Tb927.5.690	14.7902	14.7727	14.8375	14.8541
	Tb927.5.760	14.8804	14.8607	14.8279	14.8546
	Tb927.5.780	15.6234	15.5696	15.4241	15.3016
	Tb927.5.800	17.0117	16.9759	16.9594	16.9352
	Tb927.5.800;Tb927.3.1630	20.9438	20.9657	20.9624	20.9937
	Tb927.5.800;Tb927.5.790	19.0258	19.0252	19.2894	19.0398
	Tb927.5.830	15.1567	14.9739	15.1765	14.7457
	Tb927.5.840	17.7388	17.6233	17.942	17.3905
	Tb927.5.930	20.5015	20.5118	20.5973	20.401
	Tb927.5.930;Tb11.v5.0613	16.5357	16.7349	16.463	16.7016
	Tb927.5.930;Tb927.5.940	17.0539	17.0098	17.1304	17.0879
	Tb927.5.930;Tb927.5.940;Tb11.v5.0613	16.6877	16.8013	16.6	16.8914
	Tb927.5.950	15.5756	15.6418	15.9135	15.8517
	Tb927.5.960	17.5735	17.5716	17.6522	17.6244
	Tb927.5.960;Tb927.3.3280	19.4153	19.3353	19.6929	19.1895
	Tb927.6.1160	13.6662	13.6934	14.0991	13.8328
	Tb927.6.1180	16.9662	16.9237	16.9968	17.1416
	Tb927.6.1210	14.9896	14.9121	15.0286	15.0223
	Tb927.6.1220	16.6072	16.5811	16.7692	16.7668
	Tb927.6.1250	16.6813	16.5564	16.9766	16.7314
	Tb927.6.1250;Tb11.v5.0743	15.7889	15.7291	15.9485	15.979
	Tb927.6.1280	18.4575	18.3351	18.5106	18.4069
	Tb927.6.1290	15.7559	15.7666	15.7527	15.7669
	Tb927.6.1400	16.4404	16.4873	16.1186	16.133
	Tb927.6.1400;Tb927.6.1380;Tb927.6.1360;Tb927.6.1320	15.5579	15.8818	15.1269	15.4491
	Tb927.6.1400;Tb927.6.1380;Tb927.6.1360;Tb927.6.1320;Tb927.6.1340	14.47	14.5708	14.4145	14.3272
	Tb927.6.1430	16.7621	16.7114	16.7733	16.7088
	Tb927.6.1470	17.1514	17.1298	17.2135	17.2028
	Tb927.6.1480	15.6428	15.867	15.6952	15.6329
	Tb927.6.1500	18.6153	18.4906	18.5524	18.4716
	Tb927.6.1510	15.1239	15.1305	15.054	15.2525
	Tb927.6.1520	16.5026	16.4905	16.6349	16.6261
	Tb927.6.1550	17.6748	17.681	17.9436	17.8409
	Tb927.6.1610	16.5387	16.5431	16.9332	16.5264
	Tb927.6.1660	19.0068	19.0433	18.9573	18.9597
	Tb927.6.1720	18.9275	18.8893	18.7687	18.7201
	Tb927.6.1780	13.9031	13.8859	14.055	14.3689
	Tb927.6.1870	16.9231	16.8921	17.0387	17.2471
	Tb927.6.1880	15.3576	15.436	15.6831	15.6284
	Tb927.6.1900	16.4316	16.3229	16.5983	16.0774
	Tb927.6.1910	16.6266	16.4731	16.5284	16.4442
	Tb927.6.1920	16.5118	16.4126	16.5657	16.4659
	Tb927.6.1940	17.5735	17.6449	17.6946	17.4919
	Tb927.6.2010	16.0503	15.9953	16.0089	15.9603
	Tb927.6.2050	18.8364	18.5721	18.7267	18.5882
	Tb927.6.2080	17.3553	17.2389	17.3649	17.4262
	Tb927.6.2120	16.8403	16.9306	16.8614	16.5234
	Tb927.6.2140	15.7352	15.615	15.6435	15.5445
	Tb927.6.2150	16.4886	16.4323	16.4561	16.4696
	Tb927.6.2170	15.8496	16.2896	16.8296	16.5739
	Tb927.6.2210	16.2641	16.2221	16.2487	16.0602
	Tb927.6.2220	13.7432	13.7229	13.9347	13.7785
	Tb927.6.2230	15.9649	15.923	16.1188	16.0204
	Tb927.6.2320;Tb927.6.2260	15.9753	15.9565	15.936	16.1239
	Tb927.6.2360	18.7597	18.7511	18.9205	18.6247
	Tb927.6.2360;Tb927.6.2300	17.7851	17.7859	17.8688	17.8697
	Tb927.6.2380	15.1528	15.1892	15.2232	15.2584
	Tb927.6.2400	15.584	15.5198	15.7578	15.4021
	Tb927.6.2420	16.4987	16.6109	16.9542	16.9763
	Tb927.6.2440	13.5846	13.5148	13.7001	13.6757
	Tb927.6.2490	13.1913	12.4764	13.6004	13.2602
	Tb927.6.2630	15.546	15.4061	15.6626	15.409
	Tb927.6.2640	16.1433	16.1347	16.08	16.2124
	Tb927.6.2650	15.4208	15.3999	15.4325	15.397
	Tb927.6.2710	16.5132	16.5498	16.5059	16.592
	Tb927.6.2720	18.0085	18.0093	17.8957	17.9067
	Tb927.6.2730	15.1351	15.1194	15.0605	15.2664
	Tb927.6.2760	16.1536	16.1356	16.2731	16.2866
	Tb927.6.2780	18.5563	18.5438	18.4455	18.5717
	Tb927.6.2790	15.7101	15.8993	16.2769	16.1673
	Tb927.6.2850	18.6131	18.5907	18.7089	18.3043
	Tb927.6.3020	16.7623	16.8741	16.4369	16.6415
	Tb927.6.3030	16.7123	16.5903	16.6651	16.8154
	Tb927.6.3070	17.113	17.1114	17.1288	17.0708
	Tb927.6.3090	16.8244	16.7848	16.759	16.6545
	Tb927.6.3140	17.6557	17.6506	17.7633	17.6188
	Tb927.6.3150	18.2883	18.2705	18.1756	18.1833
	Tb927.6.3220	17.7586	17.6874	17.7689	17.926
	Tb927.6.3220;Tb11.v5.0720	17.9564	17.893	17.8598	18.0654
	Tb927.6.3240	19.4212	19.3803	19.5	19.6479
	Tb927.6.3280	17.2006	17.0781	17.1783	17.1472
	Tb927.6.3310	16.5652	16.4964	16.3805	16.3778
	Tb927.6.3330	17.2565	17.0555	17.6277	17.0149
	Tb927.6.3530	16.4492	16.3922	16.4695	16.4949
	Tb927.6.3570	14.9248	14.8432	14.8919	15.0857
	Tb927.6.3630	17.0599	17.0742	17.2472	17.1532
	Tb927.6.3640	17.7096	17.6826	17.6679	17.8555
	Tb927.6.3650	18.3476	18.3827	18.4698	18.3258
	Tb927.6.3670	17.9171	17.9129	17.9007	17.9561
	Tb927.6.3690	17.4259	17.3538	17.5026	17.3996
	Tb927.6.3710	14.5328	14.6903	14.5186	14.4706
	Tb927.6.3790	14.2532	14.2003	14.1879	14.2018
	Tb927.6.3800;Tb927.6.3750;Tb927.6.3740	18.2815	18.3887	18.6385	18.5959
	Tb927.6.3820	17.6521	17.6629	17.4943	17.5018
	Tb927.6.3880	14.7183	14.7758	14.9343	14.8093
	Tb927.6.3890	18.8751	18.7461	18.7725	18.7349
	Tb927.6.3920	16.4187	16.3662	16.248	16.5086
	Tb927.6.3930	14.0109	14.4813	14.5263	14.5413
	Tb927.6.3970	18.3933	18.4193	18.5523	18.5905
	Tb927.6.3980	18.9409	19.006	19.0642	18.7456
	Tb927.6.4030	15.1869	15.1192	15.187	15.2056
	Tb927.6.410	14.9231	14.866	15.024	15.1287
	Tb927.6.4100	18.1618	18.175	18.1708	18.3227
	Tb927.6.4140	19.5549	19.6118	19.3652	19.6137
	Tb927.6.4230	18.2514	18.2045	18.3426	18.4162
	Tb927.6.4300;Tb927.6.4280	20.7415	20.7367	21.2749	20.741
	Tb927.6.4320	16.9372	16.7196	17.1353	16.9674
	Tb927.6.4330	17.1511	16.9126	17.1566	16.7997
	Tb927.6.4350	18.1492	18.1776	18.301	18.1434
	Tb927.6.4370	14.5785	14.8609	15.2481	14.977
	Tb927.6.4430	17.189	17.0496	17.1891	16.9127
	Tb927.6.4440	16.8924	16.8909	16.953	16.9012
	Tb927.6.4480	16.3126	16.6318	16.671	16.4235
	Tb927.6.4500	14.9311	15.2439	15.3766	14.9665
	Tb927.6.4520	18.9684	18.9618	18.9472	19.0153
	Tb927.6.4530	18.0004	17.8343	17.989	18.1308
	Tb927.6.4600	16.1969	16.0945	15.9653	15.9174
	Tb927.6.4610	18.735	18.723	18.6058	18.6561
	Tb927.6.4640	17.1118	17.105	16.8462	17.0549
	Tb927.6.4670	19.7825	19.7331	19.8133	19.7989
	Tb927.6.4710	17.8957	17.8734	17.6814	17.8932
	Tb927.6.4740	15.4738	15.4233	15.643	15.3671
	Tb927.6.4750	15.0176	14.7174	14.9109	15.0581
	Tb927.6.4770	16.5562	16.483	16.5164	16.473
	Tb927.6.4780	14.6478	14.4308	14.4287	14.4267
	Tb927.6.4820	16.2104	16.2321	16.5183	16.2232
	Tb927.6.4830	13.3442	13.7322	13.9753	13.3462
	Tb927.6.4920;Tb927.6.4910;Tb927.6.4900;Tb927.6.4890;Tb927.6.4880;Tb927.6.4870;Tb927.6.4860;Tb927.6.4850;Tb927.6.4840	17.7658	18.0781	18.6673	18.3406
	Tb927.6.4970	14.3057	14.2925	14.6049	14.3682
	Tb927.6.4980;Tb11.0390;Tb11.0290	19.0467	18.8885	19.1152	18.9
	Tb927.6.5030	17.8471	17.8458	17.6931	17.749
	Tb927.6.5040	17.1027	17.2944	17.6714	16.7346
	Tb927.6.5070	18.1388	18.1082	18.2028	17.9559
	Tb927.6.5110	15.3843	15.3728	15.2918	15.3591
	Tb927.6.5130;Tb927.6.5120	18.162	18.1259	18.3806	18.0017
	Tb927.6.5290	19.4802	19.4649	18.7539	19.6338
	Tb927.6.570	16.0791	16.1663	16.1103	16.1052
	Tb927.6.600	16.6595	16.7131	17.1247	16.7704
	Tb927.6.620	17.5704	17.5967	17.551	17.5277
	Tb927.6.630	17.6237	17.5432	17.4752	17.6535
	Tb927.6.640	15.593	15.453	15.9323	15.5283
	Tb927.6.710	16.5694	16.5675	16.8471	16.7184
	Tb927.6.720	19.2724	19.3532	19.3573	19.5421
	Tb927.6.720;Tb927.11.11230	20.3212	20.3337	20.5321	20.5493
	Tb927.6.820	14.5296	14.3491	14.8183	14.7885
	Tb927.6.840	16.5013	16.3645	16.6868	16.4349
	Tb927.6.850;Tb11.v5.0689	16.1112	16.1971	16.4732	16.2544
	Tb927.6.890	17.0835	17.0726	17.0946	17.156
	Tb927.6.910	15.6446	15.5865	16.0849	15.8199
	Tb927.6.950	13.8543	14.2604	14.8086	14.6926
	Tb927.6.990;Tb927.6.1060;Tb927.6.1050;Tb927.6.1000;Tb927.6.980;Tb927.6.970;Tb927.6.960;Tb927.6.1020;Tb927.6.1010	18.1132	17.9265	17.7776	17.7586
	Tb927.7.1030	16.4231	16.3725	16.5559	16.2953
	Tb927.7.1050;Tb927.7.1040	19.9779	19.9872	20.1814	20.0176
	Tb927.7.1130	17.3783	17.8531	18.5395	17.8364
	Tb927.7.1130;Tb927.7.1120;Tb927.7.1140	16.5783	16.5824	16.6399	16.6426
	Tb927.7.1220	14.2357	14.1739	14.2862	14.034
	Tb927.7.1230	17.2243	17.2103	17.1617	17.2446
	Tb927.7.1240	17.6929	17.6173	17.6759	17.5936
	Tb927.7.1300	14.901	15.1668	15.5776	15.3661
	Tb927.7.1310	17.3563	17.3788	17.2605	17.3721
	Tb927.7.1340;Tb927.7.1320	18.0847	18.65	19.226	19.0452
	Tb927.7.1410	15.4278	15.4468	15.5906	16.1919
	Tb927.7.1430	19.1345	19.1473	18.9424	19.004
	Tb927.7.1440	13.5415	13.5321	13.4324	13.0357
	Tb927.7.1560	17.327	17.3211	17.3504	17.2093
	Tb927.7.1570	13.4764	13.5914	13.7164	13.4809
	Tb927.7.1610	17.5538	17.5493	17.5609	17.5415
	Tb927.7.1660	20.0261	19.9808	19.7809	19.8963
	Tb927.7.1730;Tb927.7.1750;Tb927.7.1740	18.6721	18.9096	19.1865	18.893
	Tb927.7.1760	17.8492	17.849	17.7541	17.8119
	Tb927.7.1780	17.0924	17.3693	17.3806	17.3036
	Tb927.7.1790	18.4532	18.5352	18.9119	18.6859
	Tb927.7.1870;Tb927.7.1830	16.4622	16.535	16.3543	16.4165
	Tb927.7.190	16.2725	16.4616	17.1071	16.6432
	Tb927.7.1920	18.8361	18.8929	18.6429	18.9346
	Tb927.7.2070	17.4832	17.4409	17.6929	17.5973
	Tb927.7.210	17.679	17.5668	17.6275	17.5683
	Tb927.7.2110	17.9609	17.8139	17.8886	17.8228
	Tb927.7.2140;Tb07.11L3.90	16.5885	16.7335	16.8069	16.4713
	Tb927.7.2150;Tb07.11L3.100	17.2167	17.3908	17.5389	17.6009
	Tb927.7.2150;Tb07.11L3.100;Tb11.v5.0692	16.9116	16.9037	17.0166	17.192
	Tb927.7.2160	17.2114	17.4315	17.5497	16.8678
	Tb927.7.2170	17.7575	17.6959	17.8221	17.7747
	Tb927.7.2240	14.99	15.2317	15.3552	15.1788
	Tb927.7.2300	17.7167	17.6297	17.668	17.8266
	Tb927.7.2320	17.1538	17.1591	16.9673	17.1564
	Tb927.7.2330	18.1981	18.2108	18.3268	18.3435
	Tb927.7.2340;Tb927.7.2370	18.9195	18.9344	19.0882	18.9327
	Tb927.7.2350	16.2538	16.2281	16.0449	16.191
	Tb927.7.2390	17.5543	17.4825	17.8554	17.3488
	Tb927.7.240;Tb927.7.230	18.9214	18.9787	19.1367	19.0462
	Tb927.7.2410	13.38	12.9681	13.2275	13.0944
	Tb927.7.2450	16.9898	17.0254	17.3555	17.2517
	Tb927.7.2500	16.6658	16.6352	16.7763	16.6731
	Tb927.7.2550	17.6963	17.715	17.9158	17.7581
	Tb927.7.2570;Tb11.v5.0611	15.8207	15.9166	15.9349	16.2894
	Tb927.7.2620	16.4559	16.3286	16.2911	16.6048
	Tb927.7.2640	18.2847	18.2647	18.5491	18.3276
	Tb927.7.2660	15.4933	15.272	15.2529	15.4545
	Tb927.7.2670	18.2947	18.1992	18.4002	18.5987
	Tb927.7.2680	17.7523	17.6397	17.639	17.6893
	Tb927.7.270	18.9411	18.8536	18.7849	18.9148
	Tb927.7.2700	18.3738	18.3803	18.4518	18.3355
	Tb927.7.2710	15.3045	15.427	16.3042	15.5663
	Tb927.7.2730	16.2331	16.334	16.2235	16.2268
	Tb927.7.2790	18.0136	18.0024	17.7716	17.9057
	Tb927.7.2810	18.3446	18.3613	18.2624	18.321
	Tb927.7.290	16.4938	16.2013	16.2843	16.211
	Tb927.7.2940;Tb927.7.2930;Tb927.7.2920;Tb927.7.2910;Tb927.7.2900;Tb927.7.2890;Tb927.7.2880;Tb927.7.2870;Tb927.7.2860;Tb927.7.2850;Tb927.7.2840;Tb927.7.2830;Tb927.7.2820	22.9876	23.2011	23.3365	23.3974
	Tb927.7.2980	14.0619	14.1893	14.5846	14.4319
	Tb927.7.2980;Tb927.7.3020	17.8614	18.07	18.5248	18.1247
	Tb927.7.3000	16.454	16.4204	16.4473	16.2793
	Tb927.7.3040	14.6949	14.6205	14.5998	14.7948
	Tb927.7.3050	11.5752	11.2456	11.2256	11.6099
	Tb927.7.3060	18.6975	18.3865	19.4361	19.0501
	Tb927.7.3070	17.4166	17.228	17.1436	17.2443
	Tb927.7.3120	13.8521	13.791	14.2151	13.9427
	Tb927.7.3130	16.3727	16.4896	16.3706	16.7605
	Tb927.7.3160	15.718	15.819	15.8129	15.7968
	Tb927.7.3160;Tb11.v5.0733	14.9624	15.0284	14.8349	14.8766
	Tb927.7.3190	18.3127	18.2463	18.5173	18.1016
	Tb927.7.320	17.7144	17.6628	17.8651	17.9511
	Tb927.7.3310	16.9268	17.0391	16.8972	16.9825
	Tb927.7.3330	18.8677	18.7266	18.67	18.9342
	Tb927.7.3370	16.2021	16.3647	16.4939	16.519
	Tb927.7.3380	17.3576	17.3354	17.3246	17.2927
	Tb927.7.3400	16.7854	16.7831	16.7026	16.7255
	Tb927.7.3410	20.1077	19.9703	20.1482	19.968
	Tb927.7.3420	18.7975	18.8095	18.6283	18.6237
	Tb927.7.3430	14.1041	14.017	14.1666	14.0322
	Tb927.7.3450;Tb927.7.3440	18.6142	18.7798	18.7621	18.9375
	Tb927.7.3500	18.3434	18.2734	18.2517	18.2508
	Tb927.7.3540	17.3572	17.3738	17.3319	17.3083
	Tb927.7.3550	18.2115	18.3281	18.4963	18.1583
	Tb927.7.3560	18.319	18.33	18.1536	18.2852
	Tb927.7.3580	14.7781	14.5911	15.1046	15.056
	Tb927.7.3610	16.0584	16.0633	16.2331	15.9268
	Tb927.7.3640	9.9114	10.3149	10.2197	10.2491
	Tb927.7.3670	15.8689	15.9696	15.8474	15.7447
	Tb927.7.3740	18.1091	18.1061	18.0381	18.0738
	Tb927.7.3760	17.6164	17.5214	17.4349	17.5017
	Tb927.7.3880	16.9487	16.9272	16.95	17.1036
	Tb927.7.3890	14.2588	14.3781	13.8988	14.0841
	Tb927.7.3910	14.214	14.314	14.4026	14.1283
	Tb927.7.3920	18.6521	18.6194	18.7402	18.5918
	Tb927.7.3950	15.7824	15.9275	16.2802	15.828
	Tb927.7.3970	15.7729	15.6578	15.7347	15.7863
	Tb927.7.3980	16.2374	16.225	16.2987	16.2196
	Tb927.7.4020	18.0991	18.0965	17.9923	18.0098
	Tb927.7.4060	18.3259	18.4092	18.5633	18.2787
	Tb927.7.4070	18.3939	18.7013	18.9701	18.8975
	Tb927.7.4080	15.0354	14.9109	15.3023	14.9195
	Tb927.7.4100	18.6349	18.6515	18.5473	18.5921
	Tb927.7.4110	16.5654	16.5917	16.6871	16.6199
	Tb927.7.4170	16.4303	16.2249	16.4338	16.4392
	Tb927.7.4180	16.4198	16.5322	16.566	16.366
	Tb927.7.4220	17.8926	17.8643	17.8551	17.8955
	Tb927.7.4330	17.3436	17.3205	17.3824	17.6678
	Tb927.7.4340	16.6943	16.7737	16.8014	16.7217
	Tb927.7.4360	16.0011	15.9783	15.7753	16.0113
	Tb927.7.4370	16.842	16.7591	16.9835	16.8643
	Tb927.7.4390	14.509	14.5003	14.8707	14.81
	Tb927.7.4410	15.8921	15.9093	15.7982	15.8568
	Tb927.7.4420	17.9408	18.108	18.5499	18.1915
	Tb927.7.4440	16.1745	16.1244	16.3392	16.1408
	Tb927.7.4460	18.8319	18.849	18.4096	18.5236
	Tb927.7.4470	16.3808	16.0593	16.4206	15.5727
	Tb927.7.4510;Tb11.v5.0264	18.3489	18.3359	18.1269	18.3306
	Tb927.7.4520;Tb11.v5.0265	17.3049	17.6738	18.5188	18.0999
	Tb927.7.4550;Tb11.v5.0268	18.3248	18.4056	18.5101	18.3808
	Tb927.7.4570;Tb11.v5.0270	18.956	18.9634	18.9889	19.039
	Tb927.7.4580	16.3087	16.274	16.3729	16.4219
	Tb927.7.4680	17.936	17.9142	18.3581	17.8754
	Tb927.7.4740;Tb11.v5.0157	17.6281	17.6618	17.5065	17.6049
	Tb927.7.4760	16.3988	16.4274	16.4655	16.4311
	Tb927.7.4760;Tb11.v5.0159	16.093	16.0838	15.9534	16.1795
	Tb927.7.4780;Tb11.v5.0161	14.3087	13.7637	13.8223	14.0494
[truncated: 591 more rows]
